# Supplementary material for: azyx-1 is a new gene that overlaps with zyxin and affects its translation in C. elegans, impacting muscular integrity and locomotion
Source: PLoS Biol. 2023 Sep 15;21(9):e3002300. doi: 10.1371/journal.pbio.3002300 (PMC10575671; doi:10.1371/journal.pbio.3002300)
Supplement: S1 Table — (XLSX) [file pbio.3002300.s006.xlsx]

## Sheet: Sheet1
Strain name	Genotype	Source	strain background (for in house generated strains)
N2	Bristol wild type	Caenorhabditis Genetics Center, University of Minnesota, USA
VC299	zyx-1(gk190) II	Caenorhabditis Genetics Center, University of Minnesota, USA
NM3425	jsEx1013[mcherry::zyx-1; zyx1::GFP 1:1]	Gift from Professor Michael Nonet, Washington University Medical School, USA
NM4031	jsEx1216[p1zyx-1::NLS::YFP]	Gift from Professor Michael Nonet, Washington University Medical School, USA
RW1596	myo-3(st386) V; stEx30 [myo-3p::GFP::myo-3; rol-6(su1006)]	Received via Professor Bart Braeckman, Ghent University, Belgium
PHX7030	zyx-1(syb7030)	SunyBiotech, China
LSC1898	azyx-1(Ist1687) II	This study	N2
LSC1950	lstEx1061[azyx-1p::azyx-1(gBlock)::UTR; myo-2p::mCherry]		N2
LSC1951	azyx-1(Ist1687) II; lstEx1062[azyx-1p::azyx-1(gBlock)::UTR; myo-2p::mCherry]		LSC1898
LSC1959	lstEx1065[azyx-1p::azyx-1::mNeonGreen::UTR; unc-122p::DsRed]		N2
LSC1870	lstIs26[mcherry::zyx-1; zyx1::GFP]		NM3425
LSC1960	lstIs26[mcherry::zyx-1; zyx1::GFP]; lstEx1066[azyx-1p::azyx-1(gBlock)::UTR; myo-2p::mCherry]		LSC1870
LSC1998	lstIs26[mcherry::zyx-1; zyx1::GFP]; lstEx1088[unc-47p::mCherry; myo-2p::mCherry]		LSC1870
LSC1999	lstIs26[mcherry::zyx-1; zyx1::GFP]; lstEx1089[unc-47p::mCherry; azyx-1p::azyx-1::UTR; myo-2p::mCherry]		LSC1870
LSC2000	myo-3(st386) V; stEx30 [myo-3p::GFP::myo-3; rol-6(su1006)]; lstEx1090[azyx-1p::azyx-1(gBlock)::UTR; myo-2p::mCherry]		RW1596
LSC2001	azyx-1(Ist1687) II; myo-3(st386) V; stEx30 [myo-3p::GFP::myo-3; rol-6(su1006)]		RW1596 x LSC1898
LSC2052	lstEx1097[azyx-1p::azyx-1(gBlock)::UTR; myo-2p::mCherry]		N2
LSC2053	lstEx1098[azyx-1p::azyx-1(gBlock)::UTR 62.5 ng/ul; myo-2p::mCherry 12.5 ng/ul]		N2
LSC2055	myo-3(st386) V; stEx30 [myo-3p::GFP::myo-3; rol-6(su1006)]; lstEx1097[azyx-1p::azyx-1(gBlock)::UTR; myo-2p::mCherry]		RW1596
