# Supplementary material for: azyx-1 is a new gene that overlaps with zyxin and affects its translation in C. elegans, impacting muscular integrity and locomotion
Source: PLoS Biol. 2023 Sep 15;21(9):e3002300. doi: 10.1371/journal.pbio.3002300 (PMC10575671; doi:10.1371/journal.pbio.3002300)
Supplement: S2 Table — elegans proteome. (XLSX) [file pbio.3002300.s007.xlsx]

## Sheet: Supplemental Table S2
m/z	CS [z]	Polarity	Start [min]	End [min]	NCE	Peptide	Protein name	Uniqueness	Shared by
617.32	2	Positive	42.92	47.92	26	EAVSEILETSR	Spike-in	Y	NA
484.267	3	Positive	43.1	48.1	26	APVAHPPYINMIK	HIS-24	Y	HIS-24
450.235	2	Positive	28.39	33.39	26	FISQNYK	HIS-24	Y	HIS-24
488.276	3	Positive	43.31	48.31	26	LGDNVIQINAHLR	HIS-24	Y	HIS-24
586.313	2	Positive	26	31	26	ALVQAAGSGANGR	HIS-24	Y	HIS-24
555.817	2	Positive	34.77	39.77	26	ANLQQLAQPK	ZYX-1a/e	N	ZYX-1 a & e
954.981	2	Positive	42.96	47.96	26	EALLSSTSPTSNYSPINK	ZYX-1a/e	N	ZYX-1 a & e
511.246	2	Positive	27.2	32.2	26	HSYPTNFR	ZYX-1a/e	N	ZYX-1 a & e
861.047	3	Positive	52.45	57.45	26	EITGDQPGC[+57.021464]NAMNQIFHVDC[+57.021464]FK	ZYX-1a-e	N	ZYX-1 all isoforms
528.234	2	Positive	30.53	35.53	26	SFHVDC[+57.021464]YK	ZYX-1a-e	N	ZYX-1 all isoforms
958.953	2	Positive	41.81	46.81	26	LEGQGC[+57.021464]YPIDNHLLC[+57.021464]K	ZYX-1a-d	N	ZYX-1 a to d
639.638	3	Positive	41.81	46.81	26	LEGQGC[+57.021464]YPIDNHLLC[+57.021464]K	ZYX-1a-d	N	ZYX-1 a to d
922.471	2	Positive	50.36	55.36	26	S[+42.010565]YLSPLPHYPSQSLGR	AZYX-1	Y	AZYX-1a
983.463	2	Positive	52.69	57.69	26	SFSTIPDSASATDLWDPR	AZYX-1	Y	AZYX-1a
656.287	2	Positive	47.16	52.16	26	IYPMDDWTDR	AZYX-1	N	AZYX-1a & b
595.303	2	Positive	38.37	43.37	26	INNC[+57.021464]LTEIGR	AZYX-1	N	AZYX-1a & b
489.244	2	Positive	36.14	41.14	26	TSNNWLSR	AZYX-1	N	AZYX-1a & b
517.996	3	Positive	55.68	60.68	26	FLLRPLIPTNLVR	AZYX-1	N	AZYX-1a & b
576.79	2	Positive	42.76	47.76	26	SATFIETPMR	AZYX-1	N	AZYX-1a & b
678.368	2	Positive	34.72	39.72	26	GAGQNIIPASTGAAK	GPD-3	N	GPD-1 to 4
435.258	2	Positive	35.65	40.65	26	VIPELNGK	GPD-3	N	GPD-1 to 4
734.904	2	Positive	49.56	54.56	26	VPTPDVSVVDLTAR	GPD-3	N	GPD-1 to 4
875.397	2	Positive	49.65	54.65	26	LVSWYDNEFGYSNR	GPD-3	N	GPD-1 to 4
487.257	2	Positive	22.45	27.45	26	LGGNEQVTR	Biognoysis iRT
644.823	2	Positive	31.9	36.9	26	GAGSSEPVTGLDAK	Biognoysis iRT
683.828	2	Positive	35.7	40.7	26	VEATFGVDESNAK	Biognoysis iRT
547.298	2	Positive	38.73	43.73	26	YILAGVENSK	Biognoysis iRT
669.838	2	Positive	39.64	44.64	26	TPVISGGPYEYR	Biognoysis iRT
683.854	2	Positive	41.19	46.19	26	TPVITGAPYEYR	Biognoysis iRT
699.338	2	Positive	44.43	49.43	26	DGLDAASYYAPVR	Biognoysis iRT
726.836	2	Positive	47.11	52.11	26	ADVTPADFSEWSK	Biognoysis iRT
622.854	2	Positive	52.9	57.9	26	GTFIIDPGGVIR	Biognoysis iRT
636.869	2	Positive	56.66	61.66	26	GTFIIDPAAVIR	Biognoysis iRT
776.93	2	Positive	58.13	63.13	26	LFLQFGAQGSPFLK	Biognoysis iRT
