# Supplementary material for: azyx-1 is a new gene that overlaps with zyxin and affects its translation in C. elegans, impacting muscular integrity and locomotion
Source: PLoS Biol. 2023 Sep 15;21(9):e3002300. doi: 10.1371/journal.pbio.3002300 (PMC10575671; doi:10.1371/journal.pbio.3002300)
Supplement: S3 Table — (XLSX) [file pbio.3002300.s008.xlsx]

## Sheet: Sheet1
oligo no.	Direction/type	Sequence	Details
p001	fw	cgaattgtatgtagacgacac	azyx-1p
p002	rev	TCCTCTTCTCCCTTCGACACACGCATTGGGGTCTCGAT	azyx-1 TAA + mNeonGreen Overhang
p003	fw	TCATCGAGACCCCAATGCGTGTGTCGAAGGGAGAAGAGGATAACAT	Overhang azyx-1 C-Term + mNeonGreen
p004	rev	atgtagtacCTGGAATTGGCTTACTTGTAGAGTTCATCCATTCCCATCACA	mNeonGreen + azyx-1 3'UTR overhang
p005	fw	TGGATGAACTCTACAAGTAAGCCAATTCCAGgtactacattccatcg	mNeonGreen TAA + azyx-1 3'UTR
p006	rev	cgcatctcacaagttgtcaa	azyx-1 3'UTR
p007	fw	aattgatggccgagttatctg	azyx-1p for overexpression
p008	rev	agtggtgagaggtaactcatattaggatgtgc	azyx-1p + azyx-1 overhang
p009	rev	atacccgttaaatgtcagcct	azyx-1 3'UTR
p010	fw	TCGAGACCCCAATGCGTTAAGCCAATTCCAGg	azyx-1 TAA + azyx-1 3'UTR
p011	azyx-1 gBlock	atgagttacctctcaccacttcctcattatcctagtcaaaggtatcgtttttttttcatttcttcatgtttttgttgtgttaaattgtttgctctgtgtcctgacctccaacatatgtgtctttcagcttgggtcgtgctcgctccttcagcactattccagactcggcatccgctactgatctCTGGGACCCCCGCCTCCGCCTCCACCACCCCCTCTACTCCCATCCgGAGAGATACTACCATCTCGCAAATGGAAGACAGAGGATGCACCACGACGTAACAACCATCCCGCACCTGCGCCGCCCAAGCCGTCCCGTCCCACAGTGGACGCTTAGGCACTACAGCACGCCGCAGCACGTCTGCGTAAGACCGGCTACAACGAACCGGTTCGAGGTGA…	synthesized azyx-1 overexpression gBlock with 1st exon
p012	fw	tcacatttatttcattacagATGGTGAGCAAGGGCGAGGAG	Overhang unc-47p + mCherry
p013	rev	aaaatgtcttgaattttgagCTACTTGTACAGCTCGTCCAT	mCherry + unc-47 3'UTR overhang
p014	fw	gacatagacaacacggtcttc	unc-47p
p015	rev	CTCCTCGCCCTTGCTCACCATctgtaatgaaataaatgtg	unc-47p + overhang mCherry
p016	fw	TGGACGAGCTGTACAAGTAGctcaaaattcaagacattttt	unc-47 3'UTR + overhang mCherry TAA
p017	rev	ttgcattttccagccgcctga	unc-47 3'UTR
p018	rev	gacaatccctgagcttttgg	Internal reverse for LSC1898 CRISPR check
crRNA001	guide RNA	ttcctcattatcctagtcaa	azyx-1 27 bp from start site for LSC1898
HDR template		attctctatccatccaggtcgcacatcctaatatttcctagtcaaaggtatcgtttttttttcatttcttcat	Homology directed repair (HDR) template for LSC1898
