# Supplementary material for: azyx-1 is a new gene that overlaps with zyxin and affects its translation in C. elegans, impacting muscular integrity and locomotion
Source: PLoS Biol. 2023 Sep 15;21(9):e3002300. doi: 10.1371/journal.pbio.3002300 (PMC10575671; doi:10.1371/journal.pbio.3002300)
Supplement: S4 Table — For each, OpenProt ID, species, protein length (# amino acids), molecular weight (kDa), isoelectric point, transcript ID, (localization vs.) associated LIM gene, sequence, and ORF type are provided. (XLSX) [file pbio.3002300.s009.xlsx]

## Sheet: Sheet1
Openprot protein accession	Species	protein length (a.a.)	molecular weight (kDa)	isoelectric point	transcript accession	localization	Orthology Across 10 Species: # | Species Names	Sequence	associated canonical gene	ORF type
IP_3368724	Bos taurus	156	16.78	11.61	ENSBTAT00000068503.1	5'UTR		MMSPGAWPSPKLGRKGKKKNQKKFLSWSPKQGVGQKKGSKSEPWGSVGPDPLSEVPLSRPCPGPPGSPRSSRSPLEPLRGERSPEGPQGLPWPTEQRSSPTPGSIFAPSHLSSVTRPPGNRRTGGWPGWGATEHPSTHRASPQTGEACAREVWMLR	trip6	uoORF
IP_1415590	Drosophila melanogaster	63	7.79	11.07	NM_166819.3	5'UTR		MQNIKHFSKVWARTDMPRSIWKTESRFVKFQWSLWPSNLESCRFQKVTQAHRLYVLDMEKLRS	zyx	uoORF
IP_1415592	Drosophila melanogaster	55	6.87	10.68	FBtr0089210	5'UTR		MQVKNKPNYHHYRKTESRFVKFQWSLWPSNLESCRFQKVTQAHRLYVLDMEKLRS	zyx	uoORF
IP_3683985	Danio rerio	94	10.47	5.5	ENSDART00000182363.1	5'UTR		MFISLICLVPPGCLQGPWVAQTETQHQCHTLAPLSTDLQRKACPSRGPNITCMTRMVEREEMACPLDIWLLDLQVEPCNTSIQMIAQGLPHIIS	trip6	uoORF
IP_1178307	Danio rerio	104	11.61	7.22	XM_005172225.4	5'UTR		MFCRLGVCSVFKRSLICLVPPGCLQGPWVAQTETQHQCHTLAPLSTDLQRKACPSRGPNITCMTRMVEREEMACPLDIWLLDLQVEPCNTSIQMIAQGLPHIIS	trip6	uoORF
IP_496091	Danio rerio	95	10.95	12.52	NM_001109824.1	5'UTR		MTFHPLLLLRWMMPNSQPHLQNAKSLTLYLMPLLHSQPLPQSQKTFTSLHLLRSLPLFLLPASLHPHLHLLLSLKMVQVSTRRGCSRNRQVLISS	zyx	uORF
IP_3683987	Danio rerio	109	12.19	5.53	ENSDART00000180955.1	5'UTR		MYLYCIYSVSNRFVTSEGSLICLVPPGCLQGPWVAQTETQHQCHTLAPLSTDLQRKACPSRGPNITCMTRMVEREEMACPLDIWLLDLQVEPCNTSIQMIAQGLPHIIS	trip6	uoORF
IP_625603	Homo sapiens	77	8.68	9.11	ENST00000430340.5	5'UTR	RN:76.92	MDEPGNHHSQQTIARTENQRPHVLTHRFQQCLTHLGCHPKALVSPSAMCLHGWRPPIPLGTPAFQCLHNSHPKSLPR	lpp	uoORF
IP_586371	Homo sapiens	44	4.99	12.23	ENST00000446634.1	5'UTR	PT:96	MPSRGRSPECRRSSTPCPHRLRTKTSSGNKIVQFLVTKMTLMVI	zyx	uORF
IP_625602	Homo sapiens	65	7.3	8.37	ENST00000457242.1	5'UTR	RN:77.36	MMERLLDPSEDLISRFQQCLTHLGCHPKALVSPSAMCLHGWRPPIPLGTPAFQCLHNSHPKSLPR	lpp	uoORF
IP_2370258	Homo sapiens	66	7.34	8.82	XM_017006380.2	5'UTR	RN:75	MLMTVGLSCEVFIMLRFQQCLTHLGCHPKALVSPSAMCLHGWRPPIPLGTPAFQCLHNSHPKSLPR	lpp	uoORF
IP_916925	Mus musculus	92	10.43	12.39	NM_001289618.1	5'UTR	RN:92.73	MVWAPLSPRPLPPFPCTTSLPAWLEAAPDRDAESADSAPRRSSETRLSRSCARPAWPWRPPARLPRSPSPSRPPRFTPRRRSSPRLWPQSPK	zyx	uoORF
IP_2582324	Rattus norvegicus	97	11.3	11.14	XM_017597918.1	5'UTR	HS:77.36,BT:65.45,OA:61.82	MISSFFFFFQRAAAPKLIERFQQCLTHLGCHPEALVSLLAMFLRGWRPPILLGPPVFQCQHNSHPRSLLQWLLQNPSITRTSSPEERVIFSHPHLRH	lpp	uoORF
IP_1559020	Caenorhabditis elegans	166	19.6	11.14	F42G4.3a.1	5'UTR		MSYLSPLPHYPSQSLGRARSFSTIPDSASATDLWDPRLRLHHPLYSHPERYYHLANGRQRMHHDVTTIPHLRRPSRPVPQWTLRHYSTPQHVCVRPATTNRFEVTSRIYPMDDWTDRINNCLTEIGRIARTSNNWLSRKPEQRFLLRPLIPTNLVRSATFIETPMR	zyx-1	uoORF
IP_1640559	Bos taurus	106	12.1	11.65	XM_005201497.3	CDS	RN:65.45,OA:93.4	MCLHGWRPPIPLGPPAFQCPHSNHPRSLPQSLRQSPSTTHTSNLVVKVIFFHPHLHLSMIPVLFHQAPETSLLPRPLMTMLSGDREILEARPLRRDAPAWMLRLTH	lpp	oORF
IP_1905331	Ovis aries	106	12.29	11.65	ENSOART00000022307.1	CDS	RN:61.82,BT:93.4	MCLHGWRPPIPLGPPAFQCPHSNHPRSLPQSLRQSPSTIHTSNLVVKVIFFHLHLHLWMIPVFFHQVPETSLLPRPLMMVLSGDREILEARPLRRDAPAWMLRLTH	lpp	oORF
IP_1709499	Pan troglodytes	35	3.85	11.88	ENSPTRT00000036692.5	CDS	HS:97.14,BT:79.41,OA:79.41	MPSRGRSPECRKSSTPCPHRLRTKTRCAPLGPQGP	zyx	oORF
IP_1302167	Rattus norvegicus	56	6.07	8.23	XM_006236387.2	CDS	MM:92.45	MVWAPLSPRPLPPFPCASSLPAWLEAAPDRDAESVDSAPRRSSETRLSRSCPRSPA	zyx	oORF
IP_1608860	Bos taurus	35	4.04	12.51	NM_001078101.2	CDS	HS:82.35,PT:79.41,OA:100	MLSRRRSPKCRRSSTQCPHRLKTKTRCAPLGPRGL	zyx	oORF
IP_1608860	Ovis aries	35	4.04	12.51	ENSOART00000019633.1	CDS	HS:82.35,BT:100,PT:79.41	MLSRRRSPKCRRSSTQCPHRLKTKTRCAPLGPRGL	zyx	oORF
IP_1380549	Rattus norvegicus	57	6.75	12.2	ENSRNOT00000044279.4	CDS	BT:65.45,OA:61.82	MFLRGWRPPILLGPPVFQCQHNSHPRSLLQWLLQNPSITRTSSPEERVIFSHPHLRH	lpp	oORF
Orthology Across 10 Species	Color code: same color code indicates sequence orthologs	RN = Rattus norvegicus, HS = Homo sapiens, MM = Mus musculus, OA = Ovis aries	Numbers indicate orthology percentage
	Bold: not LIM/ unusual
