# Supplementary material for: azyx-1 is a new gene that overlaps with zyxin and affects its translation in C. elegans, impacting muscular integrity and locomotion
Source: PLoS Biol. 2023 Sep 15;21(9):e3002300. doi: 10.1371/journal.pbio.3002300 (PMC10575671; doi:10.1371/journal.pbio.3002300)
Supplement: S1 Data — (XLSX) [file pbio.3002300.s010.xlsx]

## Sheet: Fig. 3A
Figure 3A: Ion intensities of AZYX-1 and ZYX-1 peptides from larval (L4), young adult (Day 1) and aged (Day 8) wild type C. elegans. Normalize to spike-in peptide.
Protein Name	Peptide Modified Sequence	Precursor Charge	Fragment Ion	Product Charge	Isotope Label Type	Condition	BioReplicate	Run	Intensity
AZYX-1	S[+42]YLSPLPHYPSQSLGR	2	y12	1	light	N2_L4	1	BBM_393_P108_12_03_ISS_002.raw	9455271
AZYX-1	S[+42]YLSPLPHYPSQSLGR	2	y12	1	light	N2_L4	2	BBM_393_P108_12_03_ISS_009.raw	20782626
AZYX-1	S[+42]YLSPLPHYPSQSLGR	2	y12	1	light	N2_L4	3	BBM_393_P108_12_03_ISS_013.raw	16278933
AZYX-1	S[+42]YLSPLPHYPSQSLGR	2	y12	1	light	N2_L4	4	BBM_393_P108_12_03_ISS_008.raw	18172630
AZYX-1	S[+42]YLSPLPHYPSQSLGR	2	y10	1	light	N2_L4	1	BBM_393_P108_12_03_ISS_002.raw	17143096
AZYX-1	S[+42]YLSPLPHYPSQSLGR	2	y10	1	light	N2_L4	2	BBM_393_P108_12_03_ISS_009.raw	36037264
AZYX-1	S[+42]YLSPLPHYPSQSLGR	2	y10	1	light	N2_L4	3	BBM_393_P108_12_03_ISS_013.raw	27834240
AZYX-1	S[+42]YLSPLPHYPSQSLGR	2	y10	1	light	N2_L4	4	BBM_393_P108_12_03_ISS_008.raw	29992562
AZYX-1	S[+42]YLSPLPHYPSQSLGR	2	y7	1	light	N2_L4	1	BBM_393_P108_12_03_ISS_002.raw	13459780
AZYX-1	S[+42]YLSPLPHYPSQSLGR	2	y7	1	light	N2_L4	2	BBM_393_P108_12_03_ISS_009.raw	28527644
AZYX-1	S[+42]YLSPLPHYPSQSLGR	2	y7	1	light	N2_L4	3	BBM_393_P108_12_03_ISS_013.raw	21735508
AZYX-1	S[+42]YLSPLPHYPSQSLGR	2	y7	1	light	N2_L4	4	BBM_393_P108_12_03_ISS_008.raw	24227262
AZYX-1	S[+42]YLSPLPHYPSQSLGR	2	y12	2	light	N2_L4	1	BBM_393_P108_12_03_ISS_002.raw	8642316
AZYX-1	S[+42]YLSPLPHYPSQSLGR	2	y12	2	light	N2_L4	2	BBM_393_P108_12_03_ISS_009.raw	18408970
AZYX-1	S[+42]YLSPLPHYPSQSLGR	2	y12	2	light	N2_L4	3	BBM_393_P108_12_03_ISS_013.raw	13581460
AZYX-1	S[+42]YLSPLPHYPSQSLGR	2	y12	2	light	N2_L4	4	BBM_393_P108_12_03_ISS_008.raw	15769267
AZYX-1	S[+42]YLSPLPHYPSQSLGR	2	y10	2	light	N2_L4	1	BBM_393_P108_12_03_ISS_002.raw	14861631
AZYX-1	S[+42]YLSPLPHYPSQSLGR	2	y10	2	light	N2_L4	2	BBM_393_P108_12_03_ISS_009.raw	33074242
AZYX-1	S[+42]YLSPLPHYPSQSLGR	2	y10	2	light	N2_L4	3	BBM_393_P108_12_03_ISS_013.raw	24763448
AZYX-1	S[+42]YLSPLPHYPSQSLGR	2	y10	2	light	N2_L4	4	BBM_393_P108_12_03_ISS_008.raw	28013228
AZYX-1	S[+42]YLSPLPHYPSQSLGR	2	b3	1	light	N2_L4	1	BBM_393_P108_12_03_ISS_002.raw	8428110
AZYX-1	S[+42]YLSPLPHYPSQSLGR	2	b3	1	light	N2_L4	2	BBM_393_P108_12_03_ISS_009.raw	18367032
AZYX-1	S[+42]YLSPLPHYPSQSLGR	2	b3	1	light	N2_L4	3	BBM_393_P108_12_03_ISS_013.raw	13054010
AZYX-1	S[+42]YLSPLPHYPSQSLGR	2	b3	1	light	N2_L4	4	BBM_393_P108_12_03_ISS_008.raw	15572658
AZYX-1	SFSTIPDSASATDLWDPR	2	y13	1	light	N2_L4	1	BBM_393_P108_12_03_ISS_002.raw	8793636
AZYX-1	SFSTIPDSASATDLWDPR	2	y13	1	light	N2_L4	2	BBM_393_P108_12_03_ISS_009.raw	19463162
AZYX-1	SFSTIPDSASATDLWDPR	2	y13	1	light	N2_L4	3	BBM_393_P108_12_03_ISS_013.raw	16069402
AZYX-1	SFSTIPDSASATDLWDPR	2	y13	1	light	N2_L4	4	BBM_393_P108_12_03_ISS_008.raw	18249430
AZYX-1	SFSTIPDSASATDLWDPR	2	y11	1	light	N2_L4	1	BBM_393_P108_12_03_ISS_002.raw	866779
AZYX-1	SFSTIPDSASATDLWDPR	2	y11	1	light	N2_L4	2	BBM_393_P108_12_03_ISS_009.raw	2062470
AZYX-1	SFSTIPDSASATDLWDPR	2	y11	1	light	N2_L4	3	BBM_393_P108_12_03_ISS_013.raw	1685950
AZYX-1	SFSTIPDSASATDLWDPR	2	y11	1	light	N2_L4	4	BBM_393_P108_12_03_ISS_008.raw	1771599
AZYX-1	SFSTIPDSASATDLWDPR	2	y5	1	light	N2_L4	1	BBM_393_P108_12_03_ISS_002.raw	853249
AZYX-1	SFSTIPDSASATDLWDPR	2	y5	1	light	N2_L4	2	BBM_393_P108_12_03_ISS_009.raw	1992768
AZYX-1	SFSTIPDSASATDLWDPR	2	y5	1	light	N2_L4	3	BBM_393_P108_12_03_ISS_013.raw	1525484
AZYX-1	SFSTIPDSASATDLWDPR	2	y5	1	light	N2_L4	4	BBM_393_P108_12_03_ISS_008.raw	1735954
AZYX-1	SFSTIPDSASATDLWDPR	2	y13	2	light	N2_L4	1	BBM_393_P108_12_03_ISS_002.raw	863800
AZYX-1	SFSTIPDSASATDLWDPR	2	y13	2	light	N2_L4	2	BBM_393_P108_12_03_ISS_009.raw	2208373
AZYX-1	SFSTIPDSASATDLWDPR	2	y13	2	light	N2_L4	3	BBM_393_P108_12_03_ISS_013.raw	1644619
AZYX-1	SFSTIPDSASATDLWDPR	2	y13	2	light	N2_L4	4	BBM_393_P108_12_03_ISS_008.raw	1853656
AZYX-1	SFSTIPDSASATDLWDPR	2	b4	1	light	N2_L4	1	BBM_393_P108_12_03_ISS_002.raw	1036513
AZYX-1	SFSTIPDSASATDLWDPR	2	b4	1	light	N2_L4	2	BBM_393_P108_12_03_ISS_009.raw	2686297
AZYX-1	SFSTIPDSASATDLWDPR	2	b4	1	light	N2_L4	3	BBM_393_P108_12_03_ISS_013.raw	1994489
AZYX-1	SFSTIPDSASATDLWDPR	2	b4	1	light	N2_L4	4	BBM_393_P108_12_03_ISS_008.raw	2322437
AZYX-1	IYPMDDWTDR	2	y8	1	light	N2_L4	1	BBM_393_P108_12_03_ISS_002.raw	1565737
AZYX-1	IYPMDDWTDR	2	y8	1	light	N2_L4	2	BBM_393_P108_12_03_ISS_009.raw	5027869
AZYX-1	IYPMDDWTDR	2	y8	1	light	N2_L4	3	BBM_393_P108_12_03_ISS_013.raw	3386313
AZYX-1	IYPMDDWTDR	2	y8	1	light	N2_L4	4	BBM_393_P108_12_03_ISS_008.raw	2973720
AZYX-1	IYPMDDWTDR	2	y7	1	light	N2_L4	1	BBM_393_P108_12_03_ISS_002.raw	766309
AZYX-1	IYPMDDWTDR	2	y7	1	light	N2_L4	2	BBM_393_P108_12_03_ISS_009.raw	2263602
AZYX-1	IYPMDDWTDR	2	y7	1	light	N2_L4	3	BBM_393_P108_12_03_ISS_013.raw	1421641
AZYX-1	IYPMDDWTDR	2	y7	1	light	N2_L4	4	BBM_393_P108_12_03_ISS_008.raw	1227300
AZYX-1	IYPMDDWTDR	2	y6	1	light	N2_L4	1	BBM_393_P108_12_03_ISS_002.raw	782277
AZYX-1	IYPMDDWTDR	2	y6	1	light	N2_L4	2	BBM_393_P108_12_03_ISS_009.raw	2733638
AZYX-1	IYPMDDWTDR	2	y6	1	light	N2_L4	3	BBM_393_P108_12_03_ISS_013.raw	1759700
AZYX-1	IYPMDDWTDR	2	y6	1	light	N2_L4	4	BBM_393_P108_12_03_ISS_008.raw	1581308
AZYX-1	IYPMDDWTDR	2	y5	1	light	N2_L4	1	BBM_393_P108_12_03_ISS_002.raw	176958
AZYX-1	IYPMDDWTDR	2	y5	1	light	N2_L4	2	BBM_393_P108_12_03_ISS_009.raw	806868
AZYX-1	IYPMDDWTDR	2	y5	1	light	N2_L4	3	BBM_393_P108_12_03_ISS_013.raw	633063
AZYX-1	IYPMDDWTDR	2	y5	1	light	N2_L4	4	BBM_393_P108_12_03_ISS_008.raw	441256
AZYX-1	IYPMDDWTDR	2	y4	1	light	N2_L4	1	BBM_393_P108_12_03_ISS_002.raw	476471
AZYX-1	IYPMDDWTDR	2	y4	1	light	N2_L4	2	BBM_393_P108_12_03_ISS_009.raw	1868000
AZYX-1	IYPMDDWTDR	2	y4	1	light	N2_L4	3	BBM_393_P108_12_03_ISS_013.raw	1175802
AZYX-1	IYPMDDWTDR	2	y4	1	light	N2_L4	4	BBM_393_P108_12_03_ISS_008.raw	1186041
AZYX-1	IYPMDDWTDR	2	y8	2	light	N2_L4	1	BBM_393_P108_12_03_ISS_002.raw	2348506
AZYX-1	IYPMDDWTDR	2	y8	2	light	N2_L4	2	BBM_393_P108_12_03_ISS_009.raw	6751316
AZYX-1	IYPMDDWTDR	2	y8	2	light	N2_L4	3	BBM_393_P108_12_03_ISS_013.raw	4702490
AZYX-1	IYPMDDWTDR	2	y8	2	light	N2_L4	4	BBM_393_P108_12_03_ISS_008.raw	4354632
AZYX-1	INNC[+57]LTEIGR	2	y7	1	light	N2_L4	1	BBM_393_P108_12_03_ISS_002.raw	268224
AZYX-1	INNC[+57]LTEIGR	2	y7	1	light	N2_L4	2	BBM_393_P108_12_03_ISS_009.raw	1576375
AZYX-1	INNC[+57]LTEIGR	2	y7	1	light	N2_L4	3	BBM_393_P108_12_03_ISS_013.raw	849996
AZYX-1	INNC[+57]LTEIGR	2	y7	1	light	N2_L4	4	BBM_393_P108_12_03_ISS_008.raw	735629
AZYX-1	INNC[+57]LTEIGR	2	y6	1	light	N2_L4	1	BBM_393_P108_12_03_ISS_002.raw	456902
AZYX-1	INNC[+57]LTEIGR	2	y6	1	light	N2_L4	2	BBM_393_P108_12_03_ISS_009.raw	2280462
AZYX-1	INNC[+57]LTEIGR	2	y6	1	light	N2_L4	3	BBM_393_P108_12_03_ISS_013.raw	1249297
AZYX-1	INNC[+57]LTEIGR	2	y6	1	light	N2_L4	4	BBM_393_P108_12_03_ISS_008.raw	1187628
AZYX-1	INNC[+57]LTEIGR	2	y5	1	light	N2_L4	1	BBM_393_P108_12_03_ISS_002.raw	622411
AZYX-1	INNC[+57]LTEIGR	2	y5	1	light	N2_L4	2	BBM_393_P108_12_03_ISS_009.raw	3111010
AZYX-1	INNC[+57]LTEIGR	2	y5	1	light	N2_L4	3	BBM_393_P108_12_03_ISS_013.raw	1664105
AZYX-1	INNC[+57]LTEIGR	2	y5	1	light	N2_L4	4	BBM_393_P108_12_03_ISS_008.raw	1720736
AZYX-1	INNC[+57]LTEIGR	2	y3	1	light	N2_L4	1	BBM_393_P108_12_03_ISS_002.raw	209707
AZYX-1	INNC[+57]LTEIGR	2	y3	1	light	N2_L4	2	BBM_393_P108_12_03_ISS_009.raw	1199681
AZYX-1	INNC[+57]LTEIGR	2	y3	1	light	N2_L4	3	BBM_393_P108_12_03_ISS_013.raw	553938
AZYX-1	INNC[+57]LTEIGR	2	y3	1	light	N2_L4	4	BBM_393_P108_12_03_ISS_008.raw	538367
AZYX-1	TSNNWLSR	2	y7	1	light	N2_L4	1	BBM_393_P108_12_03_ISS_002.raw	1090361
AZYX-1	TSNNWLSR	2	y7	1	light	N2_L4	2	BBM_393_P108_12_03_ISS_009.raw	3064391
AZYX-1	TSNNWLSR	2	y7	1	light	N2_L4	3	BBM_393_P108_12_03_ISS_013.raw	1834354
AZYX-1	TSNNWLSR	2	y7	1	light	N2_L4	4	BBM_393_P108_12_03_ISS_008.raw	1910229
AZYX-1	TSNNWLSR	2	y6	1	light	N2_L4	1	BBM_393_P108_12_03_ISS_002.raw	3888766
AZYX-1	TSNNWLSR	2	y6	1	light	N2_L4	2	BBM_393_P108_12_03_ISS_009.raw	10663471
AZYX-1	TSNNWLSR	2	y6	1	light	N2_L4	3	BBM_393_P108_12_03_ISS_013.raw	6268041
AZYX-1	TSNNWLSR	2	y6	1	light	N2_L4	4	BBM_393_P108_12_03_ISS_008.raw	6344192
AZYX-1	TSNNWLSR	2	y5	1	light	N2_L4	1	BBM_393_P108_12_03_ISS_002.raw	2227110
AZYX-1	TSNNWLSR	2	y5	1	light	N2_L4	2	BBM_393_P108_12_03_ISS_009.raw	6253974
AZYX-1	TSNNWLSR	2	y5	1	light	N2_L4	3	BBM_393_P108_12_03_ISS_013.raw	3663290
AZYX-1	TSNNWLSR	2	y5	1	light	N2_L4	4	BBM_393_P108_12_03_ISS_008.raw	3774866
AZYX-1	TSNNWLSR	2	y4	1	light	N2_L4	1	BBM_393_P108_12_03_ISS_002.raw	2150485
AZYX-1	TSNNWLSR	2	y4	1	light	N2_L4	2	BBM_393_P108_12_03_ISS_009.raw	6392898
AZYX-1	TSNNWLSR	2	y4	1	light	N2_L4	3	BBM_393_P108_12_03_ISS_013.raw	3838175
AZYX-1	TSNNWLSR	2	y4	1	light	N2_L4	4	BBM_393_P108_12_03_ISS_008.raw	3910212
AZYX-1	TSNNWLSR	2	y3	1	light	N2_L4	1	BBM_393_P108_12_03_ISS_002.raw	2899139
AZYX-1	TSNNWLSR	2	y3	1	light	N2_L4	2	BBM_393_P108_12_03_ISS_009.raw	8110444
AZYX-1	TSNNWLSR	2	y3	1	light	N2_L4	3	BBM_393_P108_12_03_ISS_013.raw	4603277
AZYX-1	TSNNWLSR	2	y3	1	light	N2_L4	4	BBM_393_P108_12_03_ISS_008.raw	4602852
AZYX-1	TSNNWLSR	2	b4	1	light	N2_L4	1	BBM_393_P108_12_03_ISS_002.raw	201913
AZYX-1	TSNNWLSR	2	b4	1	light	N2_L4	2	BBM_393_P108_12_03_ISS_009.raw	735371
AZYX-1	TSNNWLSR	2	b4	1	light	N2_L4	3	BBM_393_P108_12_03_ISS_013.raw	362119
AZYX-1	TSNNWLSR	2	b4	1	light	N2_L4	4	BBM_393_P108_12_03_ISS_008.raw	411750
AZYX-1	FLLRPLIPTNLVR	3	y6	1	light	N2_L4	1	BBM_393_P108_12_03_ISS_002.raw	32146830
AZYX-1	FLLRPLIPTNLVR	3	y6	1	light	N2_L4	2	BBM_393_P108_12_03_ISS_009.raw	48293084
AZYX-1	FLLRPLIPTNLVR	3	y6	1	light	N2_L4	3	BBM_393_P108_12_03_ISS_013.raw	38163956
AZYX-1	FLLRPLIPTNLVR	3	y6	1	light	N2_L4	4	BBM_393_P108_12_03_ISS_008.raw	52208716
AZYX-1	FLLRPLIPTNLVR	3	y5	1	light	N2_L4	1	BBM_393_P108_12_03_ISS_002.raw	11357372
AZYX-1	FLLRPLIPTNLVR	3	y5	1	light	N2_L4	2	BBM_393_P108_12_03_ISS_009.raw	17329380
AZYX-1	FLLRPLIPTNLVR	3	y5	1	light	N2_L4	3	BBM_393_P108_12_03_ISS_013.raw	13738515
AZYX-1	FLLRPLIPTNLVR	3	y5	1	light	N2_L4	4	BBM_393_P108_12_03_ISS_008.raw	19246020
AZYX-1	FLLRPLIPTNLVR	3	y11	2	light	N2_L4	1	BBM_393_P108_12_03_ISS_002.raw	12621587
AZYX-1	FLLRPLIPTNLVR	3	y11	2	light	N2_L4	2	BBM_393_P108_12_03_ISS_009.raw	19597832
AZYX-1	FLLRPLIPTNLVR	3	y11	2	light	N2_L4	3	BBM_393_P108_12_03_ISS_013.raw	15523788
AZYX-1	FLLRPLIPTNLVR	3	y11	2	light	N2_L4	4	BBM_393_P108_12_03_ISS_008.raw	21871572
AZYX-1	FLLRPLIPTNLVR	3	y6	2	light	N2_L4	1	BBM_393_P108_12_03_ISS_002.raw	17153554
AZYX-1	FLLRPLIPTNLVR	3	y6	2	light	N2_L4	2	BBM_393_P108_12_03_ISS_009.raw	26139748
AZYX-1	FLLRPLIPTNLVR	3	y6	2	light	N2_L4	3	BBM_393_P108_12_03_ISS_013.raw	19948822
AZYX-1	FLLRPLIPTNLVR	3	y6	2	light	N2_L4	4	BBM_393_P108_12_03_ISS_008.raw	27228410
AZYX-1	FLLRPLIPTNLVR	3	b6	1	light	N2_L4	1	BBM_393_P108_12_03_ISS_002.raw	22488474
AZYX-1	FLLRPLIPTNLVR	3	b6	1	light	N2_L4	2	BBM_393_P108_12_03_ISS_009.raw	33210318
AZYX-1	FLLRPLIPTNLVR	3	b6	1	light	N2_L4	3	BBM_393_P108_12_03_ISS_013.raw	27111316
AZYX-1	FLLRPLIPTNLVR	3	b6	1	light	N2_L4	4	BBM_393_P108_12_03_ISS_008.raw	36596208
AZYX-1	FLLRPLIPTNLVR	3	b7	1	light	N2_L4	1	BBM_393_P108_12_03_ISS_002.raw	12523808
AZYX-1	FLLRPLIPTNLVR	3	b7	1	light	N2_L4	2	BBM_393_P108_12_03_ISS_009.raw	18115366
AZYX-1	FLLRPLIPTNLVR	3	b7	1	light	N2_L4	3	BBM_393_P108_12_03_ISS_013.raw	14906914
AZYX-1	FLLRPLIPTNLVR	3	b7	1	light	N2_L4	4	BBM_393_P108_12_03_ISS_008.raw	20141820
AZYX-1	SATFIETPMR	2	y8	1	light	N2_L4	1	BBM_393_P108_12_03_ISS_002.raw	1271950
AZYX-1	SATFIETPMR	2	y8	1	light	N2_L4	2	BBM_393_P108_12_03_ISS_009.raw	3885516
AZYX-1	SATFIETPMR	2	y8	1	light	N2_L4	3	BBM_393_P108_12_03_ISS_013.raw	2134500
AZYX-1	SATFIETPMR	2	y8	1	light	N2_L4	4	BBM_393_P108_12_03_ISS_008.raw	2607827
AZYX-1	SATFIETPMR	2	y7	1	light	N2_L4	1	BBM_393_P108_12_03_ISS_002.raw	3324666
AZYX-1	SATFIETPMR	2	y7	1	light	N2_L4	2	BBM_393_P108_12_03_ISS_009.raw	9295450
AZYX-1	SATFIETPMR	2	y7	1	light	N2_L4	3	BBM_393_P108_12_03_ISS_013.raw	5192024
AZYX-1	SATFIETPMR	2	y7	1	light	N2_L4	4	BBM_393_P108_12_03_ISS_008.raw	6575256
AZYX-1	SATFIETPMR	2	y6	1	light	N2_L4	1	BBM_393_P108_12_03_ISS_002.raw	6546730
AZYX-1	SATFIETPMR	2	y6	1	light	N2_L4	2	BBM_393_P108_12_03_ISS_009.raw	18762054
AZYX-1	SATFIETPMR	2	y6	1	light	N2_L4	3	BBM_393_P108_12_03_ISS_013.raw	10623068
AZYX-1	SATFIETPMR	2	y6	1	light	N2_L4	4	BBM_393_P108_12_03_ISS_008.raw	13171164
AZYX-1	SATFIETPMR	2	y5	1	light	N2_L4	1	BBM_393_P108_12_03_ISS_002.raw	6811946
AZYX-1	SATFIETPMR	2	y5	1	light	N2_L4	2	BBM_393_P108_12_03_ISS_009.raw	19869174
AZYX-1	SATFIETPMR	2	y5	1	light	N2_L4	3	BBM_393_P108_12_03_ISS_013.raw	10790757
AZYX-1	SATFIETPMR	2	y5	1	light	N2_L4	4	BBM_393_P108_12_03_ISS_008.raw	14138147
AZYX-1	SATFIETPMR	2	y4	1	light	N2_L4	1	BBM_393_P108_12_03_ISS_002.raw	3182122
AZYX-1	SATFIETPMR	2	y4	1	light	N2_L4	2	BBM_393_P108_12_03_ISS_009.raw	10161446
AZYX-1	SATFIETPMR	2	y4	1	light	N2_L4	3	BBM_393_P108_12_03_ISS_013.raw	5326961
AZYX-1	SATFIETPMR	2	y4	1	light	N2_L4	4	BBM_393_P108_12_03_ISS_008.raw	6908499
AZYX-1	SATFIETPMR	2	y3	1	light	N2_L4	1	BBM_393_P108_12_03_ISS_002.raw	1400565
AZYX-1	SATFIETPMR	2	y3	1	light	N2_L4	2	BBM_393_P108_12_03_ISS_009.raw	4695103
AZYX-1	SATFIETPMR	2	y3	1	light	N2_L4	3	BBM_393_P108_12_03_ISS_013.raw	2409106
AZYX-1	SATFIETPMR	2	y3	1	light	N2_L4	4	BBM_393_P108_12_03_ISS_008.raw	2920178
AZYX-1	S[+42]YLSPLPHYPSQSLGR	2	y12	1	light	N2_Day1A	1	BBM_393_P108_12_03_ISS_006.raw	13073397
AZYX-1	S[+42]YLSPLPHYPSQSLGR	2	y12	1	light	N2_Day1A	2	BBM_393_P108_12_03_ISS_007.raw	24285892
AZYX-1	S[+42]YLSPLPHYPSQSLGR	2	y12	1	light	N2_Day1A	3	BBM_393_P108_12_03_ISS_001.raw	12352953
AZYX-1	S[+42]YLSPLPHYPSQSLGR	2	y12	1	light	N2_Day1A	4	BBM_393_P108_12_03_ISS_012.raw	21583756
AZYX-1	S[+42]YLSPLPHYPSQSLGR	2	y10	1	light	N2_Day1A	1	BBM_393_P108_12_03_ISS_006.raw	22192586
AZYX-1	S[+42]YLSPLPHYPSQSLGR	2	y10	1	light	N2_Day1A	2	BBM_393_P108_12_03_ISS_007.raw	41625028
AZYX-1	S[+42]YLSPLPHYPSQSLGR	2	y10	1	light	N2_Day1A	3	BBM_393_P108_12_03_ISS_001.raw	21077166
AZYX-1	S[+42]YLSPLPHYPSQSLGR	2	y10	1	light	N2_Day1A	4	BBM_393_P108_12_03_ISS_012.raw	37854456
AZYX-1	S[+42]YLSPLPHYPSQSLGR	2	y7	1	light	N2_Day1A	1	BBM_393_P108_12_03_ISS_006.raw	17713436
AZYX-1	S[+42]YLSPLPHYPSQSLGR	2	y7	1	light	N2_Day1A	2	BBM_393_P108_12_03_ISS_007.raw	35273972
AZYX-1	S[+42]YLSPLPHYPSQSLGR	2	y7	1	light	N2_Day1A	3	BBM_393_P108_12_03_ISS_001.raw	16666745
AZYX-1	S[+42]YLSPLPHYPSQSLGR	2	y7	1	light	N2_Day1A	4	BBM_393_P108_12_03_ISS_012.raw	31325930
AZYX-1	S[+42]YLSPLPHYPSQSLGR	2	y12	2	light	N2_Day1A	1	BBM_393_P108_12_03_ISS_006.raw	11525966
AZYX-1	S[+42]YLSPLPHYPSQSLGR	2	y12	2	light	N2_Day1A	2	BBM_393_P108_12_03_ISS_007.raw	21673344
AZYX-1	S[+42]YLSPLPHYPSQSLGR	2	y12	2	light	N2_Day1A	3	BBM_393_P108_12_03_ISS_001.raw	10729261
AZYX-1	S[+42]YLSPLPHYPSQSLGR	2	y12	2	light	N2_Day1A	4	BBM_393_P108_12_03_ISS_012.raw	19110494
AZYX-1	S[+42]YLSPLPHYPSQSLGR	2	y10	2	light	N2_Day1A	1	BBM_393_P108_12_03_ISS_006.raw	20295568
AZYX-1	S[+42]YLSPLPHYPSQSLGR	2	y10	2	light	N2_Day1A	2	BBM_393_P108_12_03_ISS_007.raw	38868128
AZYX-1	S[+42]YLSPLPHYPSQSLGR	2	y10	2	light	N2_Day1A	3	BBM_393_P108_12_03_ISS_001.raw	19255614
AZYX-1	S[+42]YLSPLPHYPSQSLGR	2	y10	2	light	N2_Day1A	4	BBM_393_P108_12_03_ISS_012.raw	34374760
AZYX-1	S[+42]YLSPLPHYPSQSLGR	2	b3	1	light	N2_Day1A	1	BBM_393_P108_12_03_ISS_006.raw	11552710
AZYX-1	S[+42]YLSPLPHYPSQSLGR	2	b3	1	light	N2_Day1A	2	BBM_393_P108_12_03_ISS_007.raw	21252066
AZYX-1	S[+42]YLSPLPHYPSQSLGR	2	b3	1	light	N2_Day1A	3	BBM_393_P108_12_03_ISS_001.raw	10514363
AZYX-1	S[+42]YLSPLPHYPSQSLGR	2	b3	1	light	N2_Day1A	4	BBM_393_P108_12_03_ISS_012.raw	18829156
AZYX-1	SFSTIPDSASATDLWDPR	2	y13	1	light	N2_Day1A	1	BBM_393_P108_12_03_ISS_006.raw	12798936
AZYX-1	SFSTIPDSASATDLWDPR	2	y13	1	light	N2_Day1A	2	BBM_393_P108_12_03_ISS_007.raw	29429434
AZYX-1	SFSTIPDSASATDLWDPR	2	y13	1	light	N2_Day1A	3	BBM_393_P108_12_03_ISS_001.raw	12635407
AZYX-1	SFSTIPDSASATDLWDPR	2	y13	1	light	N2_Day1A	4	BBM_393_P108_12_03_ISS_012.raw	23764838
AZYX-1	SFSTIPDSASATDLWDPR	2	y11	1	light	N2_Day1A	1	BBM_393_P108_12_03_ISS_006.raw	1345206
AZYX-1	SFSTIPDSASATDLWDPR	2	y11	1	light	N2_Day1A	2	BBM_393_P108_12_03_ISS_007.raw	2881457
AZYX-1	SFSTIPDSASATDLWDPR	2	y11	1	light	N2_Day1A	3	BBM_393_P108_12_03_ISS_001.raw	1271583
AZYX-1	SFSTIPDSASATDLWDPR	2	y11	1	light	N2_Day1A	4	BBM_393_P108_12_03_ISS_012.raw	2505465
AZYX-1	SFSTIPDSASATDLWDPR	2	y5	1	light	N2_Day1A	1	BBM_393_P108_12_03_ISS_006.raw	1144357
AZYX-1	SFSTIPDSASATDLWDPR	2	y5	1	light	N2_Day1A	2	BBM_393_P108_12_03_ISS_007.raw	2892950
AZYX-1	SFSTIPDSASATDLWDPR	2	y5	1	light	N2_Day1A	3	BBM_393_P108_12_03_ISS_001.raw	1126845
AZYX-1	SFSTIPDSASATDLWDPR	2	y5	1	light	N2_Day1A	4	BBM_393_P108_12_03_ISS_012.raw	2223077
AZYX-1	SFSTIPDSASATDLWDPR	2	y13	2	light	N2_Day1A	1	BBM_393_P108_12_03_ISS_006.raw	1286443
AZYX-1	SFSTIPDSASATDLWDPR	2	y13	2	light	N2_Day1A	2	BBM_393_P108_12_03_ISS_007.raw	2806754
AZYX-1	SFSTIPDSASATDLWDPR	2	y13	2	light	N2_Day1A	3	BBM_393_P108_12_03_ISS_001.raw	1287897
AZYX-1	SFSTIPDSASATDLWDPR	2	y13	2	light	N2_Day1A	4	BBM_393_P108_12_03_ISS_012.raw	2356141
AZYX-1	SFSTIPDSASATDLWDPR	2	b4	1	light	N2_Day1A	1	BBM_393_P108_12_03_ISS_006.raw	1512800
AZYX-1	SFSTIPDSASATDLWDPR	2	b4	1	light	N2_Day1A	2	BBM_393_P108_12_03_ISS_007.raw	3663757
AZYX-1	SFSTIPDSASATDLWDPR	2	b4	1	light	N2_Day1A	3	BBM_393_P108_12_03_ISS_001.raw	1458173
AZYX-1	SFSTIPDSASATDLWDPR	2	b4	1	light	N2_Day1A	4	BBM_393_P108_12_03_ISS_012.raw	2925002
AZYX-1	IYPMDDWTDR	2	y8	1	light	N2_Day1A	1	BBM_393_P108_12_03_ISS_006.raw	3210702
AZYX-1	IYPMDDWTDR	2	y8	1	light	N2_Day1A	2	BBM_393_P108_12_03_ISS_007.raw	6111947
AZYX-1	IYPMDDWTDR	2	y8	1	light	N2_Day1A	3	BBM_393_P108_12_03_ISS_001.raw	2059652
AZYX-1	IYPMDDWTDR	2	y8	1	light	N2_Day1A	4	BBM_393_P108_12_03_ISS_012.raw	5577449
AZYX-1	IYPMDDWTDR	2	y7	1	light	N2_Day1A	1	BBM_393_P108_12_03_ISS_006.raw	1233749
AZYX-1	IYPMDDWTDR	2	y7	1	light	N2_Day1A	2	BBM_393_P108_12_03_ISS_007.raw	2826805
AZYX-1	IYPMDDWTDR	2	y7	1	light	N2_Day1A	3	BBM_393_P108_12_03_ISS_001.raw	823318
AZYX-1	IYPMDDWTDR	2	y7	1	light	N2_Day1A	4	BBM_393_P108_12_03_ISS_012.raw	2598078
AZYX-1	IYPMDDWTDR	2	y6	1	light	N2_Day1A	1	BBM_393_P108_12_03_ISS_006.raw	1577332
AZYX-1	IYPMDDWTDR	2	y6	1	light	N2_Day1A	2	BBM_393_P108_12_03_ISS_007.raw	3355512
AZYX-1	IYPMDDWTDR	2	y6	1	light	N2_Day1A	3	BBM_393_P108_12_03_ISS_001.raw	1075657
AZYX-1	IYPMDDWTDR	2	y6	1	light	N2_Day1A	4	BBM_393_P108_12_03_ISS_012.raw	3210679
AZYX-1	IYPMDDWTDR	2	y5	1	light	N2_Day1A	1	BBM_393_P108_12_03_ISS_006.raw	463088
AZYX-1	IYPMDDWTDR	2	y5	1	light	N2_Day1A	2	BBM_393_P108_12_03_ISS_007.raw	1027940
AZYX-1	IYPMDDWTDR	2	y5	1	light	N2_Day1A	3	BBM_393_P108_12_03_ISS_001.raw	202871
AZYX-1	IYPMDDWTDR	2	y5	1	light	N2_Day1A	4	BBM_393_P108_12_03_ISS_012.raw	973894
AZYX-1	IYPMDDWTDR	2	y4	1	light	N2_Day1A	1	BBM_393_P108_12_03_ISS_006.raw	1035851
AZYX-1	IYPMDDWTDR	2	y4	1	light	N2_Day1A	2	BBM_393_P108_12_03_ISS_007.raw	2411353
AZYX-1	IYPMDDWTDR	2	y4	1	light	N2_Day1A	3	BBM_393_P108_12_03_ISS_001.raw	874312
AZYX-1	IYPMDDWTDR	2	y4	1	light	N2_Day1A	4	BBM_393_P108_12_03_ISS_012.raw	2234296
AZYX-1	IYPMDDWTDR	2	y8	2	light	N2_Day1A	1	BBM_393_P108_12_03_ISS_006.raw	4357632
AZYX-1	IYPMDDWTDR	2	y8	2	light	N2_Day1A	2	BBM_393_P108_12_03_ISS_007.raw	8946185
AZYX-1	IYPMDDWTDR	2	y8	2	light	N2_Day1A	3	BBM_393_P108_12_03_ISS_001.raw	3011274
AZYX-1	IYPMDDWTDR	2	y8	2	light	N2_Day1A	4	BBM_393_P108_12_03_ISS_012.raw	7961976
AZYX-1	INNC[+57]LTEIGR	2	y7	1	light	N2_Day1A	1	BBM_393_P108_12_03_ISS_006.raw	940022
AZYX-1	INNC[+57]LTEIGR	2	y7	1	light	N2_Day1A	2	BBM_393_P108_12_03_ISS_007.raw	1691065
AZYX-1	INNC[+57]LTEIGR	2	y7	1	light	N2_Day1A	3	BBM_393_P108_12_03_ISS_001.raw	564695
AZYX-1	INNC[+57]LTEIGR	2	y7	1	light	N2_Day1A	4	BBM_393_P108_12_03_ISS_012.raw	1808138
AZYX-1	INNC[+57]LTEIGR	2	y6	1	light	N2_Day1A	1	BBM_393_P108_12_03_ISS_006.raw	1281081
AZYX-1	INNC[+57]LTEIGR	2	y6	1	light	N2_Day1A	2	BBM_393_P108_12_03_ISS_007.raw	2624545
AZYX-1	INNC[+57]LTEIGR	2	y6	1	light	N2_Day1A	3	BBM_393_P108_12_03_ISS_001.raw	767258
AZYX-1	INNC[+57]LTEIGR	2	y6	1	light	N2_Day1A	4	BBM_393_P108_12_03_ISS_012.raw	2730908
AZYX-1	INNC[+57]LTEIGR	2	y5	1	light	N2_Day1A	1	BBM_393_P108_12_03_ISS_006.raw	1843575
AZYX-1	INNC[+57]LTEIGR	2	y5	1	light	N2_Day1A	2	BBM_393_P108_12_03_ISS_007.raw	3721196
AZYX-1	INNC[+57]LTEIGR	2	y5	1	light	N2_Day1A	3	BBM_393_P108_12_03_ISS_001.raw	1024167
AZYX-1	INNC[+57]LTEIGR	2	y5	1	light	N2_Day1A	4	BBM_393_P108_12_03_ISS_012.raw	3742968
AZYX-1	INNC[+57]LTEIGR	2	y3	1	light	N2_Day1A	1	BBM_393_P108_12_03_ISS_006.raw	618123
AZYX-1	INNC[+57]LTEIGR	2	y3	1	light	N2_Day1A	2	BBM_393_P108_12_03_ISS_007.raw	1430498
AZYX-1	INNC[+57]LTEIGR	2	y3	1	light	N2_Day1A	3	BBM_393_P108_12_03_ISS_001.raw	404342
AZYX-1	INNC[+57]LTEIGR	2	y3	1	light	N2_Day1A	4	BBM_393_P108_12_03_ISS_012.raw	1315138
AZYX-1	TSNNWLSR	2	y7	1	light	N2_Day1A	1	BBM_393_P108_12_03_ISS_006.raw	1895482
AZYX-1	TSNNWLSR	2	y7	1	light	N2_Day1A	2	BBM_393_P108_12_03_ISS_007.raw	3935249
AZYX-1	TSNNWLSR	2	y7	1	light	N2_Day1A	3	BBM_393_P108_12_03_ISS_001.raw	1588778
AZYX-1	TSNNWLSR	2	y7	1	light	N2_Day1A	4	BBM_393_P108_12_03_ISS_012.raw	2949659
AZYX-1	TSNNWLSR	2	y6	1	light	N2_Day1A	1	BBM_393_P108_12_03_ISS_006.raw	6534071
AZYX-1	TSNNWLSR	2	y6	1	light	N2_Day1A	2	BBM_393_P108_12_03_ISS_007.raw	13541716
AZYX-1	TSNNWLSR	2	y6	1	light	N2_Day1A	3	BBM_393_P108_12_03_ISS_001.raw	5655384
AZYX-1	TSNNWLSR	2	y6	1	light	N2_Day1A	4	BBM_393_P108_12_03_ISS_012.raw	10154916
AZYX-1	TSNNWLSR	2	y5	1	light	N2_Day1A	1	BBM_393_P108_12_03_ISS_006.raw	3723082
AZYX-1	TSNNWLSR	2	y5	1	light	N2_Day1A	2	BBM_393_P108_12_03_ISS_007.raw	8021366
AZYX-1	TSNNWLSR	2	y5	1	light	N2_Day1A	3	BBM_393_P108_12_03_ISS_001.raw	3161143
AZYX-1	TSNNWLSR	2	y5	1	light	N2_Day1A	4	BBM_393_P108_12_03_ISS_012.raw	5947477
AZYX-1	TSNNWLSR	2	y4	1	light	N2_Day1A	1	BBM_393_P108_12_03_ISS_006.raw	3522860
AZYX-1	TSNNWLSR	2	y4	1	light	N2_Day1A	2	BBM_393_P108_12_03_ISS_007.raw	7639871
AZYX-1	TSNNWLSR	2	y4	1	light	N2_Day1A	3	BBM_393_P108_12_03_ISS_001.raw	3124645
AZYX-1	TSNNWLSR	2	y4	1	light	N2_Day1A	4	BBM_393_P108_12_03_ISS_012.raw	5637413
AZYX-1	TSNNWLSR	2	y3	1	light	N2_Day1A	1	BBM_393_P108_12_03_ISS_006.raw	4632127
AZYX-1	TSNNWLSR	2	y3	1	light	N2_Day1A	2	BBM_393_P108_12_03_ISS_007.raw	10395951
AZYX-1	TSNNWLSR	2	y3	1	light	N2_Day1A	3	BBM_393_P108_12_03_ISS_001.raw	4086864
AZYX-1	TSNNWLSR	2	y3	1	light	N2_Day1A	4	BBM_393_P108_12_03_ISS_012.raw	7613700
AZYX-1	TSNNWLSR	2	b4	1	light	N2_Day1A	1	BBM_393_P108_12_03_ISS_006.raw	367073
AZYX-1	TSNNWLSR	2	b4	1	light	N2_Day1A	2	BBM_393_P108_12_03_ISS_007.raw	825336
AZYX-1	TSNNWLSR	2	b4	1	light	N2_Day1A	3	BBM_393_P108_12_03_ISS_001.raw	315217
AZYX-1	TSNNWLSR	2	b4	1	light	N2_Day1A	4	BBM_393_P108_12_03_ISS_012.raw	566147
AZYX-1	FLLRPLIPTNLVR	3	y6	1	light	N2_Day1A	1	BBM_393_P108_12_03_ISS_006.raw	37138156
AZYX-1	FLLRPLIPTNLVR	3	y6	1	light	N2_Day1A	2	BBM_393_P108_12_03_ISS_007.raw	75573272
AZYX-1	FLLRPLIPTNLVR	3	y6	1	light	N2_Day1A	3	BBM_393_P108_12_03_ISS_001.raw	36149680
AZYX-1	FLLRPLIPTNLVR	3	y6	1	light	N2_Day1A	4	BBM_393_P108_12_03_ISS_012.raw	58151072
AZYX-1	FLLRPLIPTNLVR	3	y5	1	light	N2_Day1A	1	BBM_393_P108_12_03_ISS_006.raw	13346565
AZYX-1	FLLRPLIPTNLVR	3	y5	1	light	N2_Day1A	2	BBM_393_P108_12_03_ISS_007.raw	28881992
AZYX-1	FLLRPLIPTNLVR	3	y5	1	light	N2_Day1A	3	BBM_393_P108_12_03_ISS_001.raw	13195640
AZYX-1	FLLRPLIPTNLVR	3	y5	1	light	N2_Day1A	4	BBM_393_P108_12_03_ISS_012.raw	21431462
AZYX-1	FLLRPLIPTNLVR	3	y11	2	light	N2_Day1A	1	BBM_393_P108_12_03_ISS_006.raw	14849941
AZYX-1	FLLRPLIPTNLVR	3	y11	2	light	N2_Day1A	2	BBM_393_P108_12_03_ISS_007.raw	32010634
AZYX-1	FLLRPLIPTNLVR	3	y11	2	light	N2_Day1A	3	BBM_393_P108_12_03_ISS_001.raw	14933606
AZYX-1	FLLRPLIPTNLVR	3	y11	2	light	N2_Day1A	4	BBM_393_P108_12_03_ISS_012.raw	24078816
AZYX-1	FLLRPLIPTNLVR	3	y6	2	light	N2_Day1A	1	BBM_393_P108_12_03_ISS_006.raw	20293814
AZYX-1	FLLRPLIPTNLVR	3	y6	2	light	N2_Day1A	2	BBM_393_P108_12_03_ISS_007.raw	42475476
AZYX-1	FLLRPLIPTNLVR	3	y6	2	light	N2_Day1A	3	BBM_393_P108_12_03_ISS_001.raw	19306290
AZYX-1	FLLRPLIPTNLVR	3	y6	2	light	N2_Day1A	4	BBM_393_P108_12_03_ISS_012.raw	31673814
AZYX-1	FLLRPLIPTNLVR	3	b6	1	light	N2_Day1A	1	BBM_393_P108_12_03_ISS_006.raw	26192554
AZYX-1	FLLRPLIPTNLVR	3	b6	1	light	N2_Day1A	2	BBM_393_P108_12_03_ISS_007.raw	52398388
AZYX-1	FLLRPLIPTNLVR	3	b6	1	light	N2_Day1A	3	BBM_393_P108_12_03_ISS_001.raw	25018056
AZYX-1	FLLRPLIPTNLVR	3	b6	1	light	N2_Day1A	4	BBM_393_P108_12_03_ISS_012.raw	40032776
AZYX-1	FLLRPLIPTNLVR	3	b7	1	light	N2_Day1A	1	BBM_393_P108_12_03_ISS_006.raw	14349762
AZYX-1	FLLRPLIPTNLVR	3	b7	1	light	N2_Day1A	2	BBM_393_P108_12_03_ISS_007.raw	28435870
AZYX-1	FLLRPLIPTNLVR	3	b7	1	light	N2_Day1A	3	BBM_393_P108_12_03_ISS_001.raw	13959892
AZYX-1	FLLRPLIPTNLVR	3	b7	1	light	N2_Day1A	4	BBM_393_P108_12_03_ISS_012.raw	22057324
AZYX-1	SATFIETPMR	2	y8	1	light	N2_Day1A	1	BBM_393_P108_12_03_ISS_006.raw	2278814
AZYX-1	SATFIETPMR	2	y8	1	light	N2_Day1A	2	BBM_393_P108_12_03_ISS_007.raw	4925418
AZYX-1	SATFIETPMR	2	y8	1	light	N2_Day1A	3	BBM_393_P108_12_03_ISS_001.raw	2120634
AZYX-1	SATFIETPMR	2	y8	1	light	N2_Day1A	4	BBM_393_P108_12_03_ISS_012.raw	4606365
AZYX-1	SATFIETPMR	2	y7	1	light	N2_Day1A	1	BBM_393_P108_12_03_ISS_006.raw	5868251
AZYX-1	SATFIETPMR	2	y7	1	light	N2_Day1A	2	BBM_393_P108_12_03_ISS_007.raw	12008624
AZYX-1	SATFIETPMR	2	y7	1	light	N2_Day1A	3	BBM_393_P108_12_03_ISS_001.raw	5025173
AZYX-1	SATFIETPMR	2	y7	1	light	N2_Day1A	4	BBM_393_P108_12_03_ISS_012.raw	10518222
AZYX-1	SATFIETPMR	2	y6	1	light	N2_Day1A	1	BBM_393_P108_12_03_ISS_006.raw	10814933
AZYX-1	SATFIETPMR	2	y6	1	light	N2_Day1A	2	BBM_393_P108_12_03_ISS_007.raw	24102584
AZYX-1	SATFIETPMR	2	y6	1	light	N2_Day1A	3	BBM_393_P108_12_03_ISS_001.raw	10163354
AZYX-1	SATFIETPMR	2	y6	1	light	N2_Day1A	4	BBM_393_P108_12_03_ISS_012.raw	20090230
AZYX-1	SATFIETPMR	2	y5	1	light	N2_Day1A	1	BBM_393_P108_12_03_ISS_006.raw	11347367
AZYX-1	SATFIETPMR	2	y5	1	light	N2_Day1A	2	BBM_393_P108_12_03_ISS_007.raw	26263876
AZYX-1	SATFIETPMR	2	y5	1	light	N2_Day1A	3	BBM_393_P108_12_03_ISS_001.raw	10113993
AZYX-1	SATFIETPMR	2	y5	1	light	N2_Day1A	4	BBM_393_P108_12_03_ISS_012.raw	22104940
AZYX-1	SATFIETPMR	2	y4	1	light	N2_Day1A	1	BBM_393_P108_12_03_ISS_006.raw	5662812
AZYX-1	SATFIETPMR	2	y4	1	light	N2_Day1A	2	BBM_393_P108_12_03_ISS_007.raw	13662964
AZYX-1	SATFIETPMR	2	y4	1	light	N2_Day1A	3	BBM_393_P108_12_03_ISS_001.raw	4968328
AZYX-1	SATFIETPMR	2	y4	1	light	N2_Day1A	4	BBM_393_P108_12_03_ISS_012.raw	10851271
AZYX-1	SATFIETPMR	2	y3	1	light	N2_Day1A	1	BBM_393_P108_12_03_ISS_006.raw	2329717
AZYX-1	SATFIETPMR	2	y3	1	light	N2_Day1A	2	BBM_393_P108_12_03_ISS_007.raw	6171111
AZYX-1	SATFIETPMR	2	y3	1	light	N2_Day1A	3	BBM_393_P108_12_03_ISS_001.raw	2169039
AZYX-1	SATFIETPMR	2	y3	1	light	N2_Day1A	4	BBM_393_P108_12_03_ISS_012.raw	5126259
AZYX-1	S[+42]YLSPLPHYPSQSLGR	2	y12	1	light	N2_Day8A	1	BBM_393_P108_12_03_ISS_010.raw	18552808
AZYX-1	S[+42]YLSPLPHYPSQSLGR	2	y12	1	light	N2_Day8A	2	BBM_393_P108_12_03_ISS_014.raw	15809680
AZYX-1	S[+42]YLSPLPHYPSQSLGR	2	y12	1	light	N2_Day8A	3	BBM_393_P108_12_03_ISS_011.raw	20496332
AZYX-1	S[+42]YLSPLPHYPSQSLGR	2	y12	1	light	N2_Day8A	4	BBM_393_P108_12_03_ISS_004.raw	28041090
AZYX-1	S[+42]YLSPLPHYPSQSLGR	2	y10	1	light	N2_Day8A	1	BBM_393_P108_12_03_ISS_010.raw	32361980
AZYX-1	S[+42]YLSPLPHYPSQSLGR	2	y10	1	light	N2_Day8A	2	BBM_393_P108_12_03_ISS_014.raw	26950886
AZYX-1	S[+42]YLSPLPHYPSQSLGR	2	y10	1	light	N2_Day8A	3	BBM_393_P108_12_03_ISS_011.raw	35130372
AZYX-1	S[+42]YLSPLPHYPSQSLGR	2	y10	1	light	N2_Day8A	4	BBM_393_P108_12_03_ISS_004.raw	48794308
AZYX-1	S[+42]YLSPLPHYPSQSLGR	2	y7	1	light	N2_Day8A	1	BBM_393_P108_12_03_ISS_010.raw	26238924
AZYX-1	S[+42]YLSPLPHYPSQSLGR	2	y7	1	light	N2_Day8A	2	BBM_393_P108_12_03_ISS_014.raw	21678190
AZYX-1	S[+42]YLSPLPHYPSQSLGR	2	y7	1	light	N2_Day8A	3	BBM_393_P108_12_03_ISS_011.raw	29166898
AZYX-1	S[+42]YLSPLPHYPSQSLGR	2	y7	1	light	N2_Day8A	4	BBM_393_P108_12_03_ISS_004.raw	42376604
AZYX-1	S[+42]YLSPLPHYPSQSLGR	2	y12	2	light	N2_Day8A	1	BBM_393_P108_12_03_ISS_010.raw	16758986
AZYX-1	S[+42]YLSPLPHYPSQSLGR	2	y12	2	light	N2_Day8A	2	BBM_393_P108_12_03_ISS_014.raw	13720097
AZYX-1	S[+42]YLSPLPHYPSQSLGR	2	y12	2	light	N2_Day8A	3	BBM_393_P108_12_03_ISS_011.raw	17417618
AZYX-1	S[+42]YLSPLPHYPSQSLGR	2	y12	2	light	N2_Day8A	4	BBM_393_P108_12_03_ISS_004.raw	24924090
AZYX-1	S[+42]YLSPLPHYPSQSLGR	2	y10	2	light	N2_Day8A	1	BBM_393_P108_12_03_ISS_010.raw	29513344
AZYX-1	S[+42]YLSPLPHYPSQSLGR	2	y10	2	light	N2_Day8A	2	BBM_393_P108_12_03_ISS_014.raw	24601298
AZYX-1	S[+42]YLSPLPHYPSQSLGR	2	y10	2	light	N2_Day8A	3	BBM_393_P108_12_03_ISS_011.raw	32136944
AZYX-1	S[+42]YLSPLPHYPSQSLGR	2	y10	2	light	N2_Day8A	4	BBM_393_P108_12_03_ISS_004.raw	45831844
AZYX-1	S[+42]YLSPLPHYPSQSLGR	2	b3	1	light	N2_Day8A	1	BBM_393_P108_12_03_ISS_010.raw	16584294
AZYX-1	S[+42]YLSPLPHYPSQSLGR	2	b3	1	light	N2_Day8A	2	BBM_393_P108_12_03_ISS_014.raw	13613895
AZYX-1	S[+42]YLSPLPHYPSQSLGR	2	b3	1	light	N2_Day8A	3	BBM_393_P108_12_03_ISS_011.raw	17580190
AZYX-1	S[+42]YLSPLPHYPSQSLGR	2	b3	1	light	N2_Day8A	4	BBM_393_P108_12_03_ISS_004.raw	26830132
AZYX-1	SFSTIPDSASATDLWDPR	2	y13	1	light	N2_Day8A	1	BBM_393_P108_12_03_ISS_010.raw	18679878
AZYX-1	SFSTIPDSASATDLWDPR	2	y13	1	light	N2_Day8A	2	BBM_393_P108_12_03_ISS_014.raw	15693209
AZYX-1	SFSTIPDSASATDLWDPR	2	y13	1	light	N2_Day8A	3	BBM_393_P108_12_03_ISS_011.raw	21113758
AZYX-1	SFSTIPDSASATDLWDPR	2	y13	1	light	N2_Day8A	4	BBM_393_P108_12_03_ISS_004.raw	32592142
AZYX-1	SFSTIPDSASATDLWDPR	2	y11	1	light	N2_Day8A	1	BBM_393_P108_12_03_ISS_010.raw	1840576
AZYX-1	SFSTIPDSASATDLWDPR	2	y11	1	light	N2_Day8A	2	BBM_393_P108_12_03_ISS_014.raw	1578124
AZYX-1	SFSTIPDSASATDLWDPR	2	y11	1	light	N2_Day8A	3	BBM_393_P108_12_03_ISS_011.raw	2067902
AZYX-1	SFSTIPDSASATDLWDPR	2	y11	1	light	N2_Day8A	4	BBM_393_P108_12_03_ISS_004.raw	3043944
AZYX-1	SFSTIPDSASATDLWDPR	2	y5	1	light	N2_Day8A	1	BBM_393_P108_12_03_ISS_010.raw	1699905
AZYX-1	SFSTIPDSASATDLWDPR	2	y5	1	light	N2_Day8A	2	BBM_393_P108_12_03_ISS_014.raw	1443770
AZYX-1	SFSTIPDSASATDLWDPR	2	y5	1	light	N2_Day8A	3	BBM_393_P108_12_03_ISS_011.raw	2098273
AZYX-1	SFSTIPDSASATDLWDPR	2	y5	1	light	N2_Day8A	4	BBM_393_P108_12_03_ISS_004.raw	3313954
AZYX-1	SFSTIPDSASATDLWDPR	2	y13	2	light	N2_Day8A	1	BBM_393_P108_12_03_ISS_010.raw	1891744
AZYX-1	SFSTIPDSASATDLWDPR	2	y13	2	light	N2_Day8A	2	BBM_393_P108_12_03_ISS_014.raw	1435609
AZYX-1	SFSTIPDSASATDLWDPR	2	y13	2	light	N2_Day8A	3	BBM_393_P108_12_03_ISS_011.raw	2086660
AZYX-1	SFSTIPDSASATDLWDPR	2	y13	2	light	N2_Day8A	4	BBM_393_P108_12_03_ISS_004.raw	3411497
AZYX-1	SFSTIPDSASATDLWDPR	2	b4	1	light	N2_Day8A	1	BBM_393_P108_12_03_ISS_010.raw	2784709
AZYX-1	SFSTIPDSASATDLWDPR	2	b4	1	light	N2_Day8A	2	BBM_393_P108_12_03_ISS_014.raw	2263514
AZYX-1	SFSTIPDSASATDLWDPR	2	b4	1	light	N2_Day8A	3	BBM_393_P108_12_03_ISS_011.raw	3162186
AZYX-1	SFSTIPDSASATDLWDPR	2	b4	1	light	N2_Day8A	4	BBM_393_P108_12_03_ISS_004.raw	5306334
AZYX-1	IYPMDDWTDR	2	y8	1	light	N2_Day8A	1	BBM_393_P108_12_03_ISS_010.raw	1855220
AZYX-1	IYPMDDWTDR	2	y8	1	light	N2_Day8A	2	BBM_393_P108_12_03_ISS_014.raw	1381673
AZYX-1	IYPMDDWTDR	2	y8	1	light	N2_Day8A	3	BBM_393_P108_12_03_ISS_011.raw	2385104
AZYX-1	IYPMDDWTDR	2	y8	1	light	N2_Day8A	4	BBM_393_P108_12_03_ISS_004.raw	3664437
AZYX-1	IYPMDDWTDR	2	y7	1	light	N2_Day8A	1	BBM_393_P108_12_03_ISS_010.raw	680569
AZYX-1	IYPMDDWTDR	2	y7	1	light	N2_Day8A	2	BBM_393_P108_12_03_ISS_014.raw	567485
AZYX-1	IYPMDDWTDR	2	y7	1	light	N2_Day8A	3	BBM_393_P108_12_03_ISS_011.raw	1014403
AZYX-1	IYPMDDWTDR	2	y7	1	light	N2_Day8A	4	BBM_393_P108_12_03_ISS_004.raw	1437100
AZYX-1	IYPMDDWTDR	2	y6	1	light	N2_Day8A	1	BBM_393_P108_12_03_ISS_010.raw	840816
AZYX-1	IYPMDDWTDR	2	y6	1	light	N2_Day8A	2	BBM_393_P108_12_03_ISS_014.raw	642225
AZYX-1	IYPMDDWTDR	2	y6	1	light	N2_Day8A	3	BBM_393_P108_12_03_ISS_011.raw	1299479
AZYX-1	IYPMDDWTDR	2	y6	1	light	N2_Day8A	4	BBM_393_P108_12_03_ISS_004.raw	1767436
AZYX-1	IYPMDDWTDR	2	y5	1	light	N2_Day8A	1	BBM_393_P108_12_03_ISS_010.raw	145007
AZYX-1	IYPMDDWTDR	2	y5	1	light	N2_Day8A	2	BBM_393_P108_12_03_ISS_014.raw	103455
AZYX-1	IYPMDDWTDR	2	y5	1	light	N2_Day8A	3	BBM_393_P108_12_03_ISS_011.raw	340191
AZYX-1	IYPMDDWTDR	2	y5	1	light	N2_Day8A	4	BBM_393_P108_12_03_ISS_004.raw	533783
AZYX-1	IYPMDDWTDR	2	y4	1	light	N2_Day8A	1	BBM_393_P108_12_03_ISS_010.raw	506005
AZYX-1	IYPMDDWTDR	2	y4	1	light	N2_Day8A	2	BBM_393_P108_12_03_ISS_014.raw	392299
AZYX-1	IYPMDDWTDR	2	y4	1	light	N2_Day8A	3	BBM_393_P108_12_03_ISS_011.raw	787592
AZYX-1	IYPMDDWTDR	2	y4	1	light	N2_Day8A	4	BBM_393_P108_12_03_ISS_004.raw	1298430
AZYX-1	IYPMDDWTDR	2	y8	2	light	N2_Day8A	1	BBM_393_P108_12_03_ISS_010.raw	2912572
AZYX-1	IYPMDDWTDR	2	y8	2	light	N2_Day8A	2	BBM_393_P108_12_03_ISS_014.raw	2222790
AZYX-1	IYPMDDWTDR	2	y8	2	light	N2_Day8A	3	BBM_393_P108_12_03_ISS_011.raw	3540807
AZYX-1	IYPMDDWTDR	2	y8	2	light	N2_Day8A	4	BBM_393_P108_12_03_ISS_004.raw	5234532
AZYX-1	INNC[+57]LTEIGR	2	y7	1	light	N2_Day8A	1	BBM_393_P108_12_03_ISS_010.raw	500885
AZYX-1	INNC[+57]LTEIGR	2	y7	1	light	N2_Day8A	2	BBM_393_P108_12_03_ISS_014.raw	293606
AZYX-1	INNC[+57]LTEIGR	2	y7	1	light	N2_Day8A	3	BBM_393_P108_12_03_ISS_011.raw	527613
AZYX-1	INNC[+57]LTEIGR	2	y7	1	light	N2_Day8A	4	BBM_393_P108_12_03_ISS_004.raw	1036162
AZYX-1	INNC[+57]LTEIGR	2	y6	1	light	N2_Day8A	1	BBM_393_P108_12_03_ISS_010.raw	753915
AZYX-1	INNC[+57]LTEIGR	2	y6	1	light	N2_Day8A	2	BBM_393_P108_12_03_ISS_014.raw	431176
AZYX-1	INNC[+57]LTEIGR	2	y6	1	light	N2_Day8A	3	BBM_393_P108_12_03_ISS_011.raw	849413
AZYX-1	INNC[+57]LTEIGR	2	y6	1	light	N2_Day8A	4	BBM_393_P108_12_03_ISS_004.raw	1563623
AZYX-1	INNC[+57]LTEIGR	2	y5	1	light	N2_Day8A	1	BBM_393_P108_12_03_ISS_010.raw	1021621
AZYX-1	INNC[+57]LTEIGR	2	y5	1	light	N2_Day8A	2	BBM_393_P108_12_03_ISS_014.raw	692045
AZYX-1	INNC[+57]LTEIGR	2	y5	1	light	N2_Day8A	3	BBM_393_P108_12_03_ISS_011.raw	1118961
AZYX-1	INNC[+57]LTEIGR	2	y5	1	light	N2_Day8A	4	BBM_393_P108_12_03_ISS_004.raw	2174592
AZYX-1	INNC[+57]LTEIGR	2	y3	1	light	N2_Day8A	1	BBM_393_P108_12_03_ISS_010.raw	354127
AZYX-1	INNC[+57]LTEIGR	2	y3	1	light	N2_Day8A	2	BBM_393_P108_12_03_ISS_014.raw	247992
AZYX-1	INNC[+57]LTEIGR	2	y3	1	light	N2_Day8A	3	BBM_393_P108_12_03_ISS_011.raw	377586
AZYX-1	INNC[+57]LTEIGR	2	y3	1	light	N2_Day8A	4	BBM_393_P108_12_03_ISS_004.raw	785330
AZYX-1	TSNNWLSR	2	y7	1	light	N2_Day8A	1	BBM_393_P108_12_03_ISS_010.raw	2528231
AZYX-1	TSNNWLSR	2	y7	1	light	N2_Day8A	2	BBM_393_P108_12_03_ISS_014.raw	1939352
AZYX-1	TSNNWLSR	2	y7	1	light	N2_Day8A	3	BBM_393_P108_12_03_ISS_011.raw	2601386
AZYX-1	TSNNWLSR	2	y7	1	light	N2_Day8A	4	BBM_393_P108_12_03_ISS_004.raw	2791739
AZYX-1	TSNNWLSR	2	y6	1	light	N2_Day8A	1	BBM_393_P108_12_03_ISS_010.raw	8884709
AZYX-1	TSNNWLSR	2	y6	1	light	N2_Day8A	2	BBM_393_P108_12_03_ISS_014.raw	6375803
AZYX-1	TSNNWLSR	2	y6	1	light	N2_Day8A	3	BBM_393_P108_12_03_ISS_011.raw	8996324
AZYX-1	TSNNWLSR	2	y6	1	light	N2_Day8A	4	BBM_393_P108_12_03_ISS_004.raw	9142133
AZYX-1	TSNNWLSR	2	y5	1	light	N2_Day8A	1	BBM_393_P108_12_03_ISS_010.raw	4911815
AZYX-1	TSNNWLSR	2	y5	1	light	N2_Day8A	2	BBM_393_P108_12_03_ISS_014.raw	3741829
AZYX-1	TSNNWLSR	2	y5	1	light	N2_Day8A	3	BBM_393_P108_12_03_ISS_011.raw	5143598
AZYX-1	TSNNWLSR	2	y5	1	light	N2_Day8A	4	BBM_393_P108_12_03_ISS_004.raw	5643972
AZYX-1	TSNNWLSR	2	y4	1	light	N2_Day8A	1	BBM_393_P108_12_03_ISS_010.raw	4430769
AZYX-1	TSNNWLSR	2	y4	1	light	N2_Day8A	2	BBM_393_P108_12_03_ISS_014.raw	3647961
AZYX-1	TSNNWLSR	2	y4	1	light	N2_Day8A	3	BBM_393_P108_12_03_ISS_011.raw	4797291
AZYX-1	TSNNWLSR	2	y4	1	light	N2_Day8A	4	BBM_393_P108_12_03_ISS_004.raw	4709413
AZYX-1	TSNNWLSR	2	y3	1	light	N2_Day8A	1	BBM_393_P108_12_03_ISS_010.raw	6570942
AZYX-1	TSNNWLSR	2	y3	1	light	N2_Day8A	2	BBM_393_P108_12_03_ISS_014.raw	4708694
AZYX-1	TSNNWLSR	2	y3	1	light	N2_Day8A	3	BBM_393_P108_12_03_ISS_011.raw	6329316
AZYX-1	TSNNWLSR	2	y3	1	light	N2_Day8A	4	BBM_393_P108_12_03_ISS_004.raw	6730123
AZYX-1	TSNNWLSR	2	b4	1	light	N2_Day8A	1	BBM_393_P108_12_03_ISS_010.raw	545164
AZYX-1	TSNNWLSR	2	b4	1	light	N2_Day8A	2	BBM_393_P108_12_03_ISS_014.raw	378642
AZYX-1	TSNNWLSR	2	b4	1	light	N2_Day8A	3	BBM_393_P108_12_03_ISS_011.raw	530401
AZYX-1	TSNNWLSR	2	b4	1	light	N2_Day8A	4	BBM_393_P108_12_03_ISS_004.raw	626599
AZYX-1	FLLRPLIPTNLVR	3	y6	1	light	N2_Day8A	1	BBM_393_P108_12_03_ISS_010.raw	49690564
AZYX-1	FLLRPLIPTNLVR	3	y6	1	light	N2_Day8A	2	BBM_393_P108_12_03_ISS_014.raw	36225504
AZYX-1	FLLRPLIPTNLVR	3	y6	1	light	N2_Day8A	3	BBM_393_P108_12_03_ISS_011.raw	44678544
AZYX-1	FLLRPLIPTNLVR	3	y6	1	light	N2_Day8A	4	BBM_393_P108_12_03_ISS_004.raw	72869576
AZYX-1	FLLRPLIPTNLVR	3	y5	1	light	N2_Day8A	1	BBM_393_P108_12_03_ISS_010.raw	17873088
AZYX-1	FLLRPLIPTNLVR	3	y5	1	light	N2_Day8A	2	BBM_393_P108_12_03_ISS_014.raw	12934544
AZYX-1	FLLRPLIPTNLVR	3	y5	1	light	N2_Day8A	3	BBM_393_P108_12_03_ISS_011.raw	15847522
AZYX-1	FLLRPLIPTNLVR	3	y5	1	light	N2_Day8A	4	BBM_393_P108_12_03_ISS_004.raw	28286692
AZYX-1	FLLRPLIPTNLVR	3	y11	2	light	N2_Day8A	1	BBM_393_P108_12_03_ISS_010.raw	19842490
AZYX-1	FLLRPLIPTNLVR	3	y11	2	light	N2_Day8A	2	BBM_393_P108_12_03_ISS_014.raw	14991932
AZYX-1	FLLRPLIPTNLVR	3	y11	2	light	N2_Day8A	3	BBM_393_P108_12_03_ISS_011.raw	18628214
AZYX-1	FLLRPLIPTNLVR	3	y11	2	light	N2_Day8A	4	BBM_393_P108_12_03_ISS_004.raw	32131694
AZYX-1	FLLRPLIPTNLVR	3	y6	2	light	N2_Day8A	1	BBM_393_P108_12_03_ISS_010.raw	25598292
AZYX-1	FLLRPLIPTNLVR	3	y6	2	light	N2_Day8A	2	BBM_393_P108_12_03_ISS_014.raw	19734838
AZYX-1	FLLRPLIPTNLVR	3	y6	2	light	N2_Day8A	3	BBM_393_P108_12_03_ISS_011.raw	23761134
AZYX-1	FLLRPLIPTNLVR	3	y6	2	light	N2_Day8A	4	BBM_393_P108_12_03_ISS_004.raw	39527624
AZYX-1	FLLRPLIPTNLVR	3	b6	1	light	N2_Day8A	1	BBM_393_P108_12_03_ISS_010.raw	34655868
AZYX-1	FLLRPLIPTNLVR	3	b6	1	light	N2_Day8A	2	BBM_393_P108_12_03_ISS_014.raw	25379356
AZYX-1	FLLRPLIPTNLVR	3	b6	1	light	N2_Day8A	3	BBM_393_P108_12_03_ISS_011.raw	31508814
AZYX-1	FLLRPLIPTNLVR	3	b6	1	light	N2_Day8A	4	BBM_393_P108_12_03_ISS_004.raw	50731952
AZYX-1	FLLRPLIPTNLVR	3	b7	1	light	N2_Day8A	1	BBM_393_P108_12_03_ISS_010.raw	19314028
AZYX-1	FLLRPLIPTNLVR	3	b7	1	light	N2_Day8A	2	BBM_393_P108_12_03_ISS_014.raw	14184174
AZYX-1	FLLRPLIPTNLVR	3	b7	1	light	N2_Day8A	3	BBM_393_P108_12_03_ISS_011.raw	17289558
AZYX-1	FLLRPLIPTNLVR	3	b7	1	light	N2_Day8A	4	BBM_393_P108_12_03_ISS_004.raw	27689910
AZYX-1	SATFIETPMR	2	y8	1	light	N2_Day8A	1	BBM_393_P108_12_03_ISS_010.raw	2880736
AZYX-1	SATFIETPMR	2	y8	1	light	N2_Day8A	2	BBM_393_P108_12_03_ISS_014.raw	2373764
AZYX-1	SATFIETPMR	2	y8	1	light	N2_Day8A	3	BBM_393_P108_12_03_ISS_011.raw	3218050
AZYX-1	SATFIETPMR	2	y8	1	light	N2_Day8A	4	BBM_393_P108_12_03_ISS_004.raw	4617702
AZYX-1	SATFIETPMR	2	y7	1	light	N2_Day8A	1	BBM_393_P108_12_03_ISS_010.raw	7356983
AZYX-1	SATFIETPMR	2	y7	1	light	N2_Day8A	2	BBM_393_P108_12_03_ISS_014.raw	6308884
AZYX-1	SATFIETPMR	2	y7	1	light	N2_Day8A	3	BBM_393_P108_12_03_ISS_011.raw	8088885
AZYX-1	SATFIETPMR	2	y7	1	light	N2_Day8A	4	BBM_393_P108_12_03_ISS_004.raw	12119698
AZYX-1	SATFIETPMR	2	y6	1	light	N2_Day8A	1	BBM_393_P108_12_03_ISS_010.raw	14247442
AZYX-1	SATFIETPMR	2	y6	1	light	N2_Day8A	2	BBM_393_P108_12_03_ISS_014.raw	12608020
AZYX-1	SATFIETPMR	2	y6	1	light	N2_Day8A	3	BBM_393_P108_12_03_ISS_011.raw	16297129
AZYX-1	SATFIETPMR	2	y6	1	light	N2_Day8A	4	BBM_393_P108_12_03_ISS_004.raw	23242770
AZYX-1	SATFIETPMR	2	y5	1	light	N2_Day8A	1	BBM_393_P108_12_03_ISS_010.raw	15021250
AZYX-1	SATFIETPMR	2	y5	1	light	N2_Day8A	2	BBM_393_P108_12_03_ISS_014.raw	12506058
AZYX-1	SATFIETPMR	2	y5	1	light	N2_Day8A	3	BBM_393_P108_12_03_ISS_011.raw	16813316
AZYX-1	SATFIETPMR	2	y5	1	light	N2_Day8A	4	BBM_393_P108_12_03_ISS_004.raw	26319098
AZYX-1	SATFIETPMR	2	y4	1	light	N2_Day8A	1	BBM_393_P108_12_03_ISS_010.raw	7631797
AZYX-1	SATFIETPMR	2	y4	1	light	N2_Day8A	2	BBM_393_P108_12_03_ISS_014.raw	6369785
AZYX-1	SATFIETPMR	2	y4	1	light	N2_Day8A	3	BBM_393_P108_12_03_ISS_011.raw	8313324
AZYX-1	SATFIETPMR	2	y4	1	light	N2_Day8A	4	BBM_393_P108_12_03_ISS_004.raw	12881052
AZYX-1	SATFIETPMR	2	y3	1	light	N2_Day8A	1	BBM_393_P108_12_03_ISS_010.raw	3401986
AZYX-1	SATFIETPMR	2	y3	1	light	N2_Day8A	2	BBM_393_P108_12_03_ISS_014.raw	2646384
AZYX-1	SATFIETPMR	2	y3	1	light	N2_Day8A	3	BBM_393_P108_12_03_ISS_011.raw	3696917
AZYX-1	SATFIETPMR	2	y3	1	light	N2_Day8A	4	BBM_393_P108_12_03_ISS_004.raw	6239978
Spike-in	EAVSEILETSR	2	y8	1	light	N2_L4	1	BBM_393_P108_12_03_ISS_002.raw	7692411
Spike-in	EAVSEILETSR	2	y8	1	light	N2_L4	2	BBM_393_P108_12_03_ISS_009.raw	27644606
Spike-in	EAVSEILETSR	2	y8	1	light	N2_L4	3	BBM_393_P108_12_03_ISS_013.raw	20952164
Spike-in	EAVSEILETSR	2	y8	1	light	N2_L4	4	BBM_393_P108_12_03_ISS_008.raw	33115320
Spike-in	EAVSEILETSR	2	y7	1	light	N2_L4	1	BBM_393_P108_12_03_ISS_002.raw	2325915
Spike-in	EAVSEILETSR	2	y7	1	light	N2_L4	2	BBM_393_P108_12_03_ISS_009.raw	8781663
Spike-in	EAVSEILETSR	2	y7	1	light	N2_L4	3	BBM_393_P108_12_03_ISS_013.raw	6327682
Spike-in	EAVSEILETSR	2	y7	1	light	N2_L4	4	BBM_393_P108_12_03_ISS_008.raw	10530286
Spike-in	EAVSEILETSR	2	y6	1	light	N2_L4	1	BBM_393_P108_12_03_ISS_002.raw	4062534
Spike-in	EAVSEILETSR	2	y6	1	light	N2_L4	2	BBM_393_P108_12_03_ISS_009.raw	16406272
Spike-in	EAVSEILETSR	2	y6	1	light	N2_L4	3	BBM_393_P108_12_03_ISS_013.raw	11252094
Spike-in	EAVSEILETSR	2	y6	1	light	N2_L4	4	BBM_393_P108_12_03_ISS_008.raw	18800988
Spike-in	EAVSEILETSR	2	y5	1	light	N2_L4	1	BBM_393_P108_12_03_ISS_002.raw	5229164
Spike-in	EAVSEILETSR	2	y5	1	light	N2_L4	2	BBM_393_P108_12_03_ISS_009.raw	20345074
Spike-in	EAVSEILETSR	2	y5	1	light	N2_L4	3	BBM_393_P108_12_03_ISS_013.raw	14449139
Spike-in	EAVSEILETSR	2	y5	1	light	N2_L4	4	BBM_393_P108_12_03_ISS_008.raw	24364114
Spike-in	EAVSEILETSR	2	y4	1	light	N2_L4	1	BBM_393_P108_12_03_ISS_002.raw	2899321
Spike-in	EAVSEILETSR	2	y4	1	light	N2_L4	2	BBM_393_P108_12_03_ISS_009.raw	11417229
Spike-in	EAVSEILETSR	2	y4	1	light	N2_L4	3	BBM_393_P108_12_03_ISS_013.raw	7841435
Spike-in	EAVSEILETSR	2	y4	1	light	N2_L4	4	BBM_393_P108_12_03_ISS_008.raw	13551523
Spike-in	EAVSEILETSR	2	y3	1	light	N2_L4	1	BBM_393_P108_12_03_ISS_002.raw	1587898
Spike-in	EAVSEILETSR	2	y3	1	light	N2_L4	2	BBM_393_P108_12_03_ISS_009.raw	6991871
Spike-in	EAVSEILETSR	2	y3	1	light	N2_L4	3	BBM_393_P108_12_03_ISS_013.raw	4579020
Spike-in	EAVSEILETSR	2	y3	1	light	N2_L4	4	BBM_393_P108_12_03_ISS_008.raw	8288489
Spike-in	EAVSEILETSR	2	y8	1	light	N2_Day1A	1	BBM_393_P108_12_03_ISS_006.raw	4858319
Spike-in	EAVSEILETSR	2	y8	1	light	N2_Day1A	2	BBM_393_P108_12_03_ISS_007.raw	9547015
Spike-in	EAVSEILETSR	2	y8	1	light	N2_Day1A	3	BBM_393_P108_12_03_ISS_001.raw	3395896
Spike-in	EAVSEILETSR	2	y8	1	light	N2_Day1A	4	BBM_393_P108_12_03_ISS_012.raw	7694493
Spike-in	EAVSEILETSR	2	y7	1	light	N2_Day1A	1	BBM_393_P108_12_03_ISS_006.raw	1357437
Spike-in	EAVSEILETSR	2	y7	1	light	N2_Day1A	2	BBM_393_P108_12_03_ISS_007.raw	2875128
Spike-in	EAVSEILETSR	2	y7	1	light	N2_Day1A	3	BBM_393_P108_12_03_ISS_001.raw	1058788
Spike-in	EAVSEILETSR	2	y7	1	light	N2_Day1A	4	BBM_393_P108_12_03_ISS_012.raw	2351954
Spike-in	EAVSEILETSR	2	y6	1	light	N2_Day1A	1	BBM_393_P108_12_03_ISS_006.raw	2517267
Spike-in	EAVSEILETSR	2	y6	1	light	N2_Day1A	2	BBM_393_P108_12_03_ISS_007.raw	5220788
Spike-in	EAVSEILETSR	2	y6	1	light	N2_Day1A	3	BBM_393_P108_12_03_ISS_001.raw	1830501
Spike-in	EAVSEILETSR	2	y6	1	light	N2_Day1A	4	BBM_393_P108_12_03_ISS_012.raw	4169912
Spike-in	EAVSEILETSR	2	y5	1	light	N2_Day1A	1	BBM_393_P108_12_03_ISS_006.raw	3242138
Spike-in	EAVSEILETSR	2	y5	1	light	N2_Day1A	2	BBM_393_P108_12_03_ISS_007.raw	6704128
Spike-in	EAVSEILETSR	2	y5	1	light	N2_Day1A	3	BBM_393_P108_12_03_ISS_001.raw	2384840
Spike-in	EAVSEILETSR	2	y5	1	light	N2_Day1A	4	BBM_393_P108_12_03_ISS_012.raw	4912862
Spike-in	EAVSEILETSR	2	y4	1	light	N2_Day1A	1	BBM_393_P108_12_03_ISS_006.raw	1538396
Spike-in	EAVSEILETSR	2	y4	1	light	N2_Day1A	2	BBM_393_P108_12_03_ISS_007.raw	3870088
Spike-in	EAVSEILETSR	2	y4	1	light	N2_Day1A	3	BBM_393_P108_12_03_ISS_001.raw	1295927
Spike-in	EAVSEILETSR	2	y4	1	light	N2_Day1A	4	BBM_393_P108_12_03_ISS_012.raw	2816420
Spike-in	EAVSEILETSR	2	y3	1	light	N2_Day1A	1	BBM_393_P108_12_03_ISS_006.raw	977015
Spike-in	EAVSEILETSR	2	y3	1	light	N2_Day1A	2	BBM_393_P108_12_03_ISS_007.raw	2215767
Spike-in	EAVSEILETSR	2	y3	1	light	N2_Day1A	3	BBM_393_P108_12_03_ISS_001.raw	756982
Spike-in	EAVSEILETSR	2	y3	1	light	N2_Day1A	4	BBM_393_P108_12_03_ISS_012.raw	1707305
Spike-in	EAVSEILETSR	2	y8	1	light	N2_Day8A	1	BBM_393_P108_12_03_ISS_010.raw	5890168
Spike-in	EAVSEILETSR	2	y8	1	light	N2_Day8A	2	BBM_393_P108_12_03_ISS_014.raw	4744577
Spike-in	EAVSEILETSR	2	y8	1	light	N2_Day8A	3	BBM_393_P108_12_03_ISS_011.raw	5605918
Spike-in	EAVSEILETSR	2	y8	1	light	N2_Day8A	4	BBM_393_P108_12_03_ISS_004.raw	11811719
Spike-in	EAVSEILETSR	2	y7	1	light	N2_Day8A	1	BBM_393_P108_12_03_ISS_010.raw	1748241
Spike-in	EAVSEILETSR	2	y7	1	light	N2_Day8A	2	BBM_393_P108_12_03_ISS_014.raw	1355179
Spike-in	EAVSEILETSR	2	y7	1	light	N2_Day8A	3	BBM_393_P108_12_03_ISS_011.raw	1639663
Spike-in	EAVSEILETSR	2	y7	1	light	N2_Day8A	4	BBM_393_P108_12_03_ISS_004.raw	3651912
Spike-in	EAVSEILETSR	2	y6	1	light	N2_Day8A	1	BBM_393_P108_12_03_ISS_010.raw	3269614
Spike-in	EAVSEILETSR	2	y6	1	light	N2_Day8A	2	BBM_393_P108_12_03_ISS_014.raw	2502619
Spike-in	EAVSEILETSR	2	y6	1	light	N2_Day8A	3	BBM_393_P108_12_03_ISS_011.raw	3116675
Spike-in	EAVSEILETSR	2	y6	1	light	N2_Day8A	4	BBM_393_P108_12_03_ISS_004.raw	6715623
Spike-in	EAVSEILETSR	2	y5	1	light	N2_Day8A	1	BBM_393_P108_12_03_ISS_010.raw	4141351
Spike-in	EAVSEILETSR	2	y5	1	light	N2_Day8A	2	BBM_393_P108_12_03_ISS_014.raw	3285508
Spike-in	EAVSEILETSR	2	y5	1	light	N2_Day8A	3	BBM_393_P108_12_03_ISS_011.raw	3919725
Spike-in	EAVSEILETSR	2	y5	1	light	N2_Day8A	4	BBM_393_P108_12_03_ISS_004.raw	8131968
Spike-in	EAVSEILETSR	2	y4	1	light	N2_Day8A	1	BBM_393_P108_12_03_ISS_010.raw	2246825
Spike-in	EAVSEILETSR	2	y4	1	light	N2_Day8A	2	BBM_393_P108_12_03_ISS_014.raw	1552129
Spike-in	EAVSEILETSR	2	y4	1	light	N2_Day8A	3	BBM_393_P108_12_03_ISS_011.raw	1967087
Spike-in	EAVSEILETSR	2	y4	1	light	N2_Day8A	4	BBM_393_P108_12_03_ISS_004.raw	4621688
Spike-in	EAVSEILETSR	2	y3	1	light	N2_Day8A	1	BBM_393_P108_12_03_ISS_010.raw	1481340
Spike-in	EAVSEILETSR	2	y3	1	light	N2_Day8A	2	BBM_393_P108_12_03_ISS_014.raw	929674
Spike-in	EAVSEILETSR	2	y3	1	light	N2_Day8A	3	BBM_393_P108_12_03_ISS_011.raw	1143409
Spike-in	EAVSEILETSR	2	y3	1	light	N2_Day8A	4	BBM_393_P108_12_03_ISS_004.raw	2584607
ZYX-1	ANLQQLAQPK	2	y8	1	light	N2_L4	1	BBM_393_P108_12_03_ISS_002.raw	24037
ZYX-1	ANLQQLAQPK	2	y8	1	light	N2_L4	2	BBM_393_P108_12_03_ISS_009.raw	211079
ZYX-1	ANLQQLAQPK	2	y8	1	light	N2_L4	3	BBM_393_P108_12_03_ISS_013.raw	122024
ZYX-1	ANLQQLAQPK	2	y8	1	light	N2_L4	4	BBM_393_P108_12_03_ISS_008.raw	119120
ZYX-1	ANLQQLAQPK	2	y7	1	light	N2_L4	1	BBM_393_P108_12_03_ISS_002.raw	100810
ZYX-1	ANLQQLAQPK	2	y7	1	light	N2_L4	2	BBM_393_P108_12_03_ISS_009.raw	354606
ZYX-1	ANLQQLAQPK	2	y7	1	light	N2_L4	3	BBM_393_P108_12_03_ISS_013.raw	175141
ZYX-1	ANLQQLAQPK	2	y7	1	light	N2_L4	4	BBM_393_P108_12_03_ISS_008.raw	238173
ZYX-1	ANLQQLAQPK	2	y6	1	light	N2_L4	1	BBM_393_P108_12_03_ISS_002.raw	94771
ZYX-1	ANLQQLAQPK	2	y6	1	light	N2_L4	2	BBM_393_P108_12_03_ISS_009.raw	593460
ZYX-1	ANLQQLAQPK	2	y6	1	light	N2_L4	3	BBM_393_P108_12_03_ISS_013.raw	270254
ZYX-1	ANLQQLAQPK	2	y6	1	light	N2_L4	4	BBM_393_P108_12_03_ISS_008.raw	355536
ZYX-1	ANLQQLAQPK	2	y4	1	light	N2_L4	1	BBM_393_P108_12_03_ISS_002.raw	65189
ZYX-1	ANLQQLAQPK	2	y4	1	light	N2_L4	2	BBM_393_P108_12_03_ISS_009.raw	325194
ZYX-1	ANLQQLAQPK	2	y4	1	light	N2_L4	3	BBM_393_P108_12_03_ISS_013.raw	186594
ZYX-1	ANLQQLAQPK	2	y4	1	light	N2_L4	4	BBM_393_P108_12_03_ISS_008.raw	208839
ZYX-1	ANLQQLAQPK	2	y3	1	light	N2_L4	1	BBM_393_P108_12_03_ISS_002.raw	21303
ZYX-1	ANLQQLAQPK	2	y3	1	light	N2_L4	2	BBM_393_P108_12_03_ISS_009.raw	133832
ZYX-1	ANLQQLAQPK	2	y3	1	light	N2_L4	3	BBM_393_P108_12_03_ISS_013.raw	69256
ZYX-1	ANLQQLAQPK	2	y3	1	light	N2_L4	4	BBM_393_P108_12_03_ISS_008.raw	75381
ZYX-1	ANLQQLAQPK	2	b7	2	light	N2_L4	1	BBM_393_P108_12_03_ISS_002.raw	11857
ZYX-1	ANLQQLAQPK	2	b7	2	light	N2_L4	2	BBM_393_P108_12_03_ISS_009.raw	129604
ZYX-1	ANLQQLAQPK	2	b7	2	light	N2_L4	3	BBM_393_P108_12_03_ISS_013.raw	47029
ZYX-1	ANLQQLAQPK	2	b7	2	light	N2_L4	4	BBM_393_P108_12_03_ISS_008.raw	70061
ZYX-1	EALLSSTSPTSNYSPINK	2	y14	1	light	N2_L4	1	BBM_393_P108_12_03_ISS_002.raw	17872
ZYX-1	EALLSSTSPTSNYSPINK	2	y14	1	light	N2_L4	2	BBM_393_P108_12_03_ISS_009.raw	291271
ZYX-1	EALLSSTSPTSNYSPINK	2	y14	1	light	N2_L4	3	BBM_393_P108_12_03_ISS_013.raw	223655
ZYX-1	EALLSSTSPTSNYSPINK	2	y14	1	light	N2_L4	4	BBM_393_P108_12_03_ISS_008.raw	198310
ZYX-1	EALLSSTSPTSNYSPINK	2	y11	1	light	N2_L4	1	BBM_393_P108_12_03_ISS_002.raw	106748
ZYX-1	EALLSSTSPTSNYSPINK	2	y11	1	light	N2_L4	2	BBM_393_P108_12_03_ISS_009.raw	249814
ZYX-1	EALLSSTSPTSNYSPINK	2	y11	1	light	N2_L4	3	BBM_393_P108_12_03_ISS_013.raw	276549
ZYX-1	EALLSSTSPTSNYSPINK	2	y11	1	light	N2_L4	4	BBM_393_P108_12_03_ISS_008.raw	196860
ZYX-1	EALLSSTSPTSNYSPINK	2	y10	1	light	N2_L4	1	BBM_393_P108_12_03_ISS_002.raw	105656
ZYX-1	EALLSSTSPTSNYSPINK	2	y10	1	light	N2_L4	2	BBM_393_P108_12_03_ISS_009.raw	437606
ZYX-1	EALLSSTSPTSNYSPINK	2	y10	1	light	N2_L4	3	BBM_393_P108_12_03_ISS_013.raw	376835
ZYX-1	EALLSSTSPTSNYSPINK	2	y10	1	light	N2_L4	4	BBM_393_P108_12_03_ISS_008.raw	374323
ZYX-1	EALLSSTSPTSNYSPINK	2	y5	1	light	N2_L4	1	BBM_393_P108_12_03_ISS_002.raw	52772
ZYX-1	EALLSSTSPTSNYSPINK	2	y5	1	light	N2_L4	2	BBM_393_P108_12_03_ISS_009.raw	183102
ZYX-1	EALLSSTSPTSNYSPINK	2	y5	1	light	N2_L4	3	BBM_393_P108_12_03_ISS_013.raw	99743
ZYX-1	EALLSSTSPTSNYSPINK	2	y5	1	light	N2_L4	4	BBM_393_P108_12_03_ISS_008.raw	108822
ZYX-1	EALLSSTSPTSNYSPINK	2	y4	1	light	N2_L4	1	BBM_393_P108_12_03_ISS_002.raw	91258
ZYX-1	EALLSSTSPTSNYSPINK	2	y4	1	light	N2_L4	2	BBM_393_P108_12_03_ISS_009.raw	396747
ZYX-1	EALLSSTSPTSNYSPINK	2	y4	1	light	N2_L4	3	BBM_393_P108_12_03_ISS_013.raw	297284
ZYX-1	EALLSSTSPTSNYSPINK	2	y4	1	light	N2_L4	4	BBM_393_P108_12_03_ISS_008.raw	336998
ZYX-1	EALLSSTSPTSNYSPINK	2	b3	1	light	N2_L4	1	BBM_393_P108_12_03_ISS_002.raw	146772
ZYX-1	EALLSSTSPTSNYSPINK	2	b3	1	light	N2_L4	2	BBM_393_P108_12_03_ISS_009.raw	422090
ZYX-1	EALLSSTSPTSNYSPINK	2	b3	1	light	N2_L4	3	BBM_393_P108_12_03_ISS_013.raw	329489
ZYX-1	EALLSSTSPTSNYSPINK	2	b3	1	light	N2_L4	4	BBM_393_P108_12_03_ISS_008.raw	386539
ZYX-1	HSYPTNFR	2	y7	1	light	N2_L4	1	BBM_393_P108_12_03_ISS_002.raw	266595
ZYX-1	HSYPTNFR	2	y7	1	light	N2_L4	2	BBM_393_P108_12_03_ISS_009.raw	1172222
ZYX-1	HSYPTNFR	2	y7	1	light	N2_L4	3	BBM_393_P108_12_03_ISS_013.raw	696794
ZYX-1	HSYPTNFR	2	y7	1	light	N2_L4	4	BBM_393_P108_12_03_ISS_008.raw	1034515
ZYX-1	HSYPTNFR	2	y6	1	light	N2_L4	1	BBM_393_P108_12_03_ISS_002.raw	167293
ZYX-1	HSYPTNFR	2	y6	1	light	N2_L4	2	BBM_393_P108_12_03_ISS_009.raw	802481
ZYX-1	HSYPTNFR	2	y6	1	light	N2_L4	3	BBM_393_P108_12_03_ISS_013.raw	449247
ZYX-1	HSYPTNFR	2	y6	1	light	N2_L4	4	BBM_393_P108_12_03_ISS_008.raw	699972
ZYX-1	HSYPTNFR	2	y5	1	light	N2_L4	1	BBM_393_P108_12_03_ISS_002.raw	213718
ZYX-1	HSYPTNFR	2	y5	1	light	N2_L4	2	BBM_393_P108_12_03_ISS_009.raw	936216
ZYX-1	HSYPTNFR	2	y5	1	light	N2_L4	3	BBM_393_P108_12_03_ISS_013.raw	548316
ZYX-1	HSYPTNFR	2	y5	1	light	N2_L4	4	BBM_393_P108_12_03_ISS_008.raw	833967
ZYX-1	HSYPTNFR	2	y4	1	light	N2_L4	1	BBM_393_P108_12_03_ISS_002.raw	5850
ZYX-1	HSYPTNFR	2	y4	1	light	N2_L4	2	BBM_393_P108_12_03_ISS_009.raw	27169
ZYX-1	HSYPTNFR	2	y4	1	light	N2_L4	3	BBM_393_P108_12_03_ISS_013.raw	3656
ZYX-1	HSYPTNFR	2	y4	1	light	N2_L4	4	BBM_393_P108_12_03_ISS_008.raw	36505
ZYX-1	HSYPTNFR	2	b3	1	light	N2_L4	1	BBM_393_P108_12_03_ISS_002.raw	16966
ZYX-1	HSYPTNFR	2	b3	1	light	N2_L4	2	BBM_393_P108_12_03_ISS_009.raw	135220
ZYX-1	HSYPTNFR	2	b3	1	light	N2_L4	3	BBM_393_P108_12_03_ISS_013.raw	64218
ZYX-1	HSYPTNFR	2	b3	1	light	N2_L4	4	BBM_393_P108_12_03_ISS_008.raw	113932
ZYX-1	ANLQQLAQPK	2	y8	1	light	N2_Day1A	1	BBM_393_P108_12_03_ISS_006.raw	155257
ZYX-1	ANLQQLAQPK	2	y8	1	light	N2_Day1A	2	BBM_393_P108_12_03_ISS_007.raw	315874
ZYX-1	ANLQQLAQPK	2	y8	1	light	N2_Day1A	3	BBM_393_P108_12_03_ISS_001.raw	121253
ZYX-1	ANLQQLAQPK	2	y8	1	light	N2_Day1A	4	BBM_393_P108_12_03_ISS_012.raw	264796
ZYX-1	ANLQQLAQPK	2	y7	1	light	N2_Day1A	1	BBM_393_P108_12_03_ISS_006.raw	291687
ZYX-1	ANLQQLAQPK	2	y7	1	light	N2_Day1A	2	BBM_393_P108_12_03_ISS_007.raw	574995
ZYX-1	ANLQQLAQPK	2	y7	1	light	N2_Day1A	3	BBM_393_P108_12_03_ISS_001.raw	197933
ZYX-1	ANLQQLAQPK	2	y7	1	light	N2_Day1A	4	BBM_393_P108_12_03_ISS_012.raw	497720
ZYX-1	ANLQQLAQPK	2	y6	1	light	N2_Day1A	1	BBM_393_P108_12_03_ISS_006.raw	405071
ZYX-1	ANLQQLAQPK	2	y6	1	light	N2_Day1A	2	BBM_393_P108_12_03_ISS_007.raw	927009
ZYX-1	ANLQQLAQPK	2	y6	1	light	N2_Day1A	3	BBM_393_P108_12_03_ISS_001.raw	313429
ZYX-1	ANLQQLAQPK	2	y6	1	light	N2_Day1A	4	BBM_393_P108_12_03_ISS_012.raw	717772
ZYX-1	ANLQQLAQPK	2	y4	1	light	N2_Day1A	1	BBM_393_P108_12_03_ISS_006.raw	200322
ZYX-1	ANLQQLAQPK	2	y4	1	light	N2_Day1A	2	BBM_393_P108_12_03_ISS_007.raw	523046
ZYX-1	ANLQQLAQPK	2	y4	1	light	N2_Day1A	3	BBM_393_P108_12_03_ISS_001.raw	146307
ZYX-1	ANLQQLAQPK	2	y4	1	light	N2_Day1A	4	BBM_393_P108_12_03_ISS_012.raw	399480
ZYX-1	ANLQQLAQPK	2	y3	1	light	N2_Day1A	1	BBM_393_P108_12_03_ISS_006.raw	83318
ZYX-1	ANLQQLAQPK	2	y3	1	light	N2_Day1A	2	BBM_393_P108_12_03_ISS_007.raw	223443
ZYX-1	ANLQQLAQPK	2	y3	1	light	N2_Day1A	3	BBM_393_P108_12_03_ISS_001.raw	82783
ZYX-1	ANLQQLAQPK	2	y3	1	light	N2_Day1A	4	BBM_393_P108_12_03_ISS_012.raw	193415
ZYX-1	ANLQQLAQPK	2	b7	2	light	N2_Day1A	1	BBM_393_P108_12_03_ISS_006.raw	50555
ZYX-1	ANLQQLAQPK	2	b7	2	light	N2_Day1A	2	BBM_393_P108_12_03_ISS_007.raw	193875
ZYX-1	ANLQQLAQPK	2	b7	2	light	N2_Day1A	3	BBM_393_P108_12_03_ISS_001.raw	15650
ZYX-1	ANLQQLAQPK	2	b7	2	light	N2_Day1A	4	BBM_393_P108_12_03_ISS_012.raw	131308
ZYX-1	EALLSSTSPTSNYSPINK	2	y14	1	light	N2_Day1A	1	BBM_393_P108_12_03_ISS_006.raw	176164
ZYX-1	EALLSSTSPTSNYSPINK	2	y14	1	light	N2_Day1A	2	BBM_393_P108_12_03_ISS_007.raw	419849
ZYX-1	EALLSSTSPTSNYSPINK	2	y14	1	light	N2_Day1A	3	BBM_393_P108_12_03_ISS_001.raw	160102
ZYX-1	EALLSSTSPTSNYSPINK	2	y14	1	light	N2_Day1A	4	BBM_393_P108_12_03_ISS_012.raw	505231
ZYX-1	EALLSSTSPTSNYSPINK	2	y11	1	light	N2_Day1A	1	BBM_393_P108_12_03_ISS_006.raw	238751
ZYX-1	EALLSSTSPTSNYSPINK	2	y11	1	light	N2_Day1A	2	BBM_393_P108_12_03_ISS_007.raw	426179
ZYX-1	EALLSSTSPTSNYSPINK	2	y11	1	light	N2_Day1A	3	BBM_393_P108_12_03_ISS_001.raw	158343
ZYX-1	EALLSSTSPTSNYSPINK	2	y11	1	light	N2_Day1A	4	BBM_393_P108_12_03_ISS_012.raw	407955
ZYX-1	EALLSSTSPTSNYSPINK	2	y10	1	light	N2_Day1A	1	BBM_393_P108_12_03_ISS_006.raw	427105
ZYX-1	EALLSSTSPTSNYSPINK	2	y10	1	light	N2_Day1A	2	BBM_393_P108_12_03_ISS_007.raw	704969
ZYX-1	EALLSSTSPTSNYSPINK	2	y10	1	light	N2_Day1A	3	BBM_393_P108_12_03_ISS_001.raw	347194
ZYX-1	EALLSSTSPTSNYSPINK	2	y10	1	light	N2_Day1A	4	BBM_393_P108_12_03_ISS_012.raw	828749
ZYX-1	EALLSSTSPTSNYSPINK	2	y5	1	light	N2_Day1A	1	BBM_393_P108_12_03_ISS_006.raw	115772
ZYX-1	EALLSSTSPTSNYSPINK	2	y5	1	light	N2_Day1A	2	BBM_393_P108_12_03_ISS_007.raw	276612
ZYX-1	EALLSSTSPTSNYSPINK	2	y5	1	light	N2_Day1A	3	BBM_393_P108_12_03_ISS_001.raw	69043
ZYX-1	EALLSSTSPTSNYSPINK	2	y5	1	light	N2_Day1A	4	BBM_393_P108_12_03_ISS_012.raw	261353
ZYX-1	EALLSSTSPTSNYSPINK	2	y4	1	light	N2_Day1A	1	BBM_393_P108_12_03_ISS_006.raw	301113
ZYX-1	EALLSSTSPTSNYSPINK	2	y4	1	light	N2_Day1A	2	BBM_393_P108_12_03_ISS_007.raw	642940
ZYX-1	EALLSSTSPTSNYSPINK	2	y4	1	light	N2_Day1A	3	BBM_393_P108_12_03_ISS_001.raw	257061
ZYX-1	EALLSSTSPTSNYSPINK	2	y4	1	light	N2_Day1A	4	BBM_393_P108_12_03_ISS_012.raw	668478
ZYX-1	EALLSSTSPTSNYSPINK	2	b3	1	light	N2_Day1A	1	BBM_393_P108_12_03_ISS_006.raw	346895
ZYX-1	EALLSSTSPTSNYSPINK	2	b3	1	light	N2_Day1A	2	BBM_393_P108_12_03_ISS_007.raw	732760
ZYX-1	EALLSSTSPTSNYSPINK	2	b3	1	light	N2_Day1A	3	BBM_393_P108_12_03_ISS_001.raw	275005
ZYX-1	EALLSSTSPTSNYSPINK	2	b3	1	light	N2_Day1A	4	BBM_393_P108_12_03_ISS_012.raw	711049
ZYX-1	HSYPTNFR	2	y7	1	light	N2_Day1A	1	BBM_393_P108_12_03_ISS_006.raw	878734
ZYX-1	HSYPTNFR	2	y7	1	light	N2_Day1A	2	BBM_393_P108_12_03_ISS_007.raw	1849143
ZYX-1	HSYPTNFR	2	y7	1	light	N2_Day1A	3	BBM_393_P108_12_03_ISS_001.raw	738672
ZYX-1	HSYPTNFR	2	y7	1	light	N2_Day1A	4	BBM_393_P108_12_03_ISS_012.raw	1636880
ZYX-1	HSYPTNFR	2	y6	1	light	N2_Day1A	1	BBM_393_P108_12_03_ISS_006.raw	611473
ZYX-1	HSYPTNFR	2	y6	1	light	N2_Day1A	2	BBM_393_P108_12_03_ISS_007.raw	1268160
ZYX-1	HSYPTNFR	2	y6	1	light	N2_Day1A	3	BBM_393_P108_12_03_ISS_001.raw	485720
ZYX-1	HSYPTNFR	2	y6	1	light	N2_Day1A	4	BBM_393_P108_12_03_ISS_012.raw	1129245
ZYX-1	HSYPTNFR	2	y5	1	light	N2_Day1A	1	BBM_393_P108_12_03_ISS_006.raw	697769
ZYX-1	HSYPTNFR	2	y5	1	light	N2_Day1A	2	BBM_393_P108_12_03_ISS_007.raw	1456309
ZYX-1	HSYPTNFR	2	y5	1	light	N2_Day1A	3	BBM_393_P108_12_03_ISS_001.raw	544974
ZYX-1	HSYPTNFR	2	y5	1	light	N2_Day1A	4	BBM_393_P108_12_03_ISS_012.raw	1337032
ZYX-1	HSYPTNFR	2	y4	1	light	N2_Day1A	1	BBM_393_P108_12_03_ISS_006.raw	8593
ZYX-1	HSYPTNFR	2	y4	1	light	N2_Day1A	2	BBM_393_P108_12_03_ISS_007.raw	74266
ZYX-1	HSYPTNFR	2	y4	1	light	N2_Day1A	3	BBM_393_P108_12_03_ISS_001.raw	13624
ZYX-1	HSYPTNFR	2	y4	1	light	N2_Day1A	4	BBM_393_P108_12_03_ISS_012.raw	57069
ZYX-1	HSYPTNFR	2	b3	1	light	N2_Day1A	1	BBM_393_P108_12_03_ISS_006.raw	86464
ZYX-1	HSYPTNFR	2	b3	1	light	N2_Day1A	2	BBM_393_P108_12_03_ISS_007.raw	224608
ZYX-1	HSYPTNFR	2	b3	1	light	N2_Day1A	3	BBM_393_P108_12_03_ISS_001.raw	51136
ZYX-1	HSYPTNFR	2	b3	1	light	N2_Day1A	4	BBM_393_P108_12_03_ISS_012.raw	189761
ZYX-1	ANLQQLAQPK	2	y8	1	light	N2_Day8A	1	BBM_393_P108_12_03_ISS_010.raw	106423
ZYX-1	ANLQQLAQPK	2	y8	1	light	N2_Day8A	2	BBM_393_P108_12_03_ISS_014.raw	90926
ZYX-1	ANLQQLAQPK	2	y8	1	light	N2_Day8A	3	BBM_393_P108_12_03_ISS_011.raw	130169
ZYX-1	ANLQQLAQPK	2	y8	1	light	N2_Day8A	4	BBM_393_P108_12_03_ISS_004.raw	259742
ZYX-1	ANLQQLAQPK	2	y7	1	light	N2_Day8A	1	BBM_393_P108_12_03_ISS_010.raw	215342
ZYX-1	ANLQQLAQPK	2	y7	1	light	N2_Day8A	2	BBM_393_P108_12_03_ISS_014.raw	228719
ZYX-1	ANLQQLAQPK	2	y7	1	light	N2_Day8A	3	BBM_393_P108_12_03_ISS_011.raw	318194
ZYX-1	ANLQQLAQPK	2	y7	1	light	N2_Day8A	4	BBM_393_P108_12_03_ISS_004.raw	470527
ZYX-1	ANLQQLAQPK	2	y6	1	light	N2_Day8A	1	BBM_393_P108_12_03_ISS_010.raw	391838
ZYX-1	ANLQQLAQPK	2	y6	1	light	N2_Day8A	2	BBM_393_P108_12_03_ISS_014.raw	300293
ZYX-1	ANLQQLAQPK	2	y6	1	light	N2_Day8A	3	BBM_393_P108_12_03_ISS_011.raw	480894
ZYX-1	ANLQQLAQPK	2	y6	1	light	N2_Day8A	4	BBM_393_P108_12_03_ISS_004.raw	745159
ZYX-1	ANLQQLAQPK	2	y4	1	light	N2_Day8A	1	BBM_393_P108_12_03_ISS_010.raw	181286
ZYX-1	ANLQQLAQPK	2	y4	1	light	N2_Day8A	2	BBM_393_P108_12_03_ISS_014.raw	162074
ZYX-1	ANLQQLAQPK	2	y4	1	light	N2_Day8A	3	BBM_393_P108_12_03_ISS_011.raw	234600
ZYX-1	ANLQQLAQPK	2	y4	1	light	N2_Day8A	4	BBM_393_P108_12_03_ISS_004.raw	352382
ZYX-1	ANLQQLAQPK	2	y3	1	light	N2_Day8A	1	BBM_393_P108_12_03_ISS_010.raw	91003
ZYX-1	ANLQQLAQPK	2	y3	1	light	N2_Day8A	2	BBM_393_P108_12_03_ISS_014.raw	89009
ZYX-1	ANLQQLAQPK	2	y3	1	light	N2_Day8A	3	BBM_393_P108_12_03_ISS_011.raw	93033
ZYX-1	ANLQQLAQPK	2	y3	1	light	N2_Day8A	4	BBM_393_P108_12_03_ISS_004.raw	144354
ZYX-1	ANLQQLAQPK	2	b7	2	light	N2_Day8A	1	BBM_393_P108_12_03_ISS_010.raw	36638
ZYX-1	ANLQQLAQPK	2	b7	2	light	N2_Day8A	2	BBM_393_P108_12_03_ISS_014.raw	42262
ZYX-1	ANLQQLAQPK	2	b7	2	light	N2_Day8A	3	BBM_393_P108_12_03_ISS_011.raw	69980
ZYX-1	ANLQQLAQPK	2	b7	2	light	N2_Day8A	4	BBM_393_P108_12_03_ISS_004.raw	120850
ZYX-1	EALLSSTSPTSNYSPINK	2	y14	1	light	N2_Day8A	1	BBM_393_P108_12_03_ISS_010.raw	90795
ZYX-1	EALLSSTSPTSNYSPINK	2	y14	1	light	N2_Day8A	2	BBM_393_P108_12_03_ISS_014.raw	85761
ZYX-1	EALLSSTSPTSNYSPINK	2	y14	1	light	N2_Day8A	3	BBM_393_P108_12_03_ISS_011.raw	97819
ZYX-1	EALLSSTSPTSNYSPINK	2	y14	1	light	N2_Day8A	4	BBM_393_P108_12_03_ISS_004.raw	186330
ZYX-1	EALLSSTSPTSNYSPINK	2	y11	1	light	N2_Day8A	1	BBM_393_P108_12_03_ISS_010.raw	189427
ZYX-1	EALLSSTSPTSNYSPINK	2	y11	1	light	N2_Day8A	2	BBM_393_P108_12_03_ISS_014.raw	174415
ZYX-1	EALLSSTSPTSNYSPINK	2	y11	1	light	N2_Day8A	3	BBM_393_P108_12_03_ISS_011.raw	279387
ZYX-1	EALLSSTSPTSNYSPINK	2	y11	1	light	N2_Day8A	4	BBM_393_P108_12_03_ISS_004.raw	261999
ZYX-1	EALLSSTSPTSNYSPINK	2	y10	1	light	N2_Day8A	1	BBM_393_P108_12_03_ISS_010.raw	216872
ZYX-1	EALLSSTSPTSNYSPINK	2	y10	1	light	N2_Day8A	2	BBM_393_P108_12_03_ISS_014.raw	203826
ZYX-1	EALLSSTSPTSNYSPINK	2	y10	1	light	N2_Day8A	3	BBM_393_P108_12_03_ISS_011.raw	261099
ZYX-1	EALLSSTSPTSNYSPINK	2	y10	1	light	N2_Day8A	4	BBM_393_P108_12_03_ISS_004.raw	466768
ZYX-1	EALLSSTSPTSNYSPINK	2	y5	1	light	N2_Day8A	1	BBM_393_P108_12_03_ISS_010.raw	41778
ZYX-1	EALLSSTSPTSNYSPINK	2	y5	1	light	N2_Day8A	2	BBM_393_P108_12_03_ISS_014.raw	24931
ZYX-1	EALLSSTSPTSNYSPINK	2	y5	1	light	N2_Day8A	3	BBM_393_P108_12_03_ISS_011.raw	40358
ZYX-1	EALLSSTSPTSNYSPINK	2	y5	1	light	N2_Day8A	4	BBM_393_P108_12_03_ISS_004.raw	107710
ZYX-1	EALLSSTSPTSNYSPINK	2	y4	1	light	N2_Day8A	1	BBM_393_P108_12_03_ISS_010.raw	241871
ZYX-1	EALLSSTSPTSNYSPINK	2	y4	1	light	N2_Day8A	2	BBM_393_P108_12_03_ISS_014.raw	138103
ZYX-1	EALLSSTSPTSNYSPINK	2	y4	1	light	N2_Day8A	3	BBM_393_P108_12_03_ISS_011.raw	168723
ZYX-1	EALLSSTSPTSNYSPINK	2	y4	1	light	N2_Day8A	4	BBM_393_P108_12_03_ISS_004.raw	350157
ZYX-1	EALLSSTSPTSNYSPINK	2	b3	1	light	N2_Day8A	1	BBM_393_P108_12_03_ISS_010.raw	206338
ZYX-1	EALLSSTSPTSNYSPINK	2	b3	1	light	N2_Day8A	2	BBM_393_P108_12_03_ISS_014.raw	146984
ZYX-1	EALLSSTSPTSNYSPINK	2	b3	1	light	N2_Day8A	3	BBM_393_P108_12_03_ISS_011.raw	251462
ZYX-1	EALLSSTSPTSNYSPINK	2	b3	1	light	N2_Day8A	4	BBM_393_P108_12_03_ISS_004.raw	370776
ZYX-1	HSYPTNFR	2	y7	1	light	N2_Day8A	1	BBM_393_P108_12_03_ISS_010.raw	903540
ZYX-1	HSYPTNFR	2	y7	1	light	N2_Day8A	2	BBM_393_P108_12_03_ISS_014.raw	684834
ZYX-1	HSYPTNFR	2	y7	1	light	N2_Day8A	3	BBM_393_P108_12_03_ISS_011.raw	1090186
ZYX-1	HSYPTNFR	2	y7	1	light	N2_Day8A	4	BBM_393_P108_12_03_ISS_004.raw	1781514
ZYX-1	HSYPTNFR	2	y6	1	light	N2_Day8A	1	BBM_393_P108_12_03_ISS_010.raw	638669
ZYX-1	HSYPTNFR	2	y6	1	light	N2_Day8A	2	BBM_393_P108_12_03_ISS_014.raw	481858
ZYX-1	HSYPTNFR	2	y6	1	light	N2_Day8A	3	BBM_393_P108_12_03_ISS_011.raw	740414
ZYX-1	HSYPTNFR	2	y6	1	light	N2_Day8A	4	BBM_393_P108_12_03_ISS_004.raw	1259074
ZYX-1	HSYPTNFR	2	y5	1	light	N2_Day8A	1	BBM_393_P108_12_03_ISS_010.raw	713864
ZYX-1	HSYPTNFR	2	y5	1	light	N2_Day8A	2	BBM_393_P108_12_03_ISS_014.raw	595633
ZYX-1	HSYPTNFR	2	y5	1	light	N2_Day8A	3	BBM_393_P108_12_03_ISS_011.raw	822477
ZYX-1	HSYPTNFR	2	y5	1	light	N2_Day8A	4	BBM_393_P108_12_03_ISS_004.raw	1423685
ZYX-1	HSYPTNFR	2	y4	1	light	N2_Day8A	1	BBM_393_P108_12_03_ISS_010.raw	78685
ZYX-1	HSYPTNFR	2	y4	1	light	N2_Day8A	2	BBM_393_P108_12_03_ISS_014.raw	73517
ZYX-1	HSYPTNFR	2	y4	1	light	N2_Day8A	3	BBM_393_P108_12_03_ISS_011.raw	85072
ZYX-1	HSYPTNFR	2	y4	1	light	N2_Day8A	4	BBM_393_P108_12_03_ISS_004.raw	211802
ZYX-1	HSYPTNFR	2	b3	1	light	N2_Day8A	1	BBM_393_P108_12_03_ISS_010.raw	100434
ZYX-1	HSYPTNFR	2	b3	1	light	N2_Day8A	2	BBM_393_P108_12_03_ISS_014.raw	76324
ZYX-1	HSYPTNFR	2	b3	1	light	N2_Day8A	3	BBM_393_P108_12_03_ISS_011.raw	116477
ZYX-1	HSYPTNFR	2	b3	1	light	N2_Day8A	4	BBM_393_P108_12_03_ISS_004.raw	232647
ZYX-1	LEGQGC[+57]YPIDNHLLC[+57]K	3	y10	1	light	N2_L4	1	BBM_393_P108_12_03_ISS_002.raw	163452
ZYX-1	LEGQGC[+57]YPIDNHLLC[+57]K	3	y10	1	light	N2_L4	2	BBM_393_P108_12_03_ISS_009.raw	184379
ZYX-1	LEGQGC[+57]YPIDNHLLC[+57]K	3	y10	1	light	N2_L4	3	BBM_393_P108_12_03_ISS_013.raw	135590
ZYX-1	LEGQGC[+57]YPIDNHLLC[+57]K	3	y10	1	light	N2_L4	4	BBM_393_P108_12_03_ISS_008.raw	142653
ZYX-1	LEGQGC[+57]YPIDNHLLC[+57]K	3	y9	1	light	N2_L4	1	BBM_393_P108_12_03_ISS_002.raw	793468
ZYX-1	LEGQGC[+57]YPIDNHLLC[+57]K	3	y9	1	light	N2_L4	2	BBM_393_P108_12_03_ISS_009.raw	1150789
ZYX-1	LEGQGC[+57]YPIDNHLLC[+57]K	3	y9	1	light	N2_L4	3	BBM_393_P108_12_03_ISS_013.raw	1010477
ZYX-1	LEGQGC[+57]YPIDNHLLC[+57]K	3	y9	1	light	N2_L4	4	BBM_393_P108_12_03_ISS_008.raw	761955
ZYX-1	LEGQGC[+57]YPIDNHLLC[+57]K	3	y7	1	light	N2_L4	1	BBM_393_P108_12_03_ISS_002.raw	211053
ZYX-1	LEGQGC[+57]YPIDNHLLC[+57]K	3	y7	1	light	N2_L4	2	BBM_393_P108_12_03_ISS_009.raw	342803
ZYX-1	LEGQGC[+57]YPIDNHLLC[+57]K	3	y7	1	light	N2_L4	3	BBM_393_P108_12_03_ISS_013.raw	237102
ZYX-1	LEGQGC[+57]YPIDNHLLC[+57]K	3	y7	1	light	N2_L4	4	BBM_393_P108_12_03_ISS_008.raw	184032
ZYX-1	LEGQGC[+57]YPIDNHLLC[+57]K	3	y12	2	light	N2_L4	1	BBM_393_P108_12_03_ISS_002.raw	218909
ZYX-1	LEGQGC[+57]YPIDNHLLC[+57]K	3	y12	2	light	N2_L4	2	BBM_393_P108_12_03_ISS_009.raw	314375
ZYX-1	LEGQGC[+57]YPIDNHLLC[+57]K	3	y12	2	light	N2_L4	3	BBM_393_P108_12_03_ISS_013.raw	246119
ZYX-1	LEGQGC[+57]YPIDNHLLC[+57]K	3	y12	2	light	N2_L4	4	BBM_393_P108_12_03_ISS_008.raw	157468
ZYX-1	LEGQGC[+57]YPIDNHLLC[+57]K	3	y10	2	light	N2_L4	1	BBM_393_P108_12_03_ISS_002.raw	239190
ZYX-1	LEGQGC[+57]YPIDNHLLC[+57]K	3	y10	2	light	N2_L4	2	BBM_393_P108_12_03_ISS_009.raw	422721
ZYX-1	LEGQGC[+57]YPIDNHLLC[+57]K	3	y10	2	light	N2_L4	3	BBM_393_P108_12_03_ISS_013.raw	284599
ZYX-1	LEGQGC[+57]YPIDNHLLC[+57]K	3	y10	2	light	N2_L4	4	BBM_393_P108_12_03_ISS_008.raw	307369
ZYX-1	LEGQGC[+57]YPIDNHLLC[+57]K	3	y9	2	light	N2_L4	1	BBM_393_P108_12_03_ISS_002.raw	594494
ZYX-1	LEGQGC[+57]YPIDNHLLC[+57]K	3	y9	2	light	N2_L4	2	BBM_393_P108_12_03_ISS_009.raw	970751
ZYX-1	LEGQGC[+57]YPIDNHLLC[+57]K	3	y9	2	light	N2_L4	3	BBM_393_P108_12_03_ISS_013.raw	644692
ZYX-1	LEGQGC[+57]YPIDNHLLC[+57]K	3	y9	2	light	N2_L4	4	BBM_393_P108_12_03_ISS_008.raw	688835
ZYX-1	LEGQGC[+57]YPIDNHLLC[+57]K	3	y10	1	light	N2_Day1A	1	BBM_393_P108_12_03_ISS_006.raw	270804
ZYX-1	LEGQGC[+57]YPIDNHLLC[+57]K	3	y10	1	light	N2_Day1A	2	BBM_393_P108_12_03_ISS_007.raw	265945
ZYX-1	LEGQGC[+57]YPIDNHLLC[+57]K	3	y10	1	light	N2_Day1A	3	BBM_393_P108_12_03_ISS_001.raw	166330
ZYX-1	LEGQGC[+57]YPIDNHLLC[+57]K	3	y10	1	light	N2_Day1A	4	BBM_393_P108_12_03_ISS_012.raw	183951
ZYX-1	LEGQGC[+57]YPIDNHLLC[+57]K	3	y9	1	light	N2_Day1A	1	BBM_393_P108_12_03_ISS_006.raw	1396874
ZYX-1	LEGQGC[+57]YPIDNHLLC[+57]K	3	y9	1	light	N2_Day1A	2	BBM_393_P108_12_03_ISS_007.raw	1576035
ZYX-1	LEGQGC[+57]YPIDNHLLC[+57]K	3	y9	1	light	N2_Day1A	3	BBM_393_P108_12_03_ISS_001.raw	1190525
ZYX-1	LEGQGC[+57]YPIDNHLLC[+57]K	3	y9	1	light	N2_Day1A	4	BBM_393_P108_12_03_ISS_012.raw	1615293
ZYX-1	LEGQGC[+57]YPIDNHLLC[+57]K	3	y7	1	light	N2_Day1A	1	BBM_393_P108_12_03_ISS_006.raw	374769
ZYX-1	LEGQGC[+57]YPIDNHLLC[+57]K	3	y7	1	light	N2_Day1A	2	BBM_393_P108_12_03_ISS_007.raw	440362
ZYX-1	LEGQGC[+57]YPIDNHLLC[+57]K	3	y7	1	light	N2_Day1A	3	BBM_393_P108_12_03_ISS_001.raw	304127
ZYX-1	LEGQGC[+57]YPIDNHLLC[+57]K	3	y7	1	light	N2_Day1A	4	BBM_393_P108_12_03_ISS_012.raw	440846
ZYX-1	LEGQGC[+57]YPIDNHLLC[+57]K	3	y12	2	light	N2_Day1A	1	BBM_393_P108_12_03_ISS_006.raw	413055
ZYX-1	LEGQGC[+57]YPIDNHLLC[+57]K	3	y12	2	light	N2_Day1A	2	BBM_393_P108_12_03_ISS_007.raw	335699
ZYX-1	LEGQGC[+57]YPIDNHLLC[+57]K	3	y12	2	light	N2_Day1A	3	BBM_393_P108_12_03_ISS_001.raw	290227
ZYX-1	LEGQGC[+57]YPIDNHLLC[+57]K	3	y12	2	light	N2_Day1A	4	BBM_393_P108_12_03_ISS_012.raw	383136
ZYX-1	LEGQGC[+57]YPIDNHLLC[+57]K	3	y10	2	light	N2_Day1A	1	BBM_393_P108_12_03_ISS_006.raw	352688
ZYX-1	LEGQGC[+57]YPIDNHLLC[+57]K	3	y10	2	light	N2_Day1A	2	BBM_393_P108_12_03_ISS_007.raw	633437
ZYX-1	LEGQGC[+57]YPIDNHLLC[+57]K	3	y10	2	light	N2_Day1A	3	BBM_393_P108_12_03_ISS_001.raw	343056
ZYX-1	LEGQGC[+57]YPIDNHLLC[+57]K	3	y10	2	light	N2_Day1A	4	BBM_393_P108_12_03_ISS_012.raw	466560
ZYX-1	LEGQGC[+57]YPIDNHLLC[+57]K	3	y9	2	light	N2_Day1A	1	BBM_393_P108_12_03_ISS_006.raw	1009636
ZYX-1	LEGQGC[+57]YPIDNHLLC[+57]K	3	y9	2	light	N2_Day1A	2	BBM_393_P108_12_03_ISS_007.raw	1587213
ZYX-1	LEGQGC[+57]YPIDNHLLC[+57]K	3	y9	2	light	N2_Day1A	3	BBM_393_P108_12_03_ISS_001.raw	790924
ZYX-1	LEGQGC[+57]YPIDNHLLC[+57]K	3	y9	2	light	N2_Day1A	4	BBM_393_P108_12_03_ISS_012.raw	1255098
ZYX-1	LEGQGC[+57]YPIDNHLLC[+57]K	3	y10	1	light	N2_Day8A	1	BBM_393_P108_12_03_ISS_010.raw	155520
ZYX-1	LEGQGC[+57]YPIDNHLLC[+57]K	3	y10	1	light	N2_Day8A	2	BBM_393_P108_12_03_ISS_014.raw	146922
ZYX-1	LEGQGC[+57]YPIDNHLLC[+57]K	3	y10	1	light	N2_Day8A	3	BBM_393_P108_12_03_ISS_011.raw	183997
ZYX-1	LEGQGC[+57]YPIDNHLLC[+57]K	3	y10	1	light	N2_Day8A	4	BBM_393_P108_12_03_ISS_004.raw	99098
ZYX-1	LEGQGC[+57]YPIDNHLLC[+57]K	3	y9	1	light	N2_Day8A	1	BBM_393_P108_12_03_ISS_010.raw	1122598
ZYX-1	LEGQGC[+57]YPIDNHLLC[+57]K	3	y9	1	light	N2_Day8A	2	BBM_393_P108_12_03_ISS_014.raw	882316
ZYX-1	LEGQGC[+57]YPIDNHLLC[+57]K	3	y9	1	light	N2_Day8A	3	BBM_393_P108_12_03_ISS_011.raw	1050223
ZYX-1	LEGQGC[+57]YPIDNHLLC[+57]K	3	y9	1	light	N2_Day8A	4	BBM_393_P108_12_03_ISS_004.raw	776089
ZYX-1	LEGQGC[+57]YPIDNHLLC[+57]K	3	y7	1	light	N2_Day8A	1	BBM_393_P108_12_03_ISS_010.raw	273618
ZYX-1	LEGQGC[+57]YPIDNHLLC[+57]K	3	y7	1	light	N2_Day8A	2	BBM_393_P108_12_03_ISS_014.raw	214444
ZYX-1	LEGQGC[+57]YPIDNHLLC[+57]K	3	y7	1	light	N2_Day8A	3	BBM_393_P108_12_03_ISS_011.raw	253273
ZYX-1	LEGQGC[+57]YPIDNHLLC[+57]K	3	y7	1	light	N2_Day8A	4	BBM_393_P108_12_03_ISS_004.raw	195104
ZYX-1	LEGQGC[+57]YPIDNHLLC[+57]K	3	y12	2	light	N2_Day8A	1	BBM_393_P108_12_03_ISS_010.raw	240614
ZYX-1	LEGQGC[+57]YPIDNHLLC[+57]K	3	y12	2	light	N2_Day8A	2	BBM_393_P108_12_03_ISS_014.raw	247261
ZYX-1	LEGQGC[+57]YPIDNHLLC[+57]K	3	y12	2	light	N2_Day8A	3	BBM_393_P108_12_03_ISS_011.raw	256861
ZYX-1	LEGQGC[+57]YPIDNHLLC[+57]K	3	y12	2	light	N2_Day8A	4	BBM_393_P108_12_03_ISS_004.raw	156448
ZYX-1	LEGQGC[+57]YPIDNHLLC[+57]K	3	y10	2	light	N2_Day8A	1	BBM_393_P108_12_03_ISS_010.raw	346188
ZYX-1	LEGQGC[+57]YPIDNHLLC[+57]K	3	y10	2	light	N2_Day8A	2	BBM_393_P108_12_03_ISS_014.raw	300086
ZYX-1	LEGQGC[+57]YPIDNHLLC[+57]K	3	y10	2	light	N2_Day8A	3	BBM_393_P108_12_03_ISS_011.raw	323387
ZYX-1	LEGQGC[+57]YPIDNHLLC[+57]K	3	y10	2	light	N2_Day8A	4	BBM_393_P108_12_03_ISS_004.raw	267163
ZYX-1	LEGQGC[+57]YPIDNHLLC[+57]K	3	y9	2	light	N2_Day8A	1	BBM_393_P108_12_03_ISS_010.raw	871403
ZYX-1	LEGQGC[+57]YPIDNHLLC[+57]K	3	y9	2	light	N2_Day8A	2	BBM_393_P108_12_03_ISS_014.raw	713730
ZYX-1	LEGQGC[+57]YPIDNHLLC[+57]K	3	y9	2	light	N2_Day8A	3	BBM_393_P108_12_03_ISS_011.raw	770351
ZYX-1	LEGQGC[+57]YPIDNHLLC[+57]K	3	y9	2	light	N2_Day8A	4	BBM_393_P108_12_03_ISS_004.raw	699057
ZYX-1	EITGDQPGC[+57]NAMNQIFHVDC[+57]FK	3	y7	1	light	N2_L4	1	BBM_393_P108_12_03_ISS_002.raw	457791
ZYX-1	EITGDQPGC[+57]NAMNQIFHVDC[+57]FK	3	y7	1	light	N2_L4	2	BBM_393_P108_12_03_ISS_009.raw	949002
ZYX-1	EITGDQPGC[+57]NAMNQIFHVDC[+57]FK	3	y7	1	light	N2_L4	3	BBM_393_P108_12_03_ISS_013.raw	817276
ZYX-1	EITGDQPGC[+57]NAMNQIFHVDC[+57]FK	3	y7	1	light	N2_L4	4	BBM_393_P108_12_03_ISS_008.raw	859789
ZYX-1	EITGDQPGC[+57]NAMNQIFHVDC[+57]FK	3	y6	1	light	N2_L4	1	BBM_393_P108_12_03_ISS_002.raw	388858
ZYX-1	EITGDQPGC[+57]NAMNQIFHVDC[+57]FK	3	y6	1	light	N2_L4	2	BBM_393_P108_12_03_ISS_009.raw	755299
ZYX-1	EITGDQPGC[+57]NAMNQIFHVDC[+57]FK	3	y6	1	light	N2_L4	3	BBM_393_P108_12_03_ISS_013.raw	644341
ZYX-1	EITGDQPGC[+57]NAMNQIFHVDC[+57]FK	3	y6	1	light	N2_L4	4	BBM_393_P108_12_03_ISS_008.raw	740084
ZYX-1	EITGDQPGC[+57]NAMNQIFHVDC[+57]FK	3	y4	1	light	N2_L4	1	BBM_393_P108_12_03_ISS_002.raw	348884
ZYX-1	EITGDQPGC[+57]NAMNQIFHVDC[+57]FK	3	y4	1	light	N2_L4	2	BBM_393_P108_12_03_ISS_009.raw	796845
ZYX-1	EITGDQPGC[+57]NAMNQIFHVDC[+57]FK	3	y4	1	light	N2_L4	3	BBM_393_P108_12_03_ISS_013.raw	634989
ZYX-1	EITGDQPGC[+57]NAMNQIFHVDC[+57]FK	3	y4	1	light	N2_L4	4	BBM_393_P108_12_03_ISS_008.raw	707590
ZYX-1	EITGDQPGC[+57]NAMNQIFHVDC[+57]FK	3	y3	1	light	N2_L4	1	BBM_393_P108_12_03_ISS_002.raw	330804
ZYX-1	EITGDQPGC[+57]NAMNQIFHVDC[+57]FK	3	y3	1	light	N2_L4	2	BBM_393_P108_12_03_ISS_009.raw	660831
ZYX-1	EITGDQPGC[+57]NAMNQIFHVDC[+57]FK	3	y3	1	light	N2_L4	3	BBM_393_P108_12_03_ISS_013.raw	582646
ZYX-1	EITGDQPGC[+57]NAMNQIFHVDC[+57]FK	3	y3	1	light	N2_L4	4	BBM_393_P108_12_03_ISS_008.raw	612792
ZYX-1	EITGDQPGC[+57]NAMNQIFHVDC[+57]FK	3	y16	2	light	N2_L4	1	BBM_393_P108_12_03_ISS_002.raw	2773246
ZYX-1	EITGDQPGC[+57]NAMNQIFHVDC[+57]FK	3	y16	2	light	N2_L4	2	BBM_393_P108_12_03_ISS_009.raw	5389489
ZYX-1	EITGDQPGC[+57]NAMNQIFHVDC[+57]FK	3	y16	2	light	N2_L4	3	BBM_393_P108_12_03_ISS_013.raw	4961479
ZYX-1	EITGDQPGC[+57]NAMNQIFHVDC[+57]FK	3	y16	2	light	N2_L4	4	BBM_393_P108_12_03_ISS_008.raw	5249749
ZYX-1	EITGDQPGC[+57]NAMNQIFHVDC[+57]FK	3	y16	3	light	N2_L4	1	BBM_393_P108_12_03_ISS_002.raw	258995
ZYX-1	EITGDQPGC[+57]NAMNQIFHVDC[+57]FK	3	y16	3	light	N2_L4	2	BBM_393_P108_12_03_ISS_009.raw	461408
ZYX-1	EITGDQPGC[+57]NAMNQIFHVDC[+57]FK	3	y16	3	light	N2_L4	3	BBM_393_P108_12_03_ISS_013.raw	500104
ZYX-1	EITGDQPGC[+57]NAMNQIFHVDC[+57]FK	3	y16	3	light	N2_L4	4	BBM_393_P108_12_03_ISS_008.raw	488559
ZYX-1	SFHVDC[+57]YK	2	y6	1	light	N2_L4	1	BBM_393_P108_12_03_ISS_002.raw	113021
ZYX-1	SFHVDC[+57]YK	2	y6	1	light	N2_L4	2	BBM_393_P108_12_03_ISS_009.raw	1130609
ZYX-1	SFHVDC[+57]YK	2	y6	1	light	N2_L4	3	BBM_393_P108_12_03_ISS_013.raw	594178
ZYX-1	SFHVDC[+57]YK	2	y6	1	light	N2_L4	4	BBM_393_P108_12_03_ISS_008.raw	684292
ZYX-1	SFHVDC[+57]YK	2	y5	1	light	N2_L4	1	BBM_393_P108_12_03_ISS_002.raw	214536
ZYX-1	SFHVDC[+57]YK	2	y5	1	light	N2_L4	2	BBM_393_P108_12_03_ISS_009.raw	2031089
ZYX-1	SFHVDC[+57]YK	2	y5	1	light	N2_L4	3	BBM_393_P108_12_03_ISS_013.raw	1075431
ZYX-1	SFHVDC[+57]YK	2	y5	1	light	N2_L4	4	BBM_393_P108_12_03_ISS_008.raw	1210147
ZYX-1	SFHVDC[+57]YK	2	y4	1	light	N2_L4	1	BBM_393_P108_12_03_ISS_002.raw	113696
ZYX-1	SFHVDC[+57]YK	2	y4	1	light	N2_L4	2	BBM_393_P108_12_03_ISS_009.raw	1276933
ZYX-1	SFHVDC[+57]YK	2	y4	1	light	N2_L4	3	BBM_393_P108_12_03_ISS_013.raw	626405
ZYX-1	SFHVDC[+57]YK	2	y4	1	light	N2_L4	4	BBM_393_P108_12_03_ISS_008.raw	758813
ZYX-1	SFHVDC[+57]YK	2	y3	1	light	N2_L4	1	BBM_393_P108_12_03_ISS_002.raw	65638
ZYX-1	SFHVDC[+57]YK	2	y3	1	light	N2_L4	2	BBM_393_P108_12_03_ISS_009.raw	766092
ZYX-1	SFHVDC[+57]YK	2	y3	1	light	N2_L4	3	BBM_393_P108_12_03_ISS_013.raw	367279
ZYX-1	SFHVDC[+57]YK	2	y3	1	light	N2_L4	4	BBM_393_P108_12_03_ISS_008.raw	437327
ZYX-1	SFHVDC[+57]YK	2	y6	2	light	N2_L4	1	BBM_393_P108_12_03_ISS_002.raw	481042
ZYX-1	SFHVDC[+57]YK	2	y6	2	light	N2_L4	2	BBM_393_P108_12_03_ISS_009.raw	4363881
ZYX-1	SFHVDC[+57]YK	2	y6	2	light	N2_L4	3	BBM_393_P108_12_03_ISS_013.raw	2418960
ZYX-1	SFHVDC[+57]YK	2	y6	2	light	N2_L4	4	BBM_393_P108_12_03_ISS_008.raw	2679255
ZYX-1	SFHVDC[+57]YK	2	b3	1	light	N2_L4	1	BBM_393_P108_12_03_ISS_002.raw	109083
ZYX-1	SFHVDC[+57]YK	2	b3	1	light	N2_L4	2	BBM_393_P108_12_03_ISS_009.raw	1115300
ZYX-1	SFHVDC[+57]YK	2	b3	1	light	N2_L4	3	BBM_393_P108_12_03_ISS_013.raw	606270
ZYX-1	SFHVDC[+57]YK	2	b3	1	light	N2_L4	4	BBM_393_P108_12_03_ISS_008.raw	677747
ZYX-1	EITGDQPGC[+57]NAMNQIFHVDC[+57]FK	3	y7	1	light	N2_Day1A	1	BBM_393_P108_12_03_ISS_006.raw	803436
ZYX-1	EITGDQPGC[+57]NAMNQIFHVDC[+57]FK	3	y7	1	light	N2_Day1A	2	BBM_393_P108_12_03_ISS_007.raw	1627139
ZYX-1	EITGDQPGC[+57]NAMNQIFHVDC[+57]FK	3	y7	1	light	N2_Day1A	3	BBM_393_P108_12_03_ISS_001.raw	627140
ZYX-1	EITGDQPGC[+57]NAMNQIFHVDC[+57]FK	3	y7	1	light	N2_Day1A	4	BBM_393_P108_12_03_ISS_012.raw	1613725
ZYX-1	EITGDQPGC[+57]NAMNQIFHVDC[+57]FK	3	y6	1	light	N2_Day1A	1	BBM_393_P108_12_03_ISS_006.raw	618581
ZYX-1	EITGDQPGC[+57]NAMNQIFHVDC[+57]FK	3	y6	1	light	N2_Day1A	2	BBM_393_P108_12_03_ISS_007.raw	1336131
ZYX-1	EITGDQPGC[+57]NAMNQIFHVDC[+57]FK	3	y6	1	light	N2_Day1A	3	BBM_393_P108_12_03_ISS_001.raw	537328
ZYX-1	EITGDQPGC[+57]NAMNQIFHVDC[+57]FK	3	y6	1	light	N2_Day1A	4	BBM_393_P108_12_03_ISS_012.raw	1306407
ZYX-1	EITGDQPGC[+57]NAMNQIFHVDC[+57]FK	3	y4	1	light	N2_Day1A	1	BBM_393_P108_12_03_ISS_006.raw	598049
ZYX-1	EITGDQPGC[+57]NAMNQIFHVDC[+57]FK	3	y4	1	light	N2_Day1A	2	BBM_393_P108_12_03_ISS_007.raw	1329799
ZYX-1	EITGDQPGC[+57]NAMNQIFHVDC[+57]FK	3	y4	1	light	N2_Day1A	3	BBM_393_P108_12_03_ISS_001.raw	513675
ZYX-1	EITGDQPGC[+57]NAMNQIFHVDC[+57]FK	3	y4	1	light	N2_Day1A	4	BBM_393_P108_12_03_ISS_012.raw	1299901
ZYX-1	EITGDQPGC[+57]NAMNQIFHVDC[+57]FK	3	y3	1	light	N2_Day1A	1	BBM_393_P108_12_03_ISS_006.raw	502896
ZYX-1	EITGDQPGC[+57]NAMNQIFHVDC[+57]FK	3	y3	1	light	N2_Day1A	2	BBM_393_P108_12_03_ISS_007.raw	1029084
ZYX-1	EITGDQPGC[+57]NAMNQIFHVDC[+57]FK	3	y3	1	light	N2_Day1A	3	BBM_393_P108_12_03_ISS_001.raw	476808
ZYX-1	EITGDQPGC[+57]NAMNQIFHVDC[+57]FK	3	y3	1	light	N2_Day1A	4	BBM_393_P108_12_03_ISS_012.raw	1078521
ZYX-1	EITGDQPGC[+57]NAMNQIFHVDC[+57]FK	3	y16	2	light	N2_Day1A	1	BBM_393_P108_12_03_ISS_006.raw	4515390
ZYX-1	EITGDQPGC[+57]NAMNQIFHVDC[+57]FK	3	y16	2	light	N2_Day1A	2	BBM_393_P108_12_03_ISS_007.raw	9087656
ZYX-1	EITGDQPGC[+57]NAMNQIFHVDC[+57]FK	3	y16	2	light	N2_Day1A	3	BBM_393_P108_12_03_ISS_001.raw	4228796
ZYX-1	EITGDQPGC[+57]NAMNQIFHVDC[+57]FK	3	y16	2	light	N2_Day1A	4	BBM_393_P108_12_03_ISS_012.raw	8922633
ZYX-1	EITGDQPGC[+57]NAMNQIFHVDC[+57]FK	3	y16	3	light	N2_Day1A	1	BBM_393_P108_12_03_ISS_006.raw	383123
ZYX-1	EITGDQPGC[+57]NAMNQIFHVDC[+57]FK	3	y16	3	light	N2_Day1A	2	BBM_393_P108_12_03_ISS_007.raw	952605
ZYX-1	EITGDQPGC[+57]NAMNQIFHVDC[+57]FK	3	y16	3	light	N2_Day1A	3	BBM_393_P108_12_03_ISS_001.raw	324862
ZYX-1	EITGDQPGC[+57]NAMNQIFHVDC[+57]FK	3	y16	3	light	N2_Day1A	4	BBM_393_P108_12_03_ISS_012.raw	755872
ZYX-1	SFHVDC[+57]YK	2	y6	1	light	N2_Day1A	1	BBM_393_P108_12_03_ISS_006.raw	810303
ZYX-1	SFHVDC[+57]YK	2	y6	1	light	N2_Day1A	2	BBM_393_P108_12_03_ISS_007.raw	1752433
ZYX-1	SFHVDC[+57]YK	2	y6	1	light	N2_Day1A	3	BBM_393_P108_12_03_ISS_001.raw	424287
ZYX-1	SFHVDC[+57]YK	2	y6	1	light	N2_Day1A	4	BBM_393_P108_12_03_ISS_012.raw	1605649
ZYX-1	SFHVDC[+57]YK	2	y5	1	light	N2_Day1A	1	BBM_393_P108_12_03_ISS_006.raw	1359134
ZYX-1	SFHVDC[+57]YK	2	y5	1	light	N2_Day1A	2	BBM_393_P108_12_03_ISS_007.raw	3196987
ZYX-1	SFHVDC[+57]YK	2	y5	1	light	N2_Day1A	3	BBM_393_P108_12_03_ISS_001.raw	732857
ZYX-1	SFHVDC[+57]YK	2	y5	1	light	N2_Day1A	4	BBM_393_P108_12_03_ISS_012.raw	2954005
ZYX-1	SFHVDC[+57]YK	2	y4	1	light	N2_Day1A	1	BBM_393_P108_12_03_ISS_006.raw	855920
ZYX-1	SFHVDC[+57]YK	2	y4	1	light	N2_Day1A	2	BBM_393_P108_12_03_ISS_007.raw	2061076
ZYX-1	SFHVDC[+57]YK	2	y4	1	light	N2_Day1A	3	BBM_393_P108_12_03_ISS_001.raw	499729
ZYX-1	SFHVDC[+57]YK	2	y4	1	light	N2_Day1A	4	BBM_393_P108_12_03_ISS_012.raw	1830785
ZYX-1	SFHVDC[+57]YK	2	y3	1	light	N2_Day1A	1	BBM_393_P108_12_03_ISS_006.raw	517923
ZYX-1	SFHVDC[+57]YK	2	y3	1	light	N2_Day1A	2	BBM_393_P108_12_03_ISS_007.raw	1170945
ZYX-1	SFHVDC[+57]YK	2	y3	1	light	N2_Day1A	3	BBM_393_P108_12_03_ISS_001.raw	265706
ZYX-1	SFHVDC[+57]YK	2	y3	1	light	N2_Day1A	4	BBM_393_P108_12_03_ISS_012.raw	1115185
ZYX-1	SFHVDC[+57]YK	2	y6	2	light	N2_Day1A	1	BBM_393_P108_12_03_ISS_006.raw	3100509
ZYX-1	SFHVDC[+57]YK	2	y6	2	light	N2_Day1A	2	BBM_393_P108_12_03_ISS_007.raw	7151555
ZYX-1	SFHVDC[+57]YK	2	y6	2	light	N2_Day1A	3	BBM_393_P108_12_03_ISS_001.raw	1595406
ZYX-1	SFHVDC[+57]YK	2	y6	2	light	N2_Day1A	4	BBM_393_P108_12_03_ISS_012.raw	6381883
ZYX-1	SFHVDC[+57]YK	2	b3	1	light	N2_Day1A	1	BBM_393_P108_12_03_ISS_006.raw	761993
ZYX-1	SFHVDC[+57]YK	2	b3	1	light	N2_Day1A	2	BBM_393_P108_12_03_ISS_007.raw	1886522
ZYX-1	SFHVDC[+57]YK	2	b3	1	light	N2_Day1A	3	BBM_393_P108_12_03_ISS_001.raw	451142
ZYX-1	SFHVDC[+57]YK	2	b3	1	light	N2_Day1A	4	BBM_393_P108_12_03_ISS_012.raw	1739708
ZYX-1	EITGDQPGC[+57]NAMNQIFHVDC[+57]FK	3	y7	1	light	N2_Day8A	1	BBM_393_P108_12_03_ISS_010.raw	504165
ZYX-1	EITGDQPGC[+57]NAMNQIFHVDC[+57]FK	3	y7	1	light	N2_Day8A	2	BBM_393_P108_12_03_ISS_014.raw	473782
ZYX-1	EITGDQPGC[+57]NAMNQIFHVDC[+57]FK	3	y7	1	light	N2_Day8A	3	BBM_393_P108_12_03_ISS_011.raw	589369
ZYX-1	EITGDQPGC[+57]NAMNQIFHVDC[+57]FK	3	y7	1	light	N2_Day8A	4	BBM_393_P108_12_03_ISS_004.raw	921406
ZYX-1	EITGDQPGC[+57]NAMNQIFHVDC[+57]FK	3	y6	1	light	N2_Day8A	1	BBM_393_P108_12_03_ISS_010.raw	451445
ZYX-1	EITGDQPGC[+57]NAMNQIFHVDC[+57]FK	3	y6	1	light	N2_Day8A	2	BBM_393_P108_12_03_ISS_014.raw	371597
ZYX-1	EITGDQPGC[+57]NAMNQIFHVDC[+57]FK	3	y6	1	light	N2_Day8A	3	BBM_393_P108_12_03_ISS_011.raw	544450
ZYX-1	EITGDQPGC[+57]NAMNQIFHVDC[+57]FK	3	y6	1	light	N2_Day8A	4	BBM_393_P108_12_03_ISS_004.raw	843351
ZYX-1	EITGDQPGC[+57]NAMNQIFHVDC[+57]FK	3	y4	1	light	N2_Day8A	1	BBM_393_P108_12_03_ISS_010.raw	441509
ZYX-1	EITGDQPGC[+57]NAMNQIFHVDC[+57]FK	3	y4	1	light	N2_Day8A	2	BBM_393_P108_12_03_ISS_014.raw	344216
ZYX-1	EITGDQPGC[+57]NAMNQIFHVDC[+57]FK	3	y4	1	light	N2_Day8A	3	BBM_393_P108_12_03_ISS_011.raw	545482
ZYX-1	EITGDQPGC[+57]NAMNQIFHVDC[+57]FK	3	y4	1	light	N2_Day8A	4	BBM_393_P108_12_03_ISS_004.raw	770317
ZYX-1	EITGDQPGC[+57]NAMNQIFHVDC[+57]FK	3	y3	1	light	N2_Day8A	1	BBM_393_P108_12_03_ISS_010.raw	370617
ZYX-1	EITGDQPGC[+57]NAMNQIFHVDC[+57]FK	3	y3	1	light	N2_Day8A	2	BBM_393_P108_12_03_ISS_014.raw	327849
ZYX-1	EITGDQPGC[+57]NAMNQIFHVDC[+57]FK	3	y3	1	light	N2_Day8A	3	BBM_393_P108_12_03_ISS_011.raw	423204
ZYX-1	EITGDQPGC[+57]NAMNQIFHVDC[+57]FK	3	y3	1	light	N2_Day8A	4	BBM_393_P108_12_03_ISS_004.raw	731946
ZYX-1	EITGDQPGC[+57]NAMNQIFHVDC[+57]FK	3	y16	2	light	N2_Day8A	1	BBM_393_P108_12_03_ISS_010.raw	3140466
ZYX-1	EITGDQPGC[+57]NAMNQIFHVDC[+57]FK	3	y16	2	light	N2_Day8A	2	BBM_393_P108_12_03_ISS_014.raw	2767832
ZYX-1	EITGDQPGC[+57]NAMNQIFHVDC[+57]FK	3	y16	2	light	N2_Day8A	3	BBM_393_P108_12_03_ISS_011.raw	3659407
ZYX-1	EITGDQPGC[+57]NAMNQIFHVDC[+57]FK	3	y16	2	light	N2_Day8A	4	BBM_393_P108_12_03_ISS_004.raw	5658195
ZYX-1	EITGDQPGC[+57]NAMNQIFHVDC[+57]FK	3	y16	3	light	N2_Day8A	1	BBM_393_P108_12_03_ISS_010.raw	250984
ZYX-1	EITGDQPGC[+57]NAMNQIFHVDC[+57]FK	3	y16	3	light	N2_Day8A	2	BBM_393_P108_12_03_ISS_014.raw	228617
ZYX-1	EITGDQPGC[+57]NAMNQIFHVDC[+57]FK	3	y16	3	light	N2_Day8A	3	BBM_393_P108_12_03_ISS_011.raw	269604
ZYX-1	EITGDQPGC[+57]NAMNQIFHVDC[+57]FK	3	y16	3	light	N2_Day8A	4	BBM_393_P108_12_03_ISS_004.raw	440136
ZYX-1	SFHVDC[+57]YK	2	y6	1	light	N2_Day8A	1	BBM_393_P108_12_03_ISS_010.raw	339242
ZYX-1	SFHVDC[+57]YK	2	y6	1	light	N2_Day8A	2	BBM_393_P108_12_03_ISS_014.raw	178049
ZYX-1	SFHVDC[+57]YK	2	y6	1	light	N2_Day8A	3	BBM_393_P108_12_03_ISS_011.raw	415676
ZYX-1	SFHVDC[+57]YK	2	y6	1	light	N2_Day8A	4	BBM_393_P108_12_03_ISS_004.raw	734990
ZYX-1	SFHVDC[+57]YK	2	y5	1	light	N2_Day8A	1	BBM_393_P108_12_03_ISS_010.raw	595722
ZYX-1	SFHVDC[+57]YK	2	y5	1	light	N2_Day8A	2	BBM_393_P108_12_03_ISS_014.raw	317392
ZYX-1	SFHVDC[+57]YK	2	y5	1	light	N2_Day8A	3	BBM_393_P108_12_03_ISS_011.raw	719408
ZYX-1	SFHVDC[+57]YK	2	y5	1	light	N2_Day8A	4	BBM_393_P108_12_03_ISS_004.raw	1264901
ZYX-1	SFHVDC[+57]YK	2	y4	1	light	N2_Day8A	1	BBM_393_P108_12_03_ISS_010.raw	382005
ZYX-1	SFHVDC[+57]YK	2	y4	1	light	N2_Day8A	2	BBM_393_P108_12_03_ISS_014.raw	193127
ZYX-1	SFHVDC[+57]YK	2	y4	1	light	N2_Day8A	3	BBM_393_P108_12_03_ISS_011.raw	474268
ZYX-1	SFHVDC[+57]YK	2	y4	1	light	N2_Day8A	4	BBM_393_P108_12_03_ISS_004.raw	807797
ZYX-1	SFHVDC[+57]YK	2	y3	1	light	N2_Day8A	1	BBM_393_P108_12_03_ISS_010.raw	194796
ZYX-1	SFHVDC[+57]YK	2	y3	1	light	N2_Day8A	2	BBM_393_P108_12_03_ISS_014.raw	115080
ZYX-1	SFHVDC[+57]YK	2	y3	1	light	N2_Day8A	3	BBM_393_P108_12_03_ISS_011.raw	250822
ZYX-1	SFHVDC[+57]YK	2	y3	1	light	N2_Day8A	4	BBM_393_P108_12_03_ISS_004.raw	497664
ZYX-1	SFHVDC[+57]YK	2	y6	2	light	N2_Day8A	1	BBM_393_P108_12_03_ISS_010.raw	1443908
ZYX-1	SFHVDC[+57]YK	2	y6	2	light	N2_Day8A	2	BBM_393_P108_12_03_ISS_014.raw	730387
ZYX-1	SFHVDC[+57]YK	2	y6	2	light	N2_Day8A	3	BBM_393_P108_12_03_ISS_011.raw	1595965
ZYX-1	SFHVDC[+57]YK	2	y6	2	light	N2_Day8A	4	BBM_393_P108_12_03_ISS_004.raw	2871572
ZYX-1	SFHVDC[+57]YK	2	b3	1	light	N2_Day8A	1	BBM_393_P108_12_03_ISS_010.raw	370861
ZYX-1	SFHVDC[+57]YK	2	b3	1	light	N2_Day8A	2	BBM_393_P108_12_03_ISS_014.raw	173359
ZYX-1	SFHVDC[+57]YK	2	b3	1	light	N2_Day8A	3	BBM_393_P108_12_03_ISS_011.raw	402984
ZYX-1	SFHVDC[+57]YK	2	b3	1	light	N2_Day8A	4	BBM_393_P108_12_03_ISS_004.raw	752397

## Sheet: Fig. 3B
Figure 3B: Ion intensities of ZYX-1 peptides from young adult (Day 1) and aged (Day 8) wild type C. elegans. Normalize to spike-in peptide.
Protein Name	Peptide Modified Sequence	Precursor Charge	Fragment Ion	Product Charge	Isotope Label Type	Condition	BioReplicate	Run	Intensity
ZYX-1	ANLQQLAQPK	2	y8	1	light	N2_Day1A	1	BBM_393_P108_12_03_ISS_006.raw	155257
ZYX-1	ANLQQLAQPK	2	y8	1	light	N2_Day1A	2	BBM_393_P108_12_03_ISS_007.raw	315874
ZYX-1	ANLQQLAQPK	2	y8	1	light	N2_Day1A	3	BBM_393_P108_12_03_ISS_001.raw	121253
ZYX-1	ANLQQLAQPK	2	y8	1	light	N2_Day1A	4	BBM_393_P108_12_03_ISS_012.raw	264796
ZYX-1	ANLQQLAQPK	2	y7	1	light	N2_Day1A	1	BBM_393_P108_12_03_ISS_006.raw	291687
ZYX-1	ANLQQLAQPK	2	y7	1	light	N2_Day1A	2	BBM_393_P108_12_03_ISS_007.raw	574995
ZYX-1	ANLQQLAQPK	2	y7	1	light	N2_Day1A	3	BBM_393_P108_12_03_ISS_001.raw	197933
ZYX-1	ANLQQLAQPK	2	y7	1	light	N2_Day1A	4	BBM_393_P108_12_03_ISS_012.raw	497720
ZYX-1	ANLQQLAQPK	2	y6	1	light	N2_Day1A	1	BBM_393_P108_12_03_ISS_006.raw	405071
ZYX-1	ANLQQLAQPK	2	y6	1	light	N2_Day1A	2	BBM_393_P108_12_03_ISS_007.raw	927009
ZYX-1	ANLQQLAQPK	2	y6	1	light	N2_Day1A	3	BBM_393_P108_12_03_ISS_001.raw	313429
ZYX-1	ANLQQLAQPK	2	y6	1	light	N2_Day1A	4	BBM_393_P108_12_03_ISS_012.raw	717772
ZYX-1	ANLQQLAQPK	2	y4	1	light	N2_Day1A	1	BBM_393_P108_12_03_ISS_006.raw	200322
ZYX-1	ANLQQLAQPK	2	y4	1	light	N2_Day1A	2	BBM_393_P108_12_03_ISS_007.raw	523046
ZYX-1	ANLQQLAQPK	2	y4	1	light	N2_Day1A	3	BBM_393_P108_12_03_ISS_001.raw	146307
ZYX-1	ANLQQLAQPK	2	y4	1	light	N2_Day1A	4	BBM_393_P108_12_03_ISS_012.raw	399480
ZYX-1	ANLQQLAQPK	2	y3	1	light	N2_Day1A	1	BBM_393_P108_12_03_ISS_006.raw	83318
ZYX-1	ANLQQLAQPK	2	y3	1	light	N2_Day1A	2	BBM_393_P108_12_03_ISS_007.raw	223443
ZYX-1	ANLQQLAQPK	2	y3	1	light	N2_Day1A	3	BBM_393_P108_12_03_ISS_001.raw	82783
ZYX-1	ANLQQLAQPK	2	y3	1	light	N2_Day1A	4	BBM_393_P108_12_03_ISS_012.raw	193415
ZYX-1	ANLQQLAQPK	2	b7	2	light	N2_Day1A	1	BBM_393_P108_12_03_ISS_006.raw	50555
ZYX-1	ANLQQLAQPK	2	b7	2	light	N2_Day1A	2	BBM_393_P108_12_03_ISS_007.raw	193875
ZYX-1	ANLQQLAQPK	2	b7	2	light	N2_Day1A	3	BBM_393_P108_12_03_ISS_001.raw	15650
ZYX-1	ANLQQLAQPK	2	b7	2	light	N2_Day1A	4	BBM_393_P108_12_03_ISS_012.raw	131308
ZYX-1	EALLSSTSPTSNYSPINK	2	y14	1	light	N2_Day1A	1	BBM_393_P108_12_03_ISS_006.raw	176164
ZYX-1	EALLSSTSPTSNYSPINK	2	y14	1	light	N2_Day1A	2	BBM_393_P108_12_03_ISS_007.raw	419849
ZYX-1	EALLSSTSPTSNYSPINK	2	y14	1	light	N2_Day1A	3	BBM_393_P108_12_03_ISS_001.raw	160102
ZYX-1	EALLSSTSPTSNYSPINK	2	y14	1	light	N2_Day1A	4	BBM_393_P108_12_03_ISS_012.raw	505231
ZYX-1	EALLSSTSPTSNYSPINK	2	y11	1	light	N2_Day1A	1	BBM_393_P108_12_03_ISS_006.raw	238751
ZYX-1	EALLSSTSPTSNYSPINK	2	y11	1	light	N2_Day1A	2	BBM_393_P108_12_03_ISS_007.raw	426179
ZYX-1	EALLSSTSPTSNYSPINK	2	y11	1	light	N2_Day1A	3	BBM_393_P108_12_03_ISS_001.raw	158343
ZYX-1	EALLSSTSPTSNYSPINK	2	y11	1	light	N2_Day1A	4	BBM_393_P108_12_03_ISS_012.raw	407955
ZYX-1	EALLSSTSPTSNYSPINK	2	y10	1	light	N2_Day1A	1	BBM_393_P108_12_03_ISS_006.raw	427105
ZYX-1	EALLSSTSPTSNYSPINK	2	y10	1	light	N2_Day1A	2	BBM_393_P108_12_03_ISS_007.raw	704969
ZYX-1	EALLSSTSPTSNYSPINK	2	y10	1	light	N2_Day1A	3	BBM_393_P108_12_03_ISS_001.raw	347194
ZYX-1	EALLSSTSPTSNYSPINK	2	y10	1	light	N2_Day1A	4	BBM_393_P108_12_03_ISS_012.raw	828749
ZYX-1	EALLSSTSPTSNYSPINK	2	y5	1	light	N2_Day1A	1	BBM_393_P108_12_03_ISS_006.raw	115772
ZYX-1	EALLSSTSPTSNYSPINK	2	y5	1	light	N2_Day1A	2	BBM_393_P108_12_03_ISS_007.raw	276612
ZYX-1	EALLSSTSPTSNYSPINK	2	y5	1	light	N2_Day1A	3	BBM_393_P108_12_03_ISS_001.raw	69043
ZYX-1	EALLSSTSPTSNYSPINK	2	y5	1	light	N2_Day1A	4	BBM_393_P108_12_03_ISS_012.raw	261353
ZYX-1	EALLSSTSPTSNYSPINK	2	y4	1	light	N2_Day1A	1	BBM_393_P108_12_03_ISS_006.raw	301113
ZYX-1	EALLSSTSPTSNYSPINK	2	y4	1	light	N2_Day1A	2	BBM_393_P108_12_03_ISS_007.raw	642940
ZYX-1	EALLSSTSPTSNYSPINK	2	y4	1	light	N2_Day1A	3	BBM_393_P108_12_03_ISS_001.raw	257061
ZYX-1	EALLSSTSPTSNYSPINK	2	y4	1	light	N2_Day1A	4	BBM_393_P108_12_03_ISS_012.raw	668478
ZYX-1	EALLSSTSPTSNYSPINK	2	b3	1	light	N2_Day1A	1	BBM_393_P108_12_03_ISS_006.raw	346895
ZYX-1	EALLSSTSPTSNYSPINK	2	b3	1	light	N2_Day1A	2	BBM_393_P108_12_03_ISS_007.raw	732760
ZYX-1	EALLSSTSPTSNYSPINK	2	b3	1	light	N2_Day1A	3	BBM_393_P108_12_03_ISS_001.raw	275005
ZYX-1	EALLSSTSPTSNYSPINK	2	b3	1	light	N2_Day1A	4	BBM_393_P108_12_03_ISS_012.raw	711049
ZYX-1	HSYPTNFR	2	y7	1	light	N2_Day1A	1	BBM_393_P108_12_03_ISS_006.raw	878734
ZYX-1	HSYPTNFR	2	y7	1	light	N2_Day1A	2	BBM_393_P108_12_03_ISS_007.raw	1849143
ZYX-1	HSYPTNFR	2	y7	1	light	N2_Day1A	3	BBM_393_P108_12_03_ISS_001.raw	738672
ZYX-1	HSYPTNFR	2	y7	1	light	N2_Day1A	4	BBM_393_P108_12_03_ISS_012.raw	1636880
ZYX-1	HSYPTNFR	2	y6	1	light	N2_Day1A	1	BBM_393_P108_12_03_ISS_006.raw	611473
ZYX-1	HSYPTNFR	2	y6	1	light	N2_Day1A	2	BBM_393_P108_12_03_ISS_007.raw	1268160
ZYX-1	HSYPTNFR	2	y6	1	light	N2_Day1A	3	BBM_393_P108_12_03_ISS_001.raw	485720
ZYX-1	HSYPTNFR	2	y6	1	light	N2_Day1A	4	BBM_393_P108_12_03_ISS_012.raw	1129245
ZYX-1	HSYPTNFR	2	y5	1	light	N2_Day1A	1	BBM_393_P108_12_03_ISS_006.raw	697769
ZYX-1	HSYPTNFR	2	y5	1	light	N2_Day1A	2	BBM_393_P108_12_03_ISS_007.raw	1456309
ZYX-1	HSYPTNFR	2	y5	1	light	N2_Day1A	3	BBM_393_P108_12_03_ISS_001.raw	544974
ZYX-1	HSYPTNFR	2	y5	1	light	N2_Day1A	4	BBM_393_P108_12_03_ISS_012.raw	1337032
ZYX-1	HSYPTNFR	2	y4	1	light	N2_Day1A	1	BBM_393_P108_12_03_ISS_006.raw	8593
ZYX-1	HSYPTNFR	2	y4	1	light	N2_Day1A	2	BBM_393_P108_12_03_ISS_007.raw	74266
ZYX-1	HSYPTNFR	2	y4	1	light	N2_Day1A	3	BBM_393_P108_12_03_ISS_001.raw	13624
ZYX-1	HSYPTNFR	2	y4	1	light	N2_Day1A	4	BBM_393_P108_12_03_ISS_012.raw	57069
ZYX-1	HSYPTNFR	2	b3	1	light	N2_Day1A	1	BBM_393_P108_12_03_ISS_006.raw	86464
ZYX-1	HSYPTNFR	2	b3	1	light	N2_Day1A	2	BBM_393_P108_12_03_ISS_007.raw	224608
ZYX-1	HSYPTNFR	2	b3	1	light	N2_Day1A	3	BBM_393_P108_12_03_ISS_001.raw	51136
ZYX-1	HSYPTNFR	2	b3	1	light	N2_Day1A	4	BBM_393_P108_12_03_ISS_012.raw	189761
ZYX-1	ANLQQLAQPK	2	y8	1	light	N2_Day8A	1	BBM_393_P108_12_03_ISS_010.raw	106423
ZYX-1	ANLQQLAQPK	2	y8	1	light	N2_Day8A	2	BBM_393_P108_12_03_ISS_014.raw	90926
ZYX-1	ANLQQLAQPK	2	y8	1	light	N2_Day8A	3	BBM_393_P108_12_03_ISS_011.raw	130169
ZYX-1	ANLQQLAQPK	2	y8	1	light	N2_Day8A	4	BBM_393_P108_12_03_ISS_004.raw	259742
ZYX-1	ANLQQLAQPK	2	y7	1	light	N2_Day8A	1	BBM_393_P108_12_03_ISS_010.raw	215342
ZYX-1	ANLQQLAQPK	2	y7	1	light	N2_Day8A	2	BBM_393_P108_12_03_ISS_014.raw	228719
ZYX-1	ANLQQLAQPK	2	y7	1	light	N2_Day8A	3	BBM_393_P108_12_03_ISS_011.raw	318194
ZYX-1	ANLQQLAQPK	2	y7	1	light	N2_Day8A	4	BBM_393_P108_12_03_ISS_004.raw	470527
ZYX-1	ANLQQLAQPK	2	y6	1	light	N2_Day8A	1	BBM_393_P108_12_03_ISS_010.raw	391838
ZYX-1	ANLQQLAQPK	2	y6	1	light	N2_Day8A	2	BBM_393_P108_12_03_ISS_014.raw	300293
ZYX-1	ANLQQLAQPK	2	y6	1	light	N2_Day8A	3	BBM_393_P108_12_03_ISS_011.raw	480894
ZYX-1	ANLQQLAQPK	2	y6	1	light	N2_Day8A	4	BBM_393_P108_12_03_ISS_004.raw	745159
ZYX-1	ANLQQLAQPK	2	y4	1	light	N2_Day8A	1	BBM_393_P108_12_03_ISS_010.raw	181286
ZYX-1	ANLQQLAQPK	2	y4	1	light	N2_Day8A	2	BBM_393_P108_12_03_ISS_014.raw	162074
ZYX-1	ANLQQLAQPK	2	y4	1	light	N2_Day8A	3	BBM_393_P108_12_03_ISS_011.raw	234600
ZYX-1	ANLQQLAQPK	2	y4	1	light	N2_Day8A	4	BBM_393_P108_12_03_ISS_004.raw	352382
ZYX-1	ANLQQLAQPK	2	y3	1	light	N2_Day8A	1	BBM_393_P108_12_03_ISS_010.raw	91003
ZYX-1	ANLQQLAQPK	2	y3	1	light	N2_Day8A	2	BBM_393_P108_12_03_ISS_014.raw	89009
ZYX-1	ANLQQLAQPK	2	y3	1	light	N2_Day8A	3	BBM_393_P108_12_03_ISS_011.raw	93033
ZYX-1	ANLQQLAQPK	2	y3	1	light	N2_Day8A	4	BBM_393_P108_12_03_ISS_004.raw	144354
ZYX-1	ANLQQLAQPK	2	b7	2	light	N2_Day8A	1	BBM_393_P108_12_03_ISS_010.raw	36638
ZYX-1	ANLQQLAQPK	2	b7	2	light	N2_Day8A	2	BBM_393_P108_12_03_ISS_014.raw	42262
ZYX-1	ANLQQLAQPK	2	b7	2	light	N2_Day8A	3	BBM_393_P108_12_03_ISS_011.raw	69980
ZYX-1	ANLQQLAQPK	2	b7	2	light	N2_Day8A	4	BBM_393_P108_12_03_ISS_004.raw	120850
ZYX-1	EALLSSTSPTSNYSPINK	2	y14	1	light	N2_Day8A	1	BBM_393_P108_12_03_ISS_010.raw	90795
ZYX-1	EALLSSTSPTSNYSPINK	2	y14	1	light	N2_Day8A	2	BBM_393_P108_12_03_ISS_014.raw	85761
ZYX-1	EALLSSTSPTSNYSPINK	2	y14	1	light	N2_Day8A	3	BBM_393_P108_12_03_ISS_011.raw	97819
ZYX-1	EALLSSTSPTSNYSPINK	2	y14	1	light	N2_Day8A	4	BBM_393_P108_12_03_ISS_004.raw	186330
ZYX-1	EALLSSTSPTSNYSPINK	2	y11	1	light	N2_Day8A	1	BBM_393_P108_12_03_ISS_010.raw	189427
ZYX-1	EALLSSTSPTSNYSPINK	2	y11	1	light	N2_Day8A	2	BBM_393_P108_12_03_ISS_014.raw	174415
ZYX-1	EALLSSTSPTSNYSPINK	2	y11	1	light	N2_Day8A	3	BBM_393_P108_12_03_ISS_011.raw	279387
ZYX-1	EALLSSTSPTSNYSPINK	2	y11	1	light	N2_Day8A	4	BBM_393_P108_12_03_ISS_004.raw	261999
ZYX-1	EALLSSTSPTSNYSPINK	2	y10	1	light	N2_Day8A	1	BBM_393_P108_12_03_ISS_010.raw	216872
ZYX-1	EALLSSTSPTSNYSPINK	2	y10	1	light	N2_Day8A	2	BBM_393_P108_12_03_ISS_014.raw	203826
ZYX-1	EALLSSTSPTSNYSPINK	2	y10	1	light	N2_Day8A	3	BBM_393_P108_12_03_ISS_011.raw	261099
ZYX-1	EALLSSTSPTSNYSPINK	2	y10	1	light	N2_Day8A	4	BBM_393_P108_12_03_ISS_004.raw	466768
ZYX-1	EALLSSTSPTSNYSPINK	2	y5	1	light	N2_Day8A	1	BBM_393_P108_12_03_ISS_010.raw	41778
ZYX-1	EALLSSTSPTSNYSPINK	2	y5	1	light	N2_Day8A	2	BBM_393_P108_12_03_ISS_014.raw	24931
ZYX-1	EALLSSTSPTSNYSPINK	2	y5	1	light	N2_Day8A	3	BBM_393_P108_12_03_ISS_011.raw	40358
ZYX-1	EALLSSTSPTSNYSPINK	2	y5	1	light	N2_Day8A	4	BBM_393_P108_12_03_ISS_004.raw	107710
ZYX-1	EALLSSTSPTSNYSPINK	2	y4	1	light	N2_Day8A	1	BBM_393_P108_12_03_ISS_010.raw	241871
ZYX-1	EALLSSTSPTSNYSPINK	2	y4	1	light	N2_Day8A	2	BBM_393_P108_12_03_ISS_014.raw	138103
ZYX-1	EALLSSTSPTSNYSPINK	2	y4	1	light	N2_Day8A	3	BBM_393_P108_12_03_ISS_011.raw	168723
ZYX-1	EALLSSTSPTSNYSPINK	2	y4	1	light	N2_Day8A	4	BBM_393_P108_12_03_ISS_004.raw	350157
ZYX-1	EALLSSTSPTSNYSPINK	2	b3	1	light	N2_Day8A	1	BBM_393_P108_12_03_ISS_010.raw	206338
ZYX-1	EALLSSTSPTSNYSPINK	2	b3	1	light	N2_Day8A	2	BBM_393_P108_12_03_ISS_014.raw	146984
ZYX-1	EALLSSTSPTSNYSPINK	2	b3	1	light	N2_Day8A	3	BBM_393_P108_12_03_ISS_011.raw	251462
ZYX-1	EALLSSTSPTSNYSPINK	2	b3	1	light	N2_Day8A	4	BBM_393_P108_12_03_ISS_004.raw	370776
ZYX-1	HSYPTNFR	2	y7	1	light	N2_Day8A	1	BBM_393_P108_12_03_ISS_010.raw	903540
ZYX-1	HSYPTNFR	2	y7	1	light	N2_Day8A	2	BBM_393_P108_12_03_ISS_014.raw	684834
ZYX-1	HSYPTNFR	2	y7	1	light	N2_Day8A	3	BBM_393_P108_12_03_ISS_011.raw	1090186
ZYX-1	HSYPTNFR	2	y7	1	light	N2_Day8A	4	BBM_393_P108_12_03_ISS_004.raw	1781514
ZYX-1	HSYPTNFR	2	y6	1	light	N2_Day8A	1	BBM_393_P108_12_03_ISS_010.raw	638669
ZYX-1	HSYPTNFR	2	y6	1	light	N2_Day8A	2	BBM_393_P108_12_03_ISS_014.raw	481858
ZYX-1	HSYPTNFR	2	y6	1	light	N2_Day8A	3	BBM_393_P108_12_03_ISS_011.raw	740414
ZYX-1	HSYPTNFR	2	y6	1	light	N2_Day8A	4	BBM_393_P108_12_03_ISS_004.raw	1259074
ZYX-1	HSYPTNFR	2	y5	1	light	N2_Day8A	1	BBM_393_P108_12_03_ISS_010.raw	713864
ZYX-1	HSYPTNFR	2	y5	1	light	N2_Day8A	2	BBM_393_P108_12_03_ISS_014.raw	595633
ZYX-1	HSYPTNFR	2	y5	1	light	N2_Day8A	3	BBM_393_P108_12_03_ISS_011.raw	822477
ZYX-1	HSYPTNFR	2	y5	1	light	N2_Day8A	4	BBM_393_P108_12_03_ISS_004.raw	1423685
ZYX-1	HSYPTNFR	2	y4	1	light	N2_Day8A	1	BBM_393_P108_12_03_ISS_010.raw	78685
ZYX-1	HSYPTNFR	2	y4	1	light	N2_Day8A	2	BBM_393_P108_12_03_ISS_014.raw	73517
ZYX-1	HSYPTNFR	2	y4	1	light	N2_Day8A	3	BBM_393_P108_12_03_ISS_011.raw	85072
ZYX-1	HSYPTNFR	2	y4	1	light	N2_Day8A	4	BBM_393_P108_12_03_ISS_004.raw	211802
ZYX-1	HSYPTNFR	2	b3	1	light	N2_Day8A	1	BBM_393_P108_12_03_ISS_010.raw	100434
ZYX-1	HSYPTNFR	2	b3	1	light	N2_Day8A	2	BBM_393_P108_12_03_ISS_014.raw	76324
ZYX-1	HSYPTNFR	2	b3	1	light	N2_Day8A	3	BBM_393_P108_12_03_ISS_011.raw	116477
ZYX-1	HSYPTNFR	2	b3	1	light	N2_Day8A	4	BBM_393_P108_12_03_ISS_004.raw	232647
ZYX-1	LEGQGC[+57]YPIDNHLLC[+57]K	3	y10	1	light	N2_Day1A	1	BBM_393_P108_12_03_ISS_006.raw	270804
ZYX-1	LEGQGC[+57]YPIDNHLLC[+57]K	3	y10	1	light	N2_Day1A	2	BBM_393_P108_12_03_ISS_007.raw	265945
ZYX-1	LEGQGC[+57]YPIDNHLLC[+57]K	3	y10	1	light	N2_Day1A	3	BBM_393_P108_12_03_ISS_001.raw	166330
ZYX-1	LEGQGC[+57]YPIDNHLLC[+57]K	3	y10	1	light	N2_Day1A	4	BBM_393_P108_12_03_ISS_012.raw	183951
ZYX-1	LEGQGC[+57]YPIDNHLLC[+57]K	3	y9	1	light	N2_Day1A	1	BBM_393_P108_12_03_ISS_006.raw	1396874
ZYX-1	LEGQGC[+57]YPIDNHLLC[+57]K	3	y9	1	light	N2_Day1A	2	BBM_393_P108_12_03_ISS_007.raw	1576035
ZYX-1	LEGQGC[+57]YPIDNHLLC[+57]K	3	y9	1	light	N2_Day1A	3	BBM_393_P108_12_03_ISS_001.raw	1190525
ZYX-1	LEGQGC[+57]YPIDNHLLC[+57]K	3	y9	1	light	N2_Day1A	4	BBM_393_P108_12_03_ISS_012.raw	1615293
ZYX-1	LEGQGC[+57]YPIDNHLLC[+57]K	3	y7	1	light	N2_Day1A	1	BBM_393_P108_12_03_ISS_006.raw	374769
ZYX-1	LEGQGC[+57]YPIDNHLLC[+57]K	3	y7	1	light	N2_Day1A	2	BBM_393_P108_12_03_ISS_007.raw	440362
ZYX-1	LEGQGC[+57]YPIDNHLLC[+57]K	3	y7	1	light	N2_Day1A	3	BBM_393_P108_12_03_ISS_001.raw	304127
ZYX-1	LEGQGC[+57]YPIDNHLLC[+57]K	3	y7	1	light	N2_Day1A	4	BBM_393_P108_12_03_ISS_012.raw	440846
ZYX-1	LEGQGC[+57]YPIDNHLLC[+57]K	3	y12	2	light	N2_Day1A	1	BBM_393_P108_12_03_ISS_006.raw	413055
ZYX-1	LEGQGC[+57]YPIDNHLLC[+57]K	3	y12	2	light	N2_Day1A	2	BBM_393_P108_12_03_ISS_007.raw	335699
ZYX-1	LEGQGC[+57]YPIDNHLLC[+57]K	3	y12	2	light	N2_Day1A	3	BBM_393_P108_12_03_ISS_001.raw	290227
ZYX-1	LEGQGC[+57]YPIDNHLLC[+57]K	3	y12	2	light	N2_Day1A	4	BBM_393_P108_12_03_ISS_012.raw	383136
ZYX-1	LEGQGC[+57]YPIDNHLLC[+57]K	3	y10	2	light	N2_Day1A	1	BBM_393_P108_12_03_ISS_006.raw	352688
ZYX-1	LEGQGC[+57]YPIDNHLLC[+57]K	3	y10	2	light	N2_Day1A	2	BBM_393_P108_12_03_ISS_007.raw	633437
ZYX-1	LEGQGC[+57]YPIDNHLLC[+57]K	3	y10	2	light	N2_Day1A	3	BBM_393_P108_12_03_ISS_001.raw	343056
ZYX-1	LEGQGC[+57]YPIDNHLLC[+57]K	3	y10	2	light	N2_Day1A	4	BBM_393_P108_12_03_ISS_012.raw	466560
ZYX-1	LEGQGC[+57]YPIDNHLLC[+57]K	3	y9	2	light	N2_Day1A	1	BBM_393_P108_12_03_ISS_006.raw	1009636
ZYX-1	LEGQGC[+57]YPIDNHLLC[+57]K	3	y9	2	light	N2_Day1A	2	BBM_393_P108_12_03_ISS_007.raw	1587213
ZYX-1	LEGQGC[+57]YPIDNHLLC[+57]K	3	y9	2	light	N2_Day1A	3	BBM_393_P108_12_03_ISS_001.raw	790924
ZYX-1	LEGQGC[+57]YPIDNHLLC[+57]K	3	y9	2	light	N2_Day1A	4	BBM_393_P108_12_03_ISS_012.raw	1255098
ZYX-1	LEGQGC[+57]YPIDNHLLC[+57]K	3	y10	1	light	N2_Day8A	1	BBM_393_P108_12_03_ISS_010.raw	155520
ZYX-1	LEGQGC[+57]YPIDNHLLC[+57]K	3	y10	1	light	N2_Day8A	2	BBM_393_P108_12_03_ISS_014.raw	146922
ZYX-1	LEGQGC[+57]YPIDNHLLC[+57]K	3	y10	1	light	N2_Day8A	3	BBM_393_P108_12_03_ISS_011.raw	183997
ZYX-1	LEGQGC[+57]YPIDNHLLC[+57]K	3	y10	1	light	N2_Day8A	4	BBM_393_P108_12_03_ISS_004.raw	99098
ZYX-1	LEGQGC[+57]YPIDNHLLC[+57]K	3	y9	1	light	N2_Day8A	1	BBM_393_P108_12_03_ISS_010.raw	1122598
ZYX-1	LEGQGC[+57]YPIDNHLLC[+57]K	3	y9	1	light	N2_Day8A	2	BBM_393_P108_12_03_ISS_014.raw	882316
ZYX-1	LEGQGC[+57]YPIDNHLLC[+57]K	3	y9	1	light	N2_Day8A	3	BBM_393_P108_12_03_ISS_011.raw	1050223
ZYX-1	LEGQGC[+57]YPIDNHLLC[+57]K	3	y9	1	light	N2_Day8A	4	BBM_393_P108_12_03_ISS_004.raw	776089
ZYX-1	LEGQGC[+57]YPIDNHLLC[+57]K	3	y7	1	light	N2_Day8A	1	BBM_393_P108_12_03_ISS_010.raw	273618
ZYX-1	LEGQGC[+57]YPIDNHLLC[+57]K	3	y7	1	light	N2_Day8A	2	BBM_393_P108_12_03_ISS_014.raw	214444
ZYX-1	LEGQGC[+57]YPIDNHLLC[+57]K	3	y7	1	light	N2_Day8A	3	BBM_393_P108_12_03_ISS_011.raw	253273
ZYX-1	LEGQGC[+57]YPIDNHLLC[+57]K	3	y7	1	light	N2_Day8A	4	BBM_393_P108_12_03_ISS_004.raw	195104
ZYX-1	LEGQGC[+57]YPIDNHLLC[+57]K	3	y12	2	light	N2_Day8A	1	BBM_393_P108_12_03_ISS_010.raw	240614
ZYX-1	LEGQGC[+57]YPIDNHLLC[+57]K	3	y12	2	light	N2_Day8A	2	BBM_393_P108_12_03_ISS_014.raw	247261
ZYX-1	LEGQGC[+57]YPIDNHLLC[+57]K	3	y12	2	light	N2_Day8A	3	BBM_393_P108_12_03_ISS_011.raw	256861
ZYX-1	LEGQGC[+57]YPIDNHLLC[+57]K	3	y12	2	light	N2_Day8A	4	BBM_393_P108_12_03_ISS_004.raw	156448
ZYX-1	LEGQGC[+57]YPIDNHLLC[+57]K	3	y10	2	light	N2_Day8A	1	BBM_393_P108_12_03_ISS_010.raw	346188
ZYX-1	LEGQGC[+57]YPIDNHLLC[+57]K	3	y10	2	light	N2_Day8A	2	BBM_393_P108_12_03_ISS_014.raw	300086
ZYX-1	LEGQGC[+57]YPIDNHLLC[+57]K	3	y10	2	light	N2_Day8A	3	BBM_393_P108_12_03_ISS_011.raw	323387
ZYX-1	LEGQGC[+57]YPIDNHLLC[+57]K	3	y10	2	light	N2_Day8A	4	BBM_393_P108_12_03_ISS_004.raw	267163
ZYX-1	LEGQGC[+57]YPIDNHLLC[+57]K	3	y9	2	light	N2_Day8A	1	BBM_393_P108_12_03_ISS_010.raw	871403
ZYX-1	LEGQGC[+57]YPIDNHLLC[+57]K	3	y9	2	light	N2_Day8A	2	BBM_393_P108_12_03_ISS_014.raw	713730
ZYX-1	LEGQGC[+57]YPIDNHLLC[+57]K	3	y9	2	light	N2_Day8A	3	BBM_393_P108_12_03_ISS_011.raw	770351
ZYX-1	LEGQGC[+57]YPIDNHLLC[+57]K	3	y9	2	light	N2_Day8A	4	BBM_393_P108_12_03_ISS_004.raw	699057
ZYX-1	EITGDQPGC[+57]NAMNQIFHVDC[+57]FK	3	y7	1	light	N2_Day1A	1	BBM_393_P108_12_03_ISS_006.raw	803436
ZYX-1	EITGDQPGC[+57]NAMNQIFHVDC[+57]FK	3	y7	1	light	N2_Day1A	2	BBM_393_P108_12_03_ISS_007.raw	1627139
ZYX-1	EITGDQPGC[+57]NAMNQIFHVDC[+57]FK	3	y7	1	light	N2_Day1A	3	BBM_393_P108_12_03_ISS_001.raw	627140
ZYX-1	EITGDQPGC[+57]NAMNQIFHVDC[+57]FK	3	y7	1	light	N2_Day1A	4	BBM_393_P108_12_03_ISS_012.raw	1613725
ZYX-1	EITGDQPGC[+57]NAMNQIFHVDC[+57]FK	3	y6	1	light	N2_Day1A	1	BBM_393_P108_12_03_ISS_006.raw	618581
ZYX-1	EITGDQPGC[+57]NAMNQIFHVDC[+57]FK	3	y6	1	light	N2_Day1A	2	BBM_393_P108_12_03_ISS_007.raw	1336131
ZYX-1	EITGDQPGC[+57]NAMNQIFHVDC[+57]FK	3	y6	1	light	N2_Day1A	3	BBM_393_P108_12_03_ISS_001.raw	537328
ZYX-1	EITGDQPGC[+57]NAMNQIFHVDC[+57]FK	3	y6	1	light	N2_Day1A	4	BBM_393_P108_12_03_ISS_012.raw	1306407
ZYX-1	EITGDQPGC[+57]NAMNQIFHVDC[+57]FK	3	y4	1	light	N2_Day1A	1	BBM_393_P108_12_03_ISS_006.raw	598049
ZYX-1	EITGDQPGC[+57]NAMNQIFHVDC[+57]FK	3	y4	1	light	N2_Day1A	2	BBM_393_P108_12_03_ISS_007.raw	1329799
ZYX-1	EITGDQPGC[+57]NAMNQIFHVDC[+57]FK	3	y4	1	light	N2_Day1A	3	BBM_393_P108_12_03_ISS_001.raw	513675
ZYX-1	EITGDQPGC[+57]NAMNQIFHVDC[+57]FK	3	y4	1	light	N2_Day1A	4	BBM_393_P108_12_03_ISS_012.raw	1299901
ZYX-1	EITGDQPGC[+57]NAMNQIFHVDC[+57]FK	3	y3	1	light	N2_Day1A	1	BBM_393_P108_12_03_ISS_006.raw	502896
ZYX-1	EITGDQPGC[+57]NAMNQIFHVDC[+57]FK	3	y3	1	light	N2_Day1A	2	BBM_393_P108_12_03_ISS_007.raw	1029084
ZYX-1	EITGDQPGC[+57]NAMNQIFHVDC[+57]FK	3	y3	1	light	N2_Day1A	3	BBM_393_P108_12_03_ISS_001.raw	476808
ZYX-1	EITGDQPGC[+57]NAMNQIFHVDC[+57]FK	3	y3	1	light	N2_Day1A	4	BBM_393_P108_12_03_ISS_012.raw	1078521
ZYX-1	EITGDQPGC[+57]NAMNQIFHVDC[+57]FK	3	y16	2	light	N2_Day1A	1	BBM_393_P108_12_03_ISS_006.raw	4515390
ZYX-1	EITGDQPGC[+57]NAMNQIFHVDC[+57]FK	3	y16	2	light	N2_Day1A	2	BBM_393_P108_12_03_ISS_007.raw	9087656
ZYX-1	EITGDQPGC[+57]NAMNQIFHVDC[+57]FK	3	y16	2	light	N2_Day1A	3	BBM_393_P108_12_03_ISS_001.raw	4228796
ZYX-1	EITGDQPGC[+57]NAMNQIFHVDC[+57]FK	3	y16	2	light	N2_Day1A	4	BBM_393_P108_12_03_ISS_012.raw	8922633
ZYX-1	EITGDQPGC[+57]NAMNQIFHVDC[+57]FK	3	y16	3	light	N2_Day1A	1	BBM_393_P108_12_03_ISS_006.raw	383123
ZYX-1	EITGDQPGC[+57]NAMNQIFHVDC[+57]FK	3	y16	3	light	N2_Day1A	2	BBM_393_P108_12_03_ISS_007.raw	952605
ZYX-1	EITGDQPGC[+57]NAMNQIFHVDC[+57]FK	3	y16	3	light	N2_Day1A	3	BBM_393_P108_12_03_ISS_001.raw	324862
ZYX-1	EITGDQPGC[+57]NAMNQIFHVDC[+57]FK	3	y16	3	light	N2_Day1A	4	BBM_393_P108_12_03_ISS_012.raw	755872
ZYX-1	SFHVDC[+57]YK	2	y6	1	light	N2_Day1A	1	BBM_393_P108_12_03_ISS_006.raw	810303
ZYX-1	SFHVDC[+57]YK	2	y6	1	light	N2_Day1A	2	BBM_393_P108_12_03_ISS_007.raw	1752433
ZYX-1	SFHVDC[+57]YK	2	y6	1	light	N2_Day1A	3	BBM_393_P108_12_03_ISS_001.raw	424287
ZYX-1	SFHVDC[+57]YK	2	y6	1	light	N2_Day1A	4	BBM_393_P108_12_03_ISS_012.raw	1605649
ZYX-1	SFHVDC[+57]YK	2	y5	1	light	N2_Day1A	1	BBM_393_P108_12_03_ISS_006.raw	1359134
ZYX-1	SFHVDC[+57]YK	2	y5	1	light	N2_Day1A	2	BBM_393_P108_12_03_ISS_007.raw	3196987
ZYX-1	SFHVDC[+57]YK	2	y5	1	light	N2_Day1A	3	BBM_393_P108_12_03_ISS_001.raw	732857
ZYX-1	SFHVDC[+57]YK	2	y5	1	light	N2_Day1A	4	BBM_393_P108_12_03_ISS_012.raw	2954005
ZYX-1	SFHVDC[+57]YK	2	y4	1	light	N2_Day1A	1	BBM_393_P108_12_03_ISS_006.raw	855920
ZYX-1	SFHVDC[+57]YK	2	y4	1	light	N2_Day1A	2	BBM_393_P108_12_03_ISS_007.raw	2061076
ZYX-1	SFHVDC[+57]YK	2	y4	1	light	N2_Day1A	3	BBM_393_P108_12_03_ISS_001.raw	499729
ZYX-1	SFHVDC[+57]YK	2	y4	1	light	N2_Day1A	4	BBM_393_P108_12_03_ISS_012.raw	1830785
ZYX-1	SFHVDC[+57]YK	2	y3	1	light	N2_Day1A	1	BBM_393_P108_12_03_ISS_006.raw	517923
ZYX-1	SFHVDC[+57]YK	2	y3	1	light	N2_Day1A	2	BBM_393_P108_12_03_ISS_007.raw	1170945
ZYX-1	SFHVDC[+57]YK	2	y3	1	light	N2_Day1A	3	BBM_393_P108_12_03_ISS_001.raw	265706
ZYX-1	SFHVDC[+57]YK	2	y3	1	light	N2_Day1A	4	BBM_393_P108_12_03_ISS_012.raw	1115185
ZYX-1	SFHVDC[+57]YK	2	y6	2	light	N2_Day1A	1	BBM_393_P108_12_03_ISS_006.raw	3100509
ZYX-1	SFHVDC[+57]YK	2	y6	2	light	N2_Day1A	2	BBM_393_P108_12_03_ISS_007.raw	7151555
ZYX-1	SFHVDC[+57]YK	2	y6	2	light	N2_Day1A	3	BBM_393_P108_12_03_ISS_001.raw	1595406
ZYX-1	SFHVDC[+57]YK	2	y6	2	light	N2_Day1A	4	BBM_393_P108_12_03_ISS_012.raw	6381883
ZYX-1	SFHVDC[+57]YK	2	b3	1	light	N2_Day1A	1	BBM_393_P108_12_03_ISS_006.raw	761993
ZYX-1	SFHVDC[+57]YK	2	b3	1	light	N2_Day1A	2	BBM_393_P108_12_03_ISS_007.raw	1886522
ZYX-1	SFHVDC[+57]YK	2	b3	1	light	N2_Day1A	3	BBM_393_P108_12_03_ISS_001.raw	451142
ZYX-1	SFHVDC[+57]YK	2	b3	1	light	N2_Day1A	4	BBM_393_P108_12_03_ISS_012.raw	1739708
ZYX-1	EITGDQPGC[+57]NAMNQIFHVDC[+57]FK	3	y7	1	light	N2_Day8A	1	BBM_393_P108_12_03_ISS_010.raw	504165
ZYX-1	EITGDQPGC[+57]NAMNQIFHVDC[+57]FK	3	y7	1	light	N2_Day8A	2	BBM_393_P108_12_03_ISS_014.raw	473782
ZYX-1	EITGDQPGC[+57]NAMNQIFHVDC[+57]FK	3	y7	1	light	N2_Day8A	3	BBM_393_P108_12_03_ISS_011.raw	589369
ZYX-1	EITGDQPGC[+57]NAMNQIFHVDC[+57]FK	3	y7	1	light	N2_Day8A	4	BBM_393_P108_12_03_ISS_004.raw	921406
ZYX-1	EITGDQPGC[+57]NAMNQIFHVDC[+57]FK	3	y6	1	light	N2_Day8A	1	BBM_393_P108_12_03_ISS_010.raw	451445
ZYX-1	EITGDQPGC[+57]NAMNQIFHVDC[+57]FK	3	y6	1	light	N2_Day8A	2	BBM_393_P108_12_03_ISS_014.raw	371597
ZYX-1	EITGDQPGC[+57]NAMNQIFHVDC[+57]FK	3	y6	1	light	N2_Day8A	3	BBM_393_P108_12_03_ISS_011.raw	544450
ZYX-1	EITGDQPGC[+57]NAMNQIFHVDC[+57]FK	3	y6	1	light	N2_Day8A	4	BBM_393_P108_12_03_ISS_004.raw	843351
ZYX-1	EITGDQPGC[+57]NAMNQIFHVDC[+57]FK	3	y4	1	light	N2_Day8A	1	BBM_393_P108_12_03_ISS_010.raw	441509
ZYX-1	EITGDQPGC[+57]NAMNQIFHVDC[+57]FK	3	y4	1	light	N2_Day8A	2	BBM_393_P108_12_03_ISS_014.raw	344216
ZYX-1	EITGDQPGC[+57]NAMNQIFHVDC[+57]FK	3	y4	1	light	N2_Day8A	3	BBM_393_P108_12_03_ISS_011.raw	545482
ZYX-1	EITGDQPGC[+57]NAMNQIFHVDC[+57]FK	3	y4	1	light	N2_Day8A	4	BBM_393_P108_12_03_ISS_004.raw	770317
ZYX-1	EITGDQPGC[+57]NAMNQIFHVDC[+57]FK	3	y3	1	light	N2_Day8A	1	BBM_393_P108_12_03_ISS_010.raw	370617
ZYX-1	EITGDQPGC[+57]NAMNQIFHVDC[+57]FK	3	y3	1	light	N2_Day8A	2	BBM_393_P108_12_03_ISS_014.raw	327849
ZYX-1	EITGDQPGC[+57]NAMNQIFHVDC[+57]FK	3	y3	1	light	N2_Day8A	3	BBM_393_P108_12_03_ISS_011.raw	423204
ZYX-1	EITGDQPGC[+57]NAMNQIFHVDC[+57]FK	3	y3	1	light	N2_Day8A	4	BBM_393_P108_12_03_ISS_004.raw	731946
ZYX-1	EITGDQPGC[+57]NAMNQIFHVDC[+57]FK	3	y16	2	light	N2_Day8A	1	BBM_393_P108_12_03_ISS_010.raw	3140466
ZYX-1	EITGDQPGC[+57]NAMNQIFHVDC[+57]FK	3	y16	2	light	N2_Day8A	2	BBM_393_P108_12_03_ISS_014.raw	2767832
ZYX-1	EITGDQPGC[+57]NAMNQIFHVDC[+57]FK	3	y16	2	light	N2_Day8A	3	BBM_393_P108_12_03_ISS_011.raw	3659407
ZYX-1	EITGDQPGC[+57]NAMNQIFHVDC[+57]FK	3	y16	2	light	N2_Day8A	4	BBM_393_P108_12_03_ISS_004.raw	5658195
ZYX-1	EITGDQPGC[+57]NAMNQIFHVDC[+57]FK	3	y16	3	light	N2_Day8A	1	BBM_393_P108_12_03_ISS_010.raw	250984
ZYX-1	EITGDQPGC[+57]NAMNQIFHVDC[+57]FK	3	y16	3	light	N2_Day8A	2	BBM_393_P108_12_03_ISS_014.raw	228617
ZYX-1	EITGDQPGC[+57]NAMNQIFHVDC[+57]FK	3	y16	3	light	N2_Day8A	3	BBM_393_P108_12_03_ISS_011.raw	269604
ZYX-1	EITGDQPGC[+57]NAMNQIFHVDC[+57]FK	3	y16	3	light	N2_Day8A	4	BBM_393_P108_12_03_ISS_004.raw	440136
ZYX-1	SFHVDC[+57]YK	2	y6	1	light	N2_Day8A	1	BBM_393_P108_12_03_ISS_010.raw	339242
ZYX-1	SFHVDC[+57]YK	2	y6	1	light	N2_Day8A	2	BBM_393_P108_12_03_ISS_014.raw	178049
ZYX-1	SFHVDC[+57]YK	2	y6	1	light	N2_Day8A	3	BBM_393_P108_12_03_ISS_011.raw	415676
ZYX-1	SFHVDC[+57]YK	2	y6	1	light	N2_Day8A	4	BBM_393_P108_12_03_ISS_004.raw	734990
ZYX-1	SFHVDC[+57]YK	2	y5	1	light	N2_Day8A	1	BBM_393_P108_12_03_ISS_010.raw	595722
ZYX-1	SFHVDC[+57]YK	2	y5	1	light	N2_Day8A	2	BBM_393_P108_12_03_ISS_014.raw	317392
ZYX-1	SFHVDC[+57]YK	2	y5	1	light	N2_Day8A	3	BBM_393_P108_12_03_ISS_011.raw	719408
ZYX-1	SFHVDC[+57]YK	2	y5	1	light	N2_Day8A	4	BBM_393_P108_12_03_ISS_004.raw	1264901
ZYX-1	SFHVDC[+57]YK	2	y4	1	light	N2_Day8A	1	BBM_393_P108_12_03_ISS_010.raw	382005
ZYX-1	SFHVDC[+57]YK	2	y4	1	light	N2_Day8A	2	BBM_393_P108_12_03_ISS_014.raw	193127
ZYX-1	SFHVDC[+57]YK	2	y4	1	light	N2_Day8A	3	BBM_393_P108_12_03_ISS_011.raw	474268
ZYX-1	SFHVDC[+57]YK	2	y4	1	light	N2_Day8A	4	BBM_393_P108_12_03_ISS_004.raw	807797
ZYX-1	SFHVDC[+57]YK	2	y3	1	light	N2_Day8A	1	BBM_393_P108_12_03_ISS_010.raw	194796
ZYX-1	SFHVDC[+57]YK	2	y3	1	light	N2_Day8A	2	BBM_393_P108_12_03_ISS_014.raw	115080
ZYX-1	SFHVDC[+57]YK	2	y3	1	light	N2_Day8A	3	BBM_393_P108_12_03_ISS_011.raw	250822
ZYX-1	SFHVDC[+57]YK	2	y3	1	light	N2_Day8A	4	BBM_393_P108_12_03_ISS_004.raw	497664
ZYX-1	SFHVDC[+57]YK	2	y6	2	light	N2_Day8A	1	BBM_393_P108_12_03_ISS_010.raw	1443908
ZYX-1	SFHVDC[+57]YK	2	y6	2	light	N2_Day8A	2	BBM_393_P108_12_03_ISS_014.raw	730387
ZYX-1	SFHVDC[+57]YK	2	y6	2	light	N2_Day8A	3	BBM_393_P108_12_03_ISS_011.raw	1595965
ZYX-1	SFHVDC[+57]YK	2	y6	2	light	N2_Day8A	4	BBM_393_P108_12_03_ISS_004.raw	2871572
ZYX-1	SFHVDC[+57]YK	2	b3	1	light	N2_Day8A	1	BBM_393_P108_12_03_ISS_010.raw	370861
ZYX-1	SFHVDC[+57]YK	2	b3	1	light	N2_Day8A	2	BBM_393_P108_12_03_ISS_014.raw	173359
ZYX-1	SFHVDC[+57]YK	2	b3	1	light	N2_Day8A	3	BBM_393_P108_12_03_ISS_011.raw	402984
ZYX-1	SFHVDC[+57]YK	2	b3	1	light	N2_Day8A	4	BBM_393_P108_12_03_ISS_004.raw	752397
Spike-in	EAVSEILETSR	2	y8	1	light	N2_Day1A	1	BBM_393_P108_12_03_ISS_006.raw	4858319
Spike-in	EAVSEILETSR	2	y8	1	light	N2_Day1A	2	BBM_393_P108_12_03_ISS_007.raw	9547015
Spike-in	EAVSEILETSR	2	y8	1	light	N2_Day1A	3	BBM_393_P108_12_03_ISS_001.raw	3395896
Spike-in	EAVSEILETSR	2	y8	1	light	N2_Day1A	4	BBM_393_P108_12_03_ISS_012.raw	7694493
Spike-in	EAVSEILETSR	2	y7	1	light	N2_Day1A	1	BBM_393_P108_12_03_ISS_006.raw	1357437
Spike-in	EAVSEILETSR	2	y7	1	light	N2_Day1A	2	BBM_393_P108_12_03_ISS_007.raw	2875128
Spike-in	EAVSEILETSR	2	y7	1	light	N2_Day1A	3	BBM_393_P108_12_03_ISS_001.raw	1058788
Spike-in	EAVSEILETSR	2	y7	1	light	N2_Day1A	4	BBM_393_P108_12_03_ISS_012.raw	2351954
Spike-in	EAVSEILETSR	2	y6	1	light	N2_Day1A	1	BBM_393_P108_12_03_ISS_006.raw	2517267
Spike-in	EAVSEILETSR	2	y6	1	light	N2_Day1A	2	BBM_393_P108_12_03_ISS_007.raw	5220788
Spike-in	EAVSEILETSR	2	y6	1	light	N2_Day1A	3	BBM_393_P108_12_03_ISS_001.raw	1830501
Spike-in	EAVSEILETSR	2	y6	1	light	N2_Day1A	4	BBM_393_P108_12_03_ISS_012.raw	4169912
Spike-in	EAVSEILETSR	2	y5	1	light	N2_Day1A	1	BBM_393_P108_12_03_ISS_006.raw	3242138
Spike-in	EAVSEILETSR	2	y5	1	light	N2_Day1A	2	BBM_393_P108_12_03_ISS_007.raw	6704128
Spike-in	EAVSEILETSR	2	y5	1	light	N2_Day1A	3	BBM_393_P108_12_03_ISS_001.raw	2384840
Spike-in	EAVSEILETSR	2	y5	1	light	N2_Day1A	4	BBM_393_P108_12_03_ISS_012.raw	4912862
Spike-in	EAVSEILETSR	2	y4	1	light	N2_Day1A	1	BBM_393_P108_12_03_ISS_006.raw	1538396
Spike-in	EAVSEILETSR	2	y4	1	light	N2_Day1A	2	BBM_393_P108_12_03_ISS_007.raw	3870088
Spike-in	EAVSEILETSR	2	y4	1	light	N2_Day1A	3	BBM_393_P108_12_03_ISS_001.raw	1295927
Spike-in	EAVSEILETSR	2	y4	1	light	N2_Day1A	4	BBM_393_P108_12_03_ISS_012.raw	2816420
Spike-in	EAVSEILETSR	2	y3	1	light	N2_Day1A	1	BBM_393_P108_12_03_ISS_006.raw	977015
Spike-in	EAVSEILETSR	2	y3	1	light	N2_Day1A	2	BBM_393_P108_12_03_ISS_007.raw	2215767
Spike-in	EAVSEILETSR	2	y3	1	light	N2_Day1A	3	BBM_393_P108_12_03_ISS_001.raw	756982
Spike-in	EAVSEILETSR	2	y3	1	light	N2_Day1A	4	BBM_393_P108_12_03_ISS_012.raw	1707305
Spike-in	EAVSEILETSR	2	y8	1	light	N2_Day8A	1	BBM_393_P108_12_03_ISS_010.raw	5890168
Spike-in	EAVSEILETSR	2	y8	1	light	N2_Day8A	2	BBM_393_P108_12_03_ISS_014.raw	4744577
Spike-in	EAVSEILETSR	2	y8	1	light	N2_Day8A	3	BBM_393_P108_12_03_ISS_011.raw	5605918
Spike-in	EAVSEILETSR	2	y8	1	light	N2_Day8A	4	BBM_393_P108_12_03_ISS_004.raw	11811719
Spike-in	EAVSEILETSR	2	y7	1	light	N2_Day8A	1	BBM_393_P108_12_03_ISS_010.raw	1748241
Spike-in	EAVSEILETSR	2	y7	1	light	N2_Day8A	2	BBM_393_P108_12_03_ISS_014.raw	1355179
Spike-in	EAVSEILETSR	2	y7	1	light	N2_Day8A	3	BBM_393_P108_12_03_ISS_011.raw	1639663
Spike-in	EAVSEILETSR	2	y7	1	light	N2_Day8A	4	BBM_393_P108_12_03_ISS_004.raw	3651912
Spike-in	EAVSEILETSR	2	y6	1	light	N2_Day8A	1	BBM_393_P108_12_03_ISS_010.raw	3269614
Spike-in	EAVSEILETSR	2	y6	1	light	N2_Day8A	2	BBM_393_P108_12_03_ISS_014.raw	2502619
Spike-in	EAVSEILETSR	2	y6	1	light	N2_Day8A	3	BBM_393_P108_12_03_ISS_011.raw	3116675
Spike-in	EAVSEILETSR	2	y6	1	light	N2_Day8A	4	BBM_393_P108_12_03_ISS_004.raw	6715623
Spike-in	EAVSEILETSR	2	y5	1	light	N2_Day8A	1	BBM_393_P108_12_03_ISS_010.raw	4141351
Spike-in	EAVSEILETSR	2	y5	1	light	N2_Day8A	2	BBM_393_P108_12_03_ISS_014.raw	3285508
Spike-in	EAVSEILETSR	2	y5	1	light	N2_Day8A	3	BBM_393_P108_12_03_ISS_011.raw	3919725
Spike-in	EAVSEILETSR	2	y5	1	light	N2_Day8A	4	BBM_393_P108_12_03_ISS_004.raw	8131968
Spike-in	EAVSEILETSR	2	y4	1	light	N2_Day8A	1	BBM_393_P108_12_03_ISS_010.raw	2246825
Spike-in	EAVSEILETSR	2	y4	1	light	N2_Day8A	2	BBM_393_P108_12_03_ISS_014.raw	1552129
Spike-in	EAVSEILETSR	2	y4	1	light	N2_Day8A	3	BBM_393_P108_12_03_ISS_011.raw	1967087
Spike-in	EAVSEILETSR	2	y4	1	light	N2_Day8A	4	BBM_393_P108_12_03_ISS_004.raw	4621688
Spike-in	EAVSEILETSR	2	y3	1	light	N2_Day8A	1	BBM_393_P108_12_03_ISS_010.raw	1481340
Spike-in	EAVSEILETSR	2	y3	1	light	N2_Day8A	2	BBM_393_P108_12_03_ISS_014.raw	929674
Spike-in	EAVSEILETSR	2	y3	1	light	N2_Day8A	3	BBM_393_P108_12_03_ISS_011.raw	1143409
Spike-in	EAVSEILETSR	2	y3	1	light	N2_Day8A	4	BBM_393_P108_12_03_ISS_004.raw	2584607

## Sheet: Fig. 3C
Figure 3C: Ion intensities of AZYX-1 peptides from young adult (Day 1) and aged (Day 8) wild type C. elegans. Normalize to spike-in peptide.
Protein Name	Peptide Modified Sequence	Precursor Charge	Fragment Ion	Product Charge	Isotope Label Type	Condition	BioReplicate	Run	Intensity
AZYX-1	S[+42]YLSPLPHYPSQSLGR	2	y12	1	light	N2_Day1A	1	BBM_393_P108_12_03_ISS_006.raw	13073397
AZYX-1	S[+42]YLSPLPHYPSQSLGR	2	y12	1	light	N2_Day1A	2	BBM_393_P108_12_03_ISS_007.raw	24285892
AZYX-1	S[+42]YLSPLPHYPSQSLGR	2	y12	1	light	N2_Day1A	3	BBM_393_P108_12_03_ISS_001.raw	12352953
AZYX-1	S[+42]YLSPLPHYPSQSLGR	2	y12	1	light	N2_Day1A	4	BBM_393_P108_12_03_ISS_012.raw	21583756
AZYX-1	S[+42]YLSPLPHYPSQSLGR	2	y10	1	light	N2_Day1A	1	BBM_393_P108_12_03_ISS_006.raw	22192586
AZYX-1	S[+42]YLSPLPHYPSQSLGR	2	y10	1	light	N2_Day1A	2	BBM_393_P108_12_03_ISS_007.raw	41625028
AZYX-1	S[+42]YLSPLPHYPSQSLGR	2	y10	1	light	N2_Day1A	3	BBM_393_P108_12_03_ISS_001.raw	21077166
AZYX-1	S[+42]YLSPLPHYPSQSLGR	2	y10	1	light	N2_Day1A	4	BBM_393_P108_12_03_ISS_012.raw	37854456
AZYX-1	S[+42]YLSPLPHYPSQSLGR	2	y7	1	light	N2_Day1A	1	BBM_393_P108_12_03_ISS_006.raw	17713436
AZYX-1	S[+42]YLSPLPHYPSQSLGR	2	y7	1	light	N2_Day1A	2	BBM_393_P108_12_03_ISS_007.raw	35273972
AZYX-1	S[+42]YLSPLPHYPSQSLGR	2	y7	1	light	N2_Day1A	3	BBM_393_P108_12_03_ISS_001.raw	16666745
AZYX-1	S[+42]YLSPLPHYPSQSLGR	2	y7	1	light	N2_Day1A	4	BBM_393_P108_12_03_ISS_012.raw	31325930
AZYX-1	S[+42]YLSPLPHYPSQSLGR	2	y12	2	light	N2_Day1A	1	BBM_393_P108_12_03_ISS_006.raw	11525966
AZYX-1	S[+42]YLSPLPHYPSQSLGR	2	y12	2	light	N2_Day1A	2	BBM_393_P108_12_03_ISS_007.raw	21673344
AZYX-1	S[+42]YLSPLPHYPSQSLGR	2	y12	2	light	N2_Day1A	3	BBM_393_P108_12_03_ISS_001.raw	10729261
AZYX-1	S[+42]YLSPLPHYPSQSLGR	2	y12	2	light	N2_Day1A	4	BBM_393_P108_12_03_ISS_012.raw	19110494
AZYX-1	S[+42]YLSPLPHYPSQSLGR	2	y10	2	light	N2_Day1A	1	BBM_393_P108_12_03_ISS_006.raw	20295568
AZYX-1	S[+42]YLSPLPHYPSQSLGR	2	y10	2	light	N2_Day1A	2	BBM_393_P108_12_03_ISS_007.raw	38868128
AZYX-1	S[+42]YLSPLPHYPSQSLGR	2	y10	2	light	N2_Day1A	3	BBM_393_P108_12_03_ISS_001.raw	19255614
AZYX-1	S[+42]YLSPLPHYPSQSLGR	2	y10	2	light	N2_Day1A	4	BBM_393_P108_12_03_ISS_012.raw	34374760
AZYX-1	S[+42]YLSPLPHYPSQSLGR	2	b3	1	light	N2_Day1A	1	BBM_393_P108_12_03_ISS_006.raw	11552710
AZYX-1	S[+42]YLSPLPHYPSQSLGR	2	b3	1	light	N2_Day1A	2	BBM_393_P108_12_03_ISS_007.raw	21252066
AZYX-1	S[+42]YLSPLPHYPSQSLGR	2	b3	1	light	N2_Day1A	3	BBM_393_P108_12_03_ISS_001.raw	10514363
AZYX-1	S[+42]YLSPLPHYPSQSLGR	2	b3	1	light	N2_Day1A	4	BBM_393_P108_12_03_ISS_012.raw	18829156
AZYX-1	SFSTIPDSASATDLWDPR	2	y13	1	light	N2_Day1A	1	BBM_393_P108_12_03_ISS_006.raw	12798936
AZYX-1	SFSTIPDSASATDLWDPR	2	y13	1	light	N2_Day1A	2	BBM_393_P108_12_03_ISS_007.raw	29429434
AZYX-1	SFSTIPDSASATDLWDPR	2	y13	1	light	N2_Day1A	3	BBM_393_P108_12_03_ISS_001.raw	12635407
AZYX-1	SFSTIPDSASATDLWDPR	2	y13	1	light	N2_Day1A	4	BBM_393_P108_12_03_ISS_012.raw	23764838
AZYX-1	SFSTIPDSASATDLWDPR	2	y11	1	light	N2_Day1A	1	BBM_393_P108_12_03_ISS_006.raw	1345206
AZYX-1	SFSTIPDSASATDLWDPR	2	y11	1	light	N2_Day1A	2	BBM_393_P108_12_03_ISS_007.raw	2881457
AZYX-1	SFSTIPDSASATDLWDPR	2	y11	1	light	N2_Day1A	3	BBM_393_P108_12_03_ISS_001.raw	1271583
AZYX-1	SFSTIPDSASATDLWDPR	2	y11	1	light	N2_Day1A	4	BBM_393_P108_12_03_ISS_012.raw	2505465
AZYX-1	SFSTIPDSASATDLWDPR	2	y5	1	light	N2_Day1A	1	BBM_393_P108_12_03_ISS_006.raw	1144357
AZYX-1	SFSTIPDSASATDLWDPR	2	y5	1	light	N2_Day1A	2	BBM_393_P108_12_03_ISS_007.raw	2892950
AZYX-1	SFSTIPDSASATDLWDPR	2	y5	1	light	N2_Day1A	3	BBM_393_P108_12_03_ISS_001.raw	1126845
AZYX-1	SFSTIPDSASATDLWDPR	2	y5	1	light	N2_Day1A	4	BBM_393_P108_12_03_ISS_012.raw	2223077
AZYX-1	SFSTIPDSASATDLWDPR	2	y13	2	light	N2_Day1A	1	BBM_393_P108_12_03_ISS_006.raw	1286443
AZYX-1	SFSTIPDSASATDLWDPR	2	y13	2	light	N2_Day1A	2	BBM_393_P108_12_03_ISS_007.raw	2806754
AZYX-1	SFSTIPDSASATDLWDPR	2	y13	2	light	N2_Day1A	3	BBM_393_P108_12_03_ISS_001.raw	1287897
AZYX-1	SFSTIPDSASATDLWDPR	2	y13	2	light	N2_Day1A	4	BBM_393_P108_12_03_ISS_012.raw	2356141
AZYX-1	SFSTIPDSASATDLWDPR	2	b4	1	light	N2_Day1A	1	BBM_393_P108_12_03_ISS_006.raw	1512800
AZYX-1	SFSTIPDSASATDLWDPR	2	b4	1	light	N2_Day1A	2	BBM_393_P108_12_03_ISS_007.raw	3663757
AZYX-1	SFSTIPDSASATDLWDPR	2	b4	1	light	N2_Day1A	3	BBM_393_P108_12_03_ISS_001.raw	1458173
AZYX-1	SFSTIPDSASATDLWDPR	2	b4	1	light	N2_Day1A	4	BBM_393_P108_12_03_ISS_012.raw	2925002
AZYX-1	IYPMDDWTDR	2	y8	1	light	N2_Day1A	1	BBM_393_P108_12_03_ISS_006.raw	3210702
AZYX-1	IYPMDDWTDR	2	y8	1	light	N2_Day1A	2	BBM_393_P108_12_03_ISS_007.raw	6111947
AZYX-1	IYPMDDWTDR	2	y8	1	light	N2_Day1A	3	BBM_393_P108_12_03_ISS_001.raw	2059652
AZYX-1	IYPMDDWTDR	2	y8	1	light	N2_Day1A	4	BBM_393_P108_12_03_ISS_012.raw	5577449
AZYX-1	IYPMDDWTDR	2	y7	1	light	N2_Day1A	1	BBM_393_P108_12_03_ISS_006.raw	1233749
AZYX-1	IYPMDDWTDR	2	y7	1	light	N2_Day1A	2	BBM_393_P108_12_03_ISS_007.raw	2826805
AZYX-1	IYPMDDWTDR	2	y7	1	light	N2_Day1A	3	BBM_393_P108_12_03_ISS_001.raw	823318
AZYX-1	IYPMDDWTDR	2	y7	1	light	N2_Day1A	4	BBM_393_P108_12_03_ISS_012.raw	2598078
AZYX-1	IYPMDDWTDR	2	y6	1	light	N2_Day1A	1	BBM_393_P108_12_03_ISS_006.raw	1577332
AZYX-1	IYPMDDWTDR	2	y6	1	light	N2_Day1A	2	BBM_393_P108_12_03_ISS_007.raw	3355512
AZYX-1	IYPMDDWTDR	2	y6	1	light	N2_Day1A	3	BBM_393_P108_12_03_ISS_001.raw	1075657
AZYX-1	IYPMDDWTDR	2	y6	1	light	N2_Day1A	4	BBM_393_P108_12_03_ISS_012.raw	3210679
AZYX-1	IYPMDDWTDR	2	y5	1	light	N2_Day1A	1	BBM_393_P108_12_03_ISS_006.raw	463088
AZYX-1	IYPMDDWTDR	2	y5	1	light	N2_Day1A	2	BBM_393_P108_12_03_ISS_007.raw	1027940
AZYX-1	IYPMDDWTDR	2	y5	1	light	N2_Day1A	3	BBM_393_P108_12_03_ISS_001.raw	202871
AZYX-1	IYPMDDWTDR	2	y5	1	light	N2_Day1A	4	BBM_393_P108_12_03_ISS_012.raw	973894
AZYX-1	IYPMDDWTDR	2	y4	1	light	N2_Day1A	1	BBM_393_P108_12_03_ISS_006.raw	1035851
AZYX-1	IYPMDDWTDR	2	y4	1	light	N2_Day1A	2	BBM_393_P108_12_03_ISS_007.raw	2411353
AZYX-1	IYPMDDWTDR	2	y4	1	light	N2_Day1A	3	BBM_393_P108_12_03_ISS_001.raw	874312
AZYX-1	IYPMDDWTDR	2	y4	1	light	N2_Day1A	4	BBM_393_P108_12_03_ISS_012.raw	2234296
AZYX-1	IYPMDDWTDR	2	y8	2	light	N2_Day1A	1	BBM_393_P108_12_03_ISS_006.raw	4357632
AZYX-1	IYPMDDWTDR	2	y8	2	light	N2_Day1A	2	BBM_393_P108_12_03_ISS_007.raw	8946185
AZYX-1	IYPMDDWTDR	2	y8	2	light	N2_Day1A	3	BBM_393_P108_12_03_ISS_001.raw	3011274
AZYX-1	IYPMDDWTDR	2	y8	2	light	N2_Day1A	4	BBM_393_P108_12_03_ISS_012.raw	7961976
AZYX-1	INNC[+57]LTEIGR	2	y7	1	light	N2_Day1A	1	BBM_393_P108_12_03_ISS_006.raw	940022
AZYX-1	INNC[+57]LTEIGR	2	y7	1	light	N2_Day1A	2	BBM_393_P108_12_03_ISS_007.raw	1691065
AZYX-1	INNC[+57]LTEIGR	2	y7	1	light	N2_Day1A	3	BBM_393_P108_12_03_ISS_001.raw	564695
AZYX-1	INNC[+57]LTEIGR	2	y7	1	light	N2_Day1A	4	BBM_393_P108_12_03_ISS_012.raw	1808138
AZYX-1	INNC[+57]LTEIGR	2	y6	1	light	N2_Day1A	1	BBM_393_P108_12_03_ISS_006.raw	1281081
AZYX-1	INNC[+57]LTEIGR	2	y6	1	light	N2_Day1A	2	BBM_393_P108_12_03_ISS_007.raw	2624545
AZYX-1	INNC[+57]LTEIGR	2	y6	1	light	N2_Day1A	3	BBM_393_P108_12_03_ISS_001.raw	767258
AZYX-1	INNC[+57]LTEIGR	2	y6	1	light	N2_Day1A	4	BBM_393_P108_12_03_ISS_012.raw	2730908
AZYX-1	INNC[+57]LTEIGR	2	y5	1	light	N2_Day1A	1	BBM_393_P108_12_03_ISS_006.raw	1843575
AZYX-1	INNC[+57]LTEIGR	2	y5	1	light	N2_Day1A	2	BBM_393_P108_12_03_ISS_007.raw	3721196
AZYX-1	INNC[+57]LTEIGR	2	y5	1	light	N2_Day1A	3	BBM_393_P108_12_03_ISS_001.raw	1024167
AZYX-1	INNC[+57]LTEIGR	2	y5	1	light	N2_Day1A	4	BBM_393_P108_12_03_ISS_012.raw	3742968
AZYX-1	INNC[+57]LTEIGR	2	y3	1	light	N2_Day1A	1	BBM_393_P108_12_03_ISS_006.raw	618123
AZYX-1	INNC[+57]LTEIGR	2	y3	1	light	N2_Day1A	2	BBM_393_P108_12_03_ISS_007.raw	1430498
AZYX-1	INNC[+57]LTEIGR	2	y3	1	light	N2_Day1A	3	BBM_393_P108_12_03_ISS_001.raw	404342
AZYX-1	INNC[+57]LTEIGR	2	y3	1	light	N2_Day1A	4	BBM_393_P108_12_03_ISS_012.raw	1315138
AZYX-1	TSNNWLSR	2	y7	1	light	N2_Day1A	1	BBM_393_P108_12_03_ISS_006.raw	1895482
AZYX-1	TSNNWLSR	2	y7	1	light	N2_Day1A	2	BBM_393_P108_12_03_ISS_007.raw	3935249
AZYX-1	TSNNWLSR	2	y7	1	light	N2_Day1A	3	BBM_393_P108_12_03_ISS_001.raw	1588778
AZYX-1	TSNNWLSR	2	y7	1	light	N2_Day1A	4	BBM_393_P108_12_03_ISS_012.raw	2949659
AZYX-1	TSNNWLSR	2	y6	1	light	N2_Day1A	1	BBM_393_P108_12_03_ISS_006.raw	6534071
AZYX-1	TSNNWLSR	2	y6	1	light	N2_Day1A	2	BBM_393_P108_12_03_ISS_007.raw	13541716
AZYX-1	TSNNWLSR	2	y6	1	light	N2_Day1A	3	BBM_393_P108_12_03_ISS_001.raw	5655384
AZYX-1	TSNNWLSR	2	y6	1	light	N2_Day1A	4	BBM_393_P108_12_03_ISS_012.raw	10154916
AZYX-1	TSNNWLSR	2	y5	1	light	N2_Day1A	1	BBM_393_P108_12_03_ISS_006.raw	3723082
AZYX-1	TSNNWLSR	2	y5	1	light	N2_Day1A	2	BBM_393_P108_12_03_ISS_007.raw	8021366
AZYX-1	TSNNWLSR	2	y5	1	light	N2_Day1A	3	BBM_393_P108_12_03_ISS_001.raw	3161143
AZYX-1	TSNNWLSR	2	y5	1	light	N2_Day1A	4	BBM_393_P108_12_03_ISS_012.raw	5947477
AZYX-1	TSNNWLSR	2	y4	1	light	N2_Day1A	1	BBM_393_P108_12_03_ISS_006.raw	3522860
AZYX-1	TSNNWLSR	2	y4	1	light	N2_Day1A	2	BBM_393_P108_12_03_ISS_007.raw	7639871
AZYX-1	TSNNWLSR	2	y4	1	light	N2_Day1A	3	BBM_393_P108_12_03_ISS_001.raw	3124645
AZYX-1	TSNNWLSR	2	y4	1	light	N2_Day1A	4	BBM_393_P108_12_03_ISS_012.raw	5637413
AZYX-1	TSNNWLSR	2	y3	1	light	N2_Day1A	1	BBM_393_P108_12_03_ISS_006.raw	4632127
AZYX-1	TSNNWLSR	2	y3	1	light	N2_Day1A	2	BBM_393_P108_12_03_ISS_007.raw	10395951
AZYX-1	TSNNWLSR	2	y3	1	light	N2_Day1A	3	BBM_393_P108_12_03_ISS_001.raw	4086864
AZYX-1	TSNNWLSR	2	y3	1	light	N2_Day1A	4	BBM_393_P108_12_03_ISS_012.raw	7613700
AZYX-1	TSNNWLSR	2	b4	1	light	N2_Day1A	1	BBM_393_P108_12_03_ISS_006.raw	367073
AZYX-1	TSNNWLSR	2	b4	1	light	N2_Day1A	2	BBM_393_P108_12_03_ISS_007.raw	825336
AZYX-1	TSNNWLSR	2	b4	1	light	N2_Day1A	3	BBM_393_P108_12_03_ISS_001.raw	315217
AZYX-1	TSNNWLSR	2	b4	1	light	N2_Day1A	4	BBM_393_P108_12_03_ISS_012.raw	566147
AZYX-1	FLLRPLIPTNLVR	3	y6	1	light	N2_Day1A	1	BBM_393_P108_12_03_ISS_006.raw	37138156
AZYX-1	FLLRPLIPTNLVR	3	y6	1	light	N2_Day1A	2	BBM_393_P108_12_03_ISS_007.raw	75573272
AZYX-1	FLLRPLIPTNLVR	3	y6	1	light	N2_Day1A	3	BBM_393_P108_12_03_ISS_001.raw	36149680
AZYX-1	FLLRPLIPTNLVR	3	y6	1	light	N2_Day1A	4	BBM_393_P108_12_03_ISS_012.raw	58151072
AZYX-1	FLLRPLIPTNLVR	3	y5	1	light	N2_Day1A	1	BBM_393_P108_12_03_ISS_006.raw	13346565
AZYX-1	FLLRPLIPTNLVR	3	y5	1	light	N2_Day1A	2	BBM_393_P108_12_03_ISS_007.raw	28881992
AZYX-1	FLLRPLIPTNLVR	3	y5	1	light	N2_Day1A	3	BBM_393_P108_12_03_ISS_001.raw	13195640
AZYX-1	FLLRPLIPTNLVR	3	y5	1	light	N2_Day1A	4	BBM_393_P108_12_03_ISS_012.raw	21431462
AZYX-1	FLLRPLIPTNLVR	3	y11	2	light	N2_Day1A	1	BBM_393_P108_12_03_ISS_006.raw	14849941
AZYX-1	FLLRPLIPTNLVR	3	y11	2	light	N2_Day1A	2	BBM_393_P108_12_03_ISS_007.raw	32010634
AZYX-1	FLLRPLIPTNLVR	3	y11	2	light	N2_Day1A	3	BBM_393_P108_12_03_ISS_001.raw	14933606
AZYX-1	FLLRPLIPTNLVR	3	y11	2	light	N2_Day1A	4	BBM_393_P108_12_03_ISS_012.raw	24078816
AZYX-1	FLLRPLIPTNLVR	3	y6	2	light	N2_Day1A	1	BBM_393_P108_12_03_ISS_006.raw	20293814
AZYX-1	FLLRPLIPTNLVR	3	y6	2	light	N2_Day1A	2	BBM_393_P108_12_03_ISS_007.raw	42475476
AZYX-1	FLLRPLIPTNLVR	3	y6	2	light	N2_Day1A	3	BBM_393_P108_12_03_ISS_001.raw	19306290
AZYX-1	FLLRPLIPTNLVR	3	y6	2	light	N2_Day1A	4	BBM_393_P108_12_03_ISS_012.raw	31673814
AZYX-1	FLLRPLIPTNLVR	3	b6	1	light	N2_Day1A	1	BBM_393_P108_12_03_ISS_006.raw	26192554
AZYX-1	FLLRPLIPTNLVR	3	b6	1	light	N2_Day1A	2	BBM_393_P108_12_03_ISS_007.raw	52398388
AZYX-1	FLLRPLIPTNLVR	3	b6	1	light	N2_Day1A	3	BBM_393_P108_12_03_ISS_001.raw	25018056
AZYX-1	FLLRPLIPTNLVR	3	b6	1	light	N2_Day1A	4	BBM_393_P108_12_03_ISS_012.raw	40032776
AZYX-1	FLLRPLIPTNLVR	3	b7	1	light	N2_Day1A	1	BBM_393_P108_12_03_ISS_006.raw	14349762
AZYX-1	FLLRPLIPTNLVR	3	b7	1	light	N2_Day1A	2	BBM_393_P108_12_03_ISS_007.raw	28435870
AZYX-1	FLLRPLIPTNLVR	3	b7	1	light	N2_Day1A	3	BBM_393_P108_12_03_ISS_001.raw	13959892
AZYX-1	FLLRPLIPTNLVR	3	b7	1	light	N2_Day1A	4	BBM_393_P108_12_03_ISS_012.raw	22057324
AZYX-1	SATFIETPMR	2	y8	1	light	N2_Day1A	1	BBM_393_P108_12_03_ISS_006.raw	2278814
AZYX-1	SATFIETPMR	2	y8	1	light	N2_Day1A	2	BBM_393_P108_12_03_ISS_007.raw	4925418
AZYX-1	SATFIETPMR	2	y8	1	light	N2_Day1A	3	BBM_393_P108_12_03_ISS_001.raw	2120634
AZYX-1	SATFIETPMR	2	y8	1	light	N2_Day1A	4	BBM_393_P108_12_03_ISS_012.raw	4606365
AZYX-1	SATFIETPMR	2	y7	1	light	N2_Day1A	1	BBM_393_P108_12_03_ISS_006.raw	5868251
AZYX-1	SATFIETPMR	2	y7	1	light	N2_Day1A	2	BBM_393_P108_12_03_ISS_007.raw	12008624
AZYX-1	SATFIETPMR	2	y7	1	light	N2_Day1A	3	BBM_393_P108_12_03_ISS_001.raw	5025173
AZYX-1	SATFIETPMR	2	y7	1	light	N2_Day1A	4	BBM_393_P108_12_03_ISS_012.raw	10518222
AZYX-1	SATFIETPMR	2	y6	1	light	N2_Day1A	1	BBM_393_P108_12_03_ISS_006.raw	10814933
AZYX-1	SATFIETPMR	2	y6	1	light	N2_Day1A	2	BBM_393_P108_12_03_ISS_007.raw	24102584
AZYX-1	SATFIETPMR	2	y6	1	light	N2_Day1A	3	BBM_393_P108_12_03_ISS_001.raw	10163354
AZYX-1	SATFIETPMR	2	y6	1	light	N2_Day1A	4	BBM_393_P108_12_03_ISS_012.raw	20090230
AZYX-1	SATFIETPMR	2	y5	1	light	N2_Day1A	1	BBM_393_P108_12_03_ISS_006.raw	11347367
AZYX-1	SATFIETPMR	2	y5	1	light	N2_Day1A	2	BBM_393_P108_12_03_ISS_007.raw	26263876
AZYX-1	SATFIETPMR	2	y5	1	light	N2_Day1A	3	BBM_393_P108_12_03_ISS_001.raw	10113993
AZYX-1	SATFIETPMR	2	y5	1	light	N2_Day1A	4	BBM_393_P108_12_03_ISS_012.raw	22104940
AZYX-1	SATFIETPMR	2	y4	1	light	N2_Day1A	1	BBM_393_P108_12_03_ISS_006.raw	5662812
AZYX-1	SATFIETPMR	2	y4	1	light	N2_Day1A	2	BBM_393_P108_12_03_ISS_007.raw	13662964
AZYX-1	SATFIETPMR	2	y4	1	light	N2_Day1A	3	BBM_393_P108_12_03_ISS_001.raw	4968328
AZYX-1	SATFIETPMR	2	y4	1	light	N2_Day1A	4	BBM_393_P108_12_03_ISS_012.raw	10851271
AZYX-1	SATFIETPMR	2	y3	1	light	N2_Day1A	1	BBM_393_P108_12_03_ISS_006.raw	2329717
AZYX-1	SATFIETPMR	2	y3	1	light	N2_Day1A	2	BBM_393_P108_12_03_ISS_007.raw	6171111
AZYX-1	SATFIETPMR	2	y3	1	light	N2_Day1A	3	BBM_393_P108_12_03_ISS_001.raw	2169039
AZYX-1	SATFIETPMR	2	y3	1	light	N2_Day1A	4	BBM_393_P108_12_03_ISS_012.raw	5126259
AZYX-1	S[+42]YLSPLPHYPSQSLGR	2	y12	1	light	N2_Day8A	1	BBM_393_P108_12_03_ISS_010.raw	18552808
AZYX-1	S[+42]YLSPLPHYPSQSLGR	2	y12	1	light	N2_Day8A	2	BBM_393_P108_12_03_ISS_014.raw	15809680
AZYX-1	S[+42]YLSPLPHYPSQSLGR	2	y12	1	light	N2_Day8A	3	BBM_393_P108_12_03_ISS_011.raw	20496332
AZYX-1	S[+42]YLSPLPHYPSQSLGR	2	y12	1	light	N2_Day8A	4	BBM_393_P108_12_03_ISS_004.raw	28041090
AZYX-1	S[+42]YLSPLPHYPSQSLGR	2	y10	1	light	N2_Day8A	1	BBM_393_P108_12_03_ISS_010.raw	32361980
AZYX-1	S[+42]YLSPLPHYPSQSLGR	2	y10	1	light	N2_Day8A	2	BBM_393_P108_12_03_ISS_014.raw	26950886
AZYX-1	S[+42]YLSPLPHYPSQSLGR	2	y10	1	light	N2_Day8A	3	BBM_393_P108_12_03_ISS_011.raw	35130372
AZYX-1	S[+42]YLSPLPHYPSQSLGR	2	y10	1	light	N2_Day8A	4	BBM_393_P108_12_03_ISS_004.raw	48794308
AZYX-1	S[+42]YLSPLPHYPSQSLGR	2	y7	1	light	N2_Day8A	1	BBM_393_P108_12_03_ISS_010.raw	26238924
AZYX-1	S[+42]YLSPLPHYPSQSLGR	2	y7	1	light	N2_Day8A	2	BBM_393_P108_12_03_ISS_014.raw	21678190
AZYX-1	S[+42]YLSPLPHYPSQSLGR	2	y7	1	light	N2_Day8A	3	BBM_393_P108_12_03_ISS_011.raw	29166898
AZYX-1	S[+42]YLSPLPHYPSQSLGR	2	y7	1	light	N2_Day8A	4	BBM_393_P108_12_03_ISS_004.raw	42376604
AZYX-1	S[+42]YLSPLPHYPSQSLGR	2	y12	2	light	N2_Day8A	1	BBM_393_P108_12_03_ISS_010.raw	16758986
AZYX-1	S[+42]YLSPLPHYPSQSLGR	2	y12	2	light	N2_Day8A	2	BBM_393_P108_12_03_ISS_014.raw	13720097
AZYX-1	S[+42]YLSPLPHYPSQSLGR	2	y12	2	light	N2_Day8A	3	BBM_393_P108_12_03_ISS_011.raw	17417618
AZYX-1	S[+42]YLSPLPHYPSQSLGR	2	y12	2	light	N2_Day8A	4	BBM_393_P108_12_03_ISS_004.raw	24924090
AZYX-1	S[+42]YLSPLPHYPSQSLGR	2	y10	2	light	N2_Day8A	1	BBM_393_P108_12_03_ISS_010.raw	29513344
AZYX-1	S[+42]YLSPLPHYPSQSLGR	2	y10	2	light	N2_Day8A	2	BBM_393_P108_12_03_ISS_014.raw	24601298
AZYX-1	S[+42]YLSPLPHYPSQSLGR	2	y10	2	light	N2_Day8A	3	BBM_393_P108_12_03_ISS_011.raw	32136944
AZYX-1	S[+42]YLSPLPHYPSQSLGR	2	y10	2	light	N2_Day8A	4	BBM_393_P108_12_03_ISS_004.raw	45831844
AZYX-1	S[+42]YLSPLPHYPSQSLGR	2	b3	1	light	N2_Day8A	1	BBM_393_P108_12_03_ISS_010.raw	16584294
AZYX-1	S[+42]YLSPLPHYPSQSLGR	2	b3	1	light	N2_Day8A	2	BBM_393_P108_12_03_ISS_014.raw	13613895
AZYX-1	S[+42]YLSPLPHYPSQSLGR	2	b3	1	light	N2_Day8A	3	BBM_393_P108_12_03_ISS_011.raw	17580190
AZYX-1	S[+42]YLSPLPHYPSQSLGR	2	b3	1	light	N2_Day8A	4	BBM_393_P108_12_03_ISS_004.raw	26830132
AZYX-1	SFSTIPDSASATDLWDPR	2	y13	1	light	N2_Day8A	1	BBM_393_P108_12_03_ISS_010.raw	18679878
AZYX-1	SFSTIPDSASATDLWDPR	2	y13	1	light	N2_Day8A	2	BBM_393_P108_12_03_ISS_014.raw	15693209
AZYX-1	SFSTIPDSASATDLWDPR	2	y13	1	light	N2_Day8A	3	BBM_393_P108_12_03_ISS_011.raw	21113758
AZYX-1	SFSTIPDSASATDLWDPR	2	y13	1	light	N2_Day8A	4	BBM_393_P108_12_03_ISS_004.raw	32592142
AZYX-1	SFSTIPDSASATDLWDPR	2	y11	1	light	N2_Day8A	1	BBM_393_P108_12_03_ISS_010.raw	1840576
AZYX-1	SFSTIPDSASATDLWDPR	2	y11	1	light	N2_Day8A	2	BBM_393_P108_12_03_ISS_014.raw	1578124
AZYX-1	SFSTIPDSASATDLWDPR	2	y11	1	light	N2_Day8A	3	BBM_393_P108_12_03_ISS_011.raw	2067902
AZYX-1	SFSTIPDSASATDLWDPR	2	y11	1	light	N2_Day8A	4	BBM_393_P108_12_03_ISS_004.raw	3043944
AZYX-1	SFSTIPDSASATDLWDPR	2	y5	1	light	N2_Day8A	1	BBM_393_P108_12_03_ISS_010.raw	1699905
AZYX-1	SFSTIPDSASATDLWDPR	2	y5	1	light	N2_Day8A	2	BBM_393_P108_12_03_ISS_014.raw	1443770
AZYX-1	SFSTIPDSASATDLWDPR	2	y5	1	light	N2_Day8A	3	BBM_393_P108_12_03_ISS_011.raw	2098273
AZYX-1	SFSTIPDSASATDLWDPR	2	y5	1	light	N2_Day8A	4	BBM_393_P108_12_03_ISS_004.raw	3313954
AZYX-1	SFSTIPDSASATDLWDPR	2	y13	2	light	N2_Day8A	1	BBM_393_P108_12_03_ISS_010.raw	1891744
AZYX-1	SFSTIPDSASATDLWDPR	2	y13	2	light	N2_Day8A	2	BBM_393_P108_12_03_ISS_014.raw	1435609
AZYX-1	SFSTIPDSASATDLWDPR	2	y13	2	light	N2_Day8A	3	BBM_393_P108_12_03_ISS_011.raw	2086660
AZYX-1	SFSTIPDSASATDLWDPR	2	y13	2	light	N2_Day8A	4	BBM_393_P108_12_03_ISS_004.raw	3411497
AZYX-1	SFSTIPDSASATDLWDPR	2	b4	1	light	N2_Day8A	1	BBM_393_P108_12_03_ISS_010.raw	2784709
AZYX-1	SFSTIPDSASATDLWDPR	2	b4	1	light	N2_Day8A	2	BBM_393_P108_12_03_ISS_014.raw	2263514
AZYX-1	SFSTIPDSASATDLWDPR	2	b4	1	light	N2_Day8A	3	BBM_393_P108_12_03_ISS_011.raw	3162186
AZYX-1	SFSTIPDSASATDLWDPR	2	b4	1	light	N2_Day8A	4	BBM_393_P108_12_03_ISS_004.raw	5306334
AZYX-1	IYPMDDWTDR	2	y8	1	light	N2_Day8A	1	BBM_393_P108_12_03_ISS_010.raw	1855220
AZYX-1	IYPMDDWTDR	2	y8	1	light	N2_Day8A	2	BBM_393_P108_12_03_ISS_014.raw	1381673
AZYX-1	IYPMDDWTDR	2	y8	1	light	N2_Day8A	3	BBM_393_P108_12_03_ISS_011.raw	2385104
AZYX-1	IYPMDDWTDR	2	y8	1	light	N2_Day8A	4	BBM_393_P108_12_03_ISS_004.raw	3664437
AZYX-1	IYPMDDWTDR	2	y7	1	light	N2_Day8A	1	BBM_393_P108_12_03_ISS_010.raw	680569
AZYX-1	IYPMDDWTDR	2	y7	1	light	N2_Day8A	2	BBM_393_P108_12_03_ISS_014.raw	567485
AZYX-1	IYPMDDWTDR	2	y7	1	light	N2_Day8A	3	BBM_393_P108_12_03_ISS_011.raw	1014403
AZYX-1	IYPMDDWTDR	2	y7	1	light	N2_Day8A	4	BBM_393_P108_12_03_ISS_004.raw	1437100
AZYX-1	IYPMDDWTDR	2	y6	1	light	N2_Day8A	1	BBM_393_P108_12_03_ISS_010.raw	840816
AZYX-1	IYPMDDWTDR	2	y6	1	light	N2_Day8A	2	BBM_393_P108_12_03_ISS_014.raw	642225
AZYX-1	IYPMDDWTDR	2	y6	1	light	N2_Day8A	3	BBM_393_P108_12_03_ISS_011.raw	1299479
AZYX-1	IYPMDDWTDR	2	y6	1	light	N2_Day8A	4	BBM_393_P108_12_03_ISS_004.raw	1767436
AZYX-1	IYPMDDWTDR	2	y5	1	light	N2_Day8A	1	BBM_393_P108_12_03_ISS_010.raw	145007
AZYX-1	IYPMDDWTDR	2	y5	1	light	N2_Day8A	2	BBM_393_P108_12_03_ISS_014.raw	103455
AZYX-1	IYPMDDWTDR	2	y5	1	light	N2_Day8A	3	BBM_393_P108_12_03_ISS_011.raw	340191
AZYX-1	IYPMDDWTDR	2	y5	1	light	N2_Day8A	4	BBM_393_P108_12_03_ISS_004.raw	533783
AZYX-1	IYPMDDWTDR	2	y4	1	light	N2_Day8A	1	BBM_393_P108_12_03_ISS_010.raw	506005
AZYX-1	IYPMDDWTDR	2	y4	1	light	N2_Day8A	2	BBM_393_P108_12_03_ISS_014.raw	392299
AZYX-1	IYPMDDWTDR	2	y4	1	light	N2_Day8A	3	BBM_393_P108_12_03_ISS_011.raw	787592
AZYX-1	IYPMDDWTDR	2	y4	1	light	N2_Day8A	4	BBM_393_P108_12_03_ISS_004.raw	1298430
AZYX-1	IYPMDDWTDR	2	y8	2	light	N2_Day8A	1	BBM_393_P108_12_03_ISS_010.raw	2912572
AZYX-1	IYPMDDWTDR	2	y8	2	light	N2_Day8A	2	BBM_393_P108_12_03_ISS_014.raw	2222790
AZYX-1	IYPMDDWTDR	2	y8	2	light	N2_Day8A	3	BBM_393_P108_12_03_ISS_011.raw	3540807
AZYX-1	IYPMDDWTDR	2	y8	2	light	N2_Day8A	4	BBM_393_P108_12_03_ISS_004.raw	5234532
AZYX-1	INNC[+57]LTEIGR	2	y7	1	light	N2_Day8A	1	BBM_393_P108_12_03_ISS_010.raw	500885
AZYX-1	INNC[+57]LTEIGR	2	y7	1	light	N2_Day8A	2	BBM_393_P108_12_03_ISS_014.raw	293606
AZYX-1	INNC[+57]LTEIGR	2	y7	1	light	N2_Day8A	3	BBM_393_P108_12_03_ISS_011.raw	527613
AZYX-1	INNC[+57]LTEIGR	2	y7	1	light	N2_Day8A	4	BBM_393_P108_12_03_ISS_004.raw	1036162
AZYX-1	INNC[+57]LTEIGR	2	y6	1	light	N2_Day8A	1	BBM_393_P108_12_03_ISS_010.raw	753915
AZYX-1	INNC[+57]LTEIGR	2	y6	1	light	N2_Day8A	2	BBM_393_P108_12_03_ISS_014.raw	431176
AZYX-1	INNC[+57]LTEIGR	2	y6	1	light	N2_Day8A	3	BBM_393_P108_12_03_ISS_011.raw	849413
AZYX-1	INNC[+57]LTEIGR	2	y6	1	light	N2_Day8A	4	BBM_393_P108_12_03_ISS_004.raw	1563623
AZYX-1	INNC[+57]LTEIGR	2	y5	1	light	N2_Day8A	1	BBM_393_P108_12_03_ISS_010.raw	1021621
AZYX-1	INNC[+57]LTEIGR	2	y5	1	light	N2_Day8A	2	BBM_393_P108_12_03_ISS_014.raw	692045
AZYX-1	INNC[+57]LTEIGR	2	y5	1	light	N2_Day8A	3	BBM_393_P108_12_03_ISS_011.raw	1118961
AZYX-1	INNC[+57]LTEIGR	2	y5	1	light	N2_Day8A	4	BBM_393_P108_12_03_ISS_004.raw	2174592
AZYX-1	INNC[+57]LTEIGR	2	y3	1	light	N2_Day8A	1	BBM_393_P108_12_03_ISS_010.raw	354127
AZYX-1	INNC[+57]LTEIGR	2	y3	1	light	N2_Day8A	2	BBM_393_P108_12_03_ISS_014.raw	247992
AZYX-1	INNC[+57]LTEIGR	2	y3	1	light	N2_Day8A	3	BBM_393_P108_12_03_ISS_011.raw	377586
AZYX-1	INNC[+57]LTEIGR	2	y3	1	light	N2_Day8A	4	BBM_393_P108_12_03_ISS_004.raw	785330
AZYX-1	TSNNWLSR	2	y7	1	light	N2_Day8A	1	BBM_393_P108_12_03_ISS_010.raw	2528231
AZYX-1	TSNNWLSR	2	y7	1	light	N2_Day8A	2	BBM_393_P108_12_03_ISS_014.raw	1939352
AZYX-1	TSNNWLSR	2	y7	1	light	N2_Day8A	3	BBM_393_P108_12_03_ISS_011.raw	2601386
AZYX-1	TSNNWLSR	2	y7	1	light	N2_Day8A	4	BBM_393_P108_12_03_ISS_004.raw	2791739
AZYX-1	TSNNWLSR	2	y6	1	light	N2_Day8A	1	BBM_393_P108_12_03_ISS_010.raw	8884709
AZYX-1	TSNNWLSR	2	y6	1	light	N2_Day8A	2	BBM_393_P108_12_03_ISS_014.raw	6375803
AZYX-1	TSNNWLSR	2	y6	1	light	N2_Day8A	3	BBM_393_P108_12_03_ISS_011.raw	8996324
AZYX-1	TSNNWLSR	2	y6	1	light	N2_Day8A	4	BBM_393_P108_12_03_ISS_004.raw	9142133
AZYX-1	TSNNWLSR	2	y5	1	light	N2_Day8A	1	BBM_393_P108_12_03_ISS_010.raw	4911815
AZYX-1	TSNNWLSR	2	y5	1	light	N2_Day8A	2	BBM_393_P108_12_03_ISS_014.raw	3741829
AZYX-1	TSNNWLSR	2	y5	1	light	N2_Day8A	3	BBM_393_P108_12_03_ISS_011.raw	5143598
AZYX-1	TSNNWLSR	2	y5	1	light	N2_Day8A	4	BBM_393_P108_12_03_ISS_004.raw	5643972
AZYX-1	TSNNWLSR	2	y4	1	light	N2_Day8A	1	BBM_393_P108_12_03_ISS_010.raw	4430769
AZYX-1	TSNNWLSR	2	y4	1	light	N2_Day8A	2	BBM_393_P108_12_03_ISS_014.raw	3647961
AZYX-1	TSNNWLSR	2	y4	1	light	N2_Day8A	3	BBM_393_P108_12_03_ISS_011.raw	4797291
AZYX-1	TSNNWLSR	2	y4	1	light	N2_Day8A	4	BBM_393_P108_12_03_ISS_004.raw	4709413
AZYX-1	TSNNWLSR	2	y3	1	light	N2_Day8A	1	BBM_393_P108_12_03_ISS_010.raw	6570942
AZYX-1	TSNNWLSR	2	y3	1	light	N2_Day8A	2	BBM_393_P108_12_03_ISS_014.raw	4708694
AZYX-1	TSNNWLSR	2	y3	1	light	N2_Day8A	3	BBM_393_P108_12_03_ISS_011.raw	6329316
AZYX-1	TSNNWLSR	2	y3	1	light	N2_Day8A	4	BBM_393_P108_12_03_ISS_004.raw	6730123
AZYX-1	TSNNWLSR	2	b4	1	light	N2_Day8A	1	BBM_393_P108_12_03_ISS_010.raw	545164
AZYX-1	TSNNWLSR	2	b4	1	light	N2_Day8A	2	BBM_393_P108_12_03_ISS_014.raw	378642
AZYX-1	TSNNWLSR	2	b4	1	light	N2_Day8A	3	BBM_393_P108_12_03_ISS_011.raw	530401
AZYX-1	TSNNWLSR	2	b4	1	light	N2_Day8A	4	BBM_393_P108_12_03_ISS_004.raw	626599
AZYX-1	FLLRPLIPTNLVR	3	y6	1	light	N2_Day8A	1	BBM_393_P108_12_03_ISS_010.raw	49690564
AZYX-1	FLLRPLIPTNLVR	3	y6	1	light	N2_Day8A	2	BBM_393_P108_12_03_ISS_014.raw	36225504
AZYX-1	FLLRPLIPTNLVR	3	y6	1	light	N2_Day8A	3	BBM_393_P108_12_03_ISS_011.raw	44678544
AZYX-1	FLLRPLIPTNLVR	3	y6	1	light	N2_Day8A	4	BBM_393_P108_12_03_ISS_004.raw	72869576
AZYX-1	FLLRPLIPTNLVR	3	y5	1	light	N2_Day8A	1	BBM_393_P108_12_03_ISS_010.raw	17873088
AZYX-1	FLLRPLIPTNLVR	3	y5	1	light	N2_Day8A	2	BBM_393_P108_12_03_ISS_014.raw	12934544
AZYX-1	FLLRPLIPTNLVR	3	y5	1	light	N2_Day8A	3	BBM_393_P108_12_03_ISS_011.raw	15847522
AZYX-1	FLLRPLIPTNLVR	3	y5	1	light	N2_Day8A	4	BBM_393_P108_12_03_ISS_004.raw	28286692
AZYX-1	FLLRPLIPTNLVR	3	y11	2	light	N2_Day8A	1	BBM_393_P108_12_03_ISS_010.raw	19842490
AZYX-1	FLLRPLIPTNLVR	3	y11	2	light	N2_Day8A	2	BBM_393_P108_12_03_ISS_014.raw	14991932
AZYX-1	FLLRPLIPTNLVR	3	y11	2	light	N2_Day8A	3	BBM_393_P108_12_03_ISS_011.raw	18628214
AZYX-1	FLLRPLIPTNLVR	3	y11	2	light	N2_Day8A	4	BBM_393_P108_12_03_ISS_004.raw	32131694
AZYX-1	FLLRPLIPTNLVR	3	y6	2	light	N2_Day8A	1	BBM_393_P108_12_03_ISS_010.raw	25598292
AZYX-1	FLLRPLIPTNLVR	3	y6	2	light	N2_Day8A	2	BBM_393_P108_12_03_ISS_014.raw	19734838
AZYX-1	FLLRPLIPTNLVR	3	y6	2	light	N2_Day8A	3	BBM_393_P108_12_03_ISS_011.raw	23761134
AZYX-1	FLLRPLIPTNLVR	3	y6	2	light	N2_Day8A	4	BBM_393_P108_12_03_ISS_004.raw	39527624
AZYX-1	FLLRPLIPTNLVR	3	b6	1	light	N2_Day8A	1	BBM_393_P108_12_03_ISS_010.raw	34655868
AZYX-1	FLLRPLIPTNLVR	3	b6	1	light	N2_Day8A	2	BBM_393_P108_12_03_ISS_014.raw	25379356
AZYX-1	FLLRPLIPTNLVR	3	b6	1	light	N2_Day8A	3	BBM_393_P108_12_03_ISS_011.raw	31508814
AZYX-1	FLLRPLIPTNLVR	3	b6	1	light	N2_Day8A	4	BBM_393_P108_12_03_ISS_004.raw	50731952
AZYX-1	FLLRPLIPTNLVR	3	b7	1	light	N2_Day8A	1	BBM_393_P108_12_03_ISS_010.raw	19314028
AZYX-1	FLLRPLIPTNLVR	3	b7	1	light	N2_Day8A	2	BBM_393_P108_12_03_ISS_014.raw	14184174
AZYX-1	FLLRPLIPTNLVR	3	b7	1	light	N2_Day8A	3	BBM_393_P108_12_03_ISS_011.raw	17289558
AZYX-1	FLLRPLIPTNLVR	3	b7	1	light	N2_Day8A	4	BBM_393_P108_12_03_ISS_004.raw	27689910
AZYX-1	SATFIETPMR	2	y8	1	light	N2_Day8A	1	BBM_393_P108_12_03_ISS_010.raw	2880736
AZYX-1	SATFIETPMR	2	y8	1	light	N2_Day8A	2	BBM_393_P108_12_03_ISS_014.raw	2373764
AZYX-1	SATFIETPMR	2	y8	1	light	N2_Day8A	3	BBM_393_P108_12_03_ISS_011.raw	3218050
AZYX-1	SATFIETPMR	2	y8	1	light	N2_Day8A	4	BBM_393_P108_12_03_ISS_004.raw	4617702
AZYX-1	SATFIETPMR	2	y7	1	light	N2_Day8A	1	BBM_393_P108_12_03_ISS_010.raw	7356983
AZYX-1	SATFIETPMR	2	y7	1	light	N2_Day8A	2	BBM_393_P108_12_03_ISS_014.raw	6308884
AZYX-1	SATFIETPMR	2	y7	1	light	N2_Day8A	3	BBM_393_P108_12_03_ISS_011.raw	8088885
AZYX-1	SATFIETPMR	2	y7	1	light	N2_Day8A	4	BBM_393_P108_12_03_ISS_004.raw	12119698
AZYX-1	SATFIETPMR	2	y6	1	light	N2_Day8A	1	BBM_393_P108_12_03_ISS_010.raw	14247442
AZYX-1	SATFIETPMR	2	y6	1	light	N2_Day8A	2	BBM_393_P108_12_03_ISS_014.raw	12608020
AZYX-1	SATFIETPMR	2	y6	1	light	N2_Day8A	3	BBM_393_P108_12_03_ISS_011.raw	16297129
AZYX-1	SATFIETPMR	2	y6	1	light	N2_Day8A	4	BBM_393_P108_12_03_ISS_004.raw	23242770
AZYX-1	SATFIETPMR	2	y5	1	light	N2_Day8A	1	BBM_393_P108_12_03_ISS_010.raw	15021250
AZYX-1	SATFIETPMR	2	y5	1	light	N2_Day8A	2	BBM_393_P108_12_03_ISS_014.raw	12506058
AZYX-1	SATFIETPMR	2	y5	1	light	N2_Day8A	3	BBM_393_P108_12_03_ISS_011.raw	16813316
AZYX-1	SATFIETPMR	2	y5	1	light	N2_Day8A	4	BBM_393_P108_12_03_ISS_004.raw	26319098
AZYX-1	SATFIETPMR	2	y4	1	light	N2_Day8A	1	BBM_393_P108_12_03_ISS_010.raw	7631797
AZYX-1	SATFIETPMR	2	y4	1	light	N2_Day8A	2	BBM_393_P108_12_03_ISS_014.raw	6369785
AZYX-1	SATFIETPMR	2	y4	1	light	N2_Day8A	3	BBM_393_P108_12_03_ISS_011.raw	8313324
AZYX-1	SATFIETPMR	2	y4	1	light	N2_Day8A	4	BBM_393_P108_12_03_ISS_004.raw	12881052
AZYX-1	SATFIETPMR	2	y3	1	light	N2_Day8A	1	BBM_393_P108_12_03_ISS_010.raw	3401986
AZYX-1	SATFIETPMR	2	y3	1	light	N2_Day8A	2	BBM_393_P108_12_03_ISS_014.raw	2646384
AZYX-1	SATFIETPMR	2	y3	1	light	N2_Day8A	3	BBM_393_P108_12_03_ISS_011.raw	3696917
AZYX-1	SATFIETPMR	2	y3	1	light	N2_Day8A	4	BBM_393_P108_12_03_ISS_004.raw	6239978
Spike-in	EAVSEILETSR	2	y8	1	light	N2_Day1A	1	BBM_393_P108_12_03_ISS_006.raw	4858319
Spike-in	EAVSEILETSR	2	y8	1	light	N2_Day1A	2	BBM_393_P108_12_03_ISS_007.raw	9547015
Spike-in	EAVSEILETSR	2	y8	1	light	N2_Day1A	3	BBM_393_P108_12_03_ISS_001.raw	3395896
Spike-in	EAVSEILETSR	2	y8	1	light	N2_Day1A	4	BBM_393_P108_12_03_ISS_012.raw	7694493
Spike-in	EAVSEILETSR	2	y7	1	light	N2_Day1A	1	BBM_393_P108_12_03_ISS_006.raw	1357437
Spike-in	EAVSEILETSR	2	y7	1	light	N2_Day1A	2	BBM_393_P108_12_03_ISS_007.raw	2875128
Spike-in	EAVSEILETSR	2	y7	1	light	N2_Day1A	3	BBM_393_P108_12_03_ISS_001.raw	1058788
Spike-in	EAVSEILETSR	2	y7	1	light	N2_Day1A	4	BBM_393_P108_12_03_ISS_012.raw	2351954
Spike-in	EAVSEILETSR	2	y6	1	light	N2_Day1A	1	BBM_393_P108_12_03_ISS_006.raw	2517267
Spike-in	EAVSEILETSR	2	y6	1	light	N2_Day1A	2	BBM_393_P108_12_03_ISS_007.raw	5220788
Spike-in	EAVSEILETSR	2	y6	1	light	N2_Day1A	3	BBM_393_P108_12_03_ISS_001.raw	1830501
Spike-in	EAVSEILETSR	2	y6	1	light	N2_Day1A	4	BBM_393_P108_12_03_ISS_012.raw	4169912
Spike-in	EAVSEILETSR	2	y5	1	light	N2_Day1A	1	BBM_393_P108_12_03_ISS_006.raw	3242138
Spike-in	EAVSEILETSR	2	y5	1	light	N2_Day1A	2	BBM_393_P108_12_03_ISS_007.raw	6704128
Spike-in	EAVSEILETSR	2	y5	1	light	N2_Day1A	3	BBM_393_P108_12_03_ISS_001.raw	2384840
Spike-in	EAVSEILETSR	2	y5	1	light	N2_Day1A	4	BBM_393_P108_12_03_ISS_012.raw	4912862
Spike-in	EAVSEILETSR	2	y4	1	light	N2_Day1A	1	BBM_393_P108_12_03_ISS_006.raw	1538396
Spike-in	EAVSEILETSR	2	y4	1	light	N2_Day1A	2	BBM_393_P108_12_03_ISS_007.raw	3870088
Spike-in	EAVSEILETSR	2	y4	1	light	N2_Day1A	3	BBM_393_P108_12_03_ISS_001.raw	1295927
Spike-in	EAVSEILETSR	2	y4	1	light	N2_Day1A	4	BBM_393_P108_12_03_ISS_012.raw	2816420
Spike-in	EAVSEILETSR	2	y3	1	light	N2_Day1A	1	BBM_393_P108_12_03_ISS_006.raw	977015
Spike-in	EAVSEILETSR	2	y3	1	light	N2_Day1A	2	BBM_393_P108_12_03_ISS_007.raw	2215767
Spike-in	EAVSEILETSR	2	y3	1	light	N2_Day1A	3	BBM_393_P108_12_03_ISS_001.raw	756982
Spike-in	EAVSEILETSR	2	y3	1	light	N2_Day1A	4	BBM_393_P108_12_03_ISS_012.raw	1707305
Spike-in	EAVSEILETSR	2	y8	1	light	N2_Day8A	1	BBM_393_P108_12_03_ISS_010.raw	5890168
Spike-in	EAVSEILETSR	2	y8	1	light	N2_Day8A	2	BBM_393_P108_12_03_ISS_014.raw	4744577
Spike-in	EAVSEILETSR	2	y8	1	light	N2_Day8A	3	BBM_393_P108_12_03_ISS_011.raw	5605918
Spike-in	EAVSEILETSR	2	y8	1	light	N2_Day8A	4	BBM_393_P108_12_03_ISS_004.raw	11811719
Spike-in	EAVSEILETSR	2	y7	1	light	N2_Day8A	1	BBM_393_P108_12_03_ISS_010.raw	1748241
Spike-in	EAVSEILETSR	2	y7	1	light	N2_Day8A	2	BBM_393_P108_12_03_ISS_014.raw	1355179
Spike-in	EAVSEILETSR	2	y7	1	light	N2_Day8A	3	BBM_393_P108_12_03_ISS_011.raw	1639663
Spike-in	EAVSEILETSR	2	y7	1	light	N2_Day8A	4	BBM_393_P108_12_03_ISS_004.raw	3651912
Spike-in	EAVSEILETSR	2	y6	1	light	N2_Day8A	1	BBM_393_P108_12_03_ISS_010.raw	3269614
Spike-in	EAVSEILETSR	2	y6	1	light	N2_Day8A	2	BBM_393_P108_12_03_ISS_014.raw	2502619
Spike-in	EAVSEILETSR	2	y6	1	light	N2_Day8A	3	BBM_393_P108_12_03_ISS_011.raw	3116675
Spike-in	EAVSEILETSR	2	y6	1	light	N2_Day8A	4	BBM_393_P108_12_03_ISS_004.raw	6715623
Spike-in	EAVSEILETSR	2	y5	1	light	N2_Day8A	1	BBM_393_P108_12_03_ISS_010.raw	4141351
Spike-in	EAVSEILETSR	2	y5	1	light	N2_Day8A	2	BBM_393_P108_12_03_ISS_014.raw	3285508
Spike-in	EAVSEILETSR	2	y5	1	light	N2_Day8A	3	BBM_393_P108_12_03_ISS_011.raw	3919725
Spike-in	EAVSEILETSR	2	y5	1	light	N2_Day8A	4	BBM_393_P108_12_03_ISS_004.raw	8131968
Spike-in	EAVSEILETSR	2	y4	1	light	N2_Day8A	1	BBM_393_P108_12_03_ISS_010.raw	2246825
Spike-in	EAVSEILETSR	2	y4	1	light	N2_Day8A	2	BBM_393_P108_12_03_ISS_014.raw	1552129
Spike-in	EAVSEILETSR	2	y4	1	light	N2_Day8A	3	BBM_393_P108_12_03_ISS_011.raw	1967087
Spike-in	EAVSEILETSR	2	y4	1	light	N2_Day8A	4	BBM_393_P108_12_03_ISS_004.raw	4621688
Spike-in	EAVSEILETSR	2	y3	1	light	N2_Day8A	1	BBM_393_P108_12_03_ISS_010.raw	1481340
Spike-in	EAVSEILETSR	2	y3	1	light	N2_Day8A	2	BBM_393_P108_12_03_ISS_014.raw	929674
Spike-in	EAVSEILETSR	2	y3	1	light	N2_Day8A	3	BBM_393_P108_12_03_ISS_011.raw	1143409
Spike-in	EAVSEILETSR	2	y3	1	light	N2_Day8A	4	BBM_393_P108_12_03_ISS_004.raw	2584607

## Sheet: Fig. 3D
Figure 3D: Ion intensities of ZYX-1 peptides from young adult (Day 1) azyx-1 mutant and wild type C. elegans. Normalize to endogenous GPD-3.
Protein Name	Peptide Modified Sequence	Precursor Charge	Fragment Ion	Product Charge	Isotope Label Type	Condition	BioReplicate	Run	Intensity
ZYX-1	ANLQQLAQPK	2	y8	1	light	LSC1898_Day1A	1	BBM_393_P108_12_03_ISS_016.raw	845370
ZYX-1	ANLQQLAQPK	2	y8	1	light	LSC1898_Day1A	2	BBM_393_P108_12_03_ISS_015.raw	1227905
ZYX-1	ANLQQLAQPK	2	y8	1	light	LSC1898_Day1A	3	BBM_393_P108_12_03_ISS_003.raw	1020816
ZYX-1	ANLQQLAQPK	2	y8	1	light	LSC1898_Day1A	4	BBM_393_P108_12_03_ISS_005.raw	326142
ZYX-1	ANLQQLAQPK	2	y7	1	light	LSC1898_Day1A	1	BBM_393_P108_12_03_ISS_016.raw	1519217
ZYX-1	ANLQQLAQPK	2	y7	1	light	LSC1898_Day1A	2	BBM_393_P108_12_03_ISS_015.raw	2257752
ZYX-1	ANLQQLAQPK	2	y7	1	light	LSC1898_Day1A	3	BBM_393_P108_12_03_ISS_003.raw	1934651
ZYX-1	ANLQQLAQPK	2	y7	1	light	LSC1898_Day1A	4	BBM_393_P108_12_03_ISS_005.raw	588372
ZYX-1	ANLQQLAQPK	2	y6	1	light	LSC1898_Day1A	1	BBM_393_P108_12_03_ISS_016.raw	2222123
ZYX-1	ANLQQLAQPK	2	y6	1	light	LSC1898_Day1A	2	BBM_393_P108_12_03_ISS_015.raw	3451913
ZYX-1	ANLQQLAQPK	2	y6	1	light	LSC1898_Day1A	3	BBM_393_P108_12_03_ISS_003.raw	2797055
ZYX-1	ANLQQLAQPK	2	y6	1	light	LSC1898_Day1A	4	BBM_393_P108_12_03_ISS_005.raw	844150
ZYX-1	ANLQQLAQPK	2	y4	1	light	LSC1898_Day1A	1	BBM_393_P108_12_03_ISS_016.raw	1181641
ZYX-1	ANLQQLAQPK	2	y4	1	light	LSC1898_Day1A	2	BBM_393_P108_12_03_ISS_015.raw	1781168
ZYX-1	ANLQQLAQPK	2	y4	1	light	LSC1898_Day1A	3	BBM_393_P108_12_03_ISS_003.raw	1426378
ZYX-1	ANLQQLAQPK	2	y4	1	light	LSC1898_Day1A	4	BBM_393_P108_12_03_ISS_005.raw	431893
ZYX-1	ANLQQLAQPK	2	y3	1	light	LSC1898_Day1A	1	BBM_393_P108_12_03_ISS_016.raw	496476
ZYX-1	ANLQQLAQPK	2	y3	1	light	LSC1898_Day1A	2	BBM_393_P108_12_03_ISS_015.raw	863005
ZYX-1	ANLQQLAQPK	2	y3	1	light	LSC1898_Day1A	3	BBM_393_P108_12_03_ISS_003.raw	661726
ZYX-1	ANLQQLAQPK	2	y3	1	light	LSC1898_Day1A	4	BBM_393_P108_12_03_ISS_005.raw	184873
ZYX-1	ANLQQLAQPK	2	b7	2	light	LSC1898_Day1A	1	BBM_393_P108_12_03_ISS_016.raw	350100
ZYX-1	ANLQQLAQPK	2	b7	2	light	LSC1898_Day1A	2	BBM_393_P108_12_03_ISS_015.raw	577326
ZYX-1	ANLQQLAQPK	2	b7	2	light	LSC1898_Day1A	3	BBM_393_P108_12_03_ISS_003.raw	420537
ZYX-1	ANLQQLAQPK	2	b7	2	light	LSC1898_Day1A	4	BBM_393_P108_12_03_ISS_005.raw	85055
ZYX-1	EALLSSTSPTSNYSPINK	2	y14	1	light	LSC1898_Day1A	1	BBM_393_P108_12_03_ISS_016.raw	1239824
ZYX-1	EALLSSTSPTSNYSPINK	2	y14	1	light	LSC1898_Day1A	2	BBM_393_P108_12_03_ISS_015.raw	1708675
ZYX-1	EALLSSTSPTSNYSPINK	2	y14	1	light	LSC1898_Day1A	3	BBM_393_P108_12_03_ISS_003.raw	1344882
ZYX-1	EALLSSTSPTSNYSPINK	2	y14	1	light	LSC1898_Day1A	4	BBM_393_P108_12_03_ISS_005.raw	681037
ZYX-1	EALLSSTSPTSNYSPINK	2	y11	1	light	LSC1898_Day1A	1	BBM_393_P108_12_03_ISS_016.raw	1091618
ZYX-1	EALLSSTSPTSNYSPINK	2	y11	1	light	LSC1898_Day1A	2	BBM_393_P108_12_03_ISS_015.raw	1334053
ZYX-1	EALLSSTSPTSNYSPINK	2	y11	1	light	LSC1898_Day1A	3	BBM_393_P108_12_03_ISS_003.raw	1360880
ZYX-1	EALLSSTSPTSNYSPINK	2	y11	1	light	LSC1898_Day1A	4	BBM_393_P108_12_03_ISS_005.raw	776320
ZYX-1	EALLSSTSPTSNYSPINK	2	y10	1	light	LSC1898_Day1A	1	BBM_393_P108_12_03_ISS_016.raw	2093848
ZYX-1	EALLSSTSPTSNYSPINK	2	y10	1	light	LSC1898_Day1A	2	BBM_393_P108_12_03_ISS_015.raw	2958788
ZYX-1	EALLSSTSPTSNYSPINK	2	y10	1	light	LSC1898_Day1A	3	BBM_393_P108_12_03_ISS_003.raw	2606349
ZYX-1	EALLSSTSPTSNYSPINK	2	y10	1	light	LSC1898_Day1A	4	BBM_393_P108_12_03_ISS_005.raw	1321218
ZYX-1	EALLSSTSPTSNYSPINK	2	y5	1	light	LSC1898_Day1A	1	BBM_393_P108_12_03_ISS_016.raw	757568
ZYX-1	EALLSSTSPTSNYSPINK	2	y5	1	light	LSC1898_Day1A	2	BBM_393_P108_12_03_ISS_015.raw	935570
ZYX-1	EALLSSTSPTSNYSPINK	2	y5	1	light	LSC1898_Day1A	3	BBM_393_P108_12_03_ISS_003.raw	894964
ZYX-1	EALLSSTSPTSNYSPINK	2	y5	1	light	LSC1898_Day1A	4	BBM_393_P108_12_03_ISS_005.raw	402646
ZYX-1	EALLSSTSPTSNYSPINK	2	y4	1	light	LSC1898_Day1A	1	BBM_393_P108_12_03_ISS_016.raw	1740756
ZYX-1	EALLSSTSPTSNYSPINK	2	y4	1	light	LSC1898_Day1A	2	BBM_393_P108_12_03_ISS_015.raw	2371315
ZYX-1	EALLSSTSPTSNYSPINK	2	y4	1	light	LSC1898_Day1A	3	BBM_393_P108_12_03_ISS_003.raw	2205331
ZYX-1	EALLSSTSPTSNYSPINK	2	y4	1	light	LSC1898_Day1A	4	BBM_393_P108_12_03_ISS_005.raw	960393
ZYX-1	EALLSSTSPTSNYSPINK	2	b3	1	light	LSC1898_Day1A	1	BBM_393_P108_12_03_ISS_016.raw	1891696
ZYX-1	EALLSSTSPTSNYSPINK	2	b3	1	light	LSC1898_Day1A	2	BBM_393_P108_12_03_ISS_015.raw	2498041
ZYX-1	EALLSSTSPTSNYSPINK	2	b3	1	light	LSC1898_Day1A	3	BBM_393_P108_12_03_ISS_003.raw	2294819
ZYX-1	EALLSSTSPTSNYSPINK	2	b3	1	light	LSC1898_Day1A	4	BBM_393_P108_12_03_ISS_005.raw	1108017
ZYX-1	HSYPTNFR	2	y7	1	light	LSC1898_Day1A	1	BBM_393_P108_12_03_ISS_016.raw	4776525
ZYX-1	HSYPTNFR	2	y7	1	light	LSC1898_Day1A	2	BBM_393_P108_12_03_ISS_015.raw	6081825
ZYX-1	HSYPTNFR	2	y7	1	light	LSC1898_Day1A	3	BBM_393_P108_12_03_ISS_003.raw	4856253
ZYX-1	HSYPTNFR	2	y7	1	light	LSC1898_Day1A	4	BBM_393_P108_12_03_ISS_005.raw	1475934
ZYX-1	HSYPTNFR	2	y6	1	light	LSC1898_Day1A	1	BBM_393_P108_12_03_ISS_016.raw	3271738
ZYX-1	HSYPTNFR	2	y6	1	light	LSC1898_Day1A	2	BBM_393_P108_12_03_ISS_015.raw	4291711
ZYX-1	HSYPTNFR	2	y6	1	light	LSC1898_Day1A	3	BBM_393_P108_12_03_ISS_003.raw	3374884
ZYX-1	HSYPTNFR	2	y6	1	light	LSC1898_Day1A	4	BBM_393_P108_12_03_ISS_005.raw	1010294
ZYX-1	HSYPTNFR	2	y5	1	light	LSC1898_Day1A	1	BBM_393_P108_12_03_ISS_016.raw	3782488
ZYX-1	HSYPTNFR	2	y5	1	light	LSC1898_Day1A	2	BBM_393_P108_12_03_ISS_015.raw	4813778
ZYX-1	HSYPTNFR	2	y5	1	light	LSC1898_Day1A	3	BBM_393_P108_12_03_ISS_003.raw	3769313
ZYX-1	HSYPTNFR	2	y5	1	light	LSC1898_Day1A	4	BBM_393_P108_12_03_ISS_005.raw	1069973
ZYX-1	HSYPTNFR	2	y4	1	light	LSC1898_Day1A	1	BBM_393_P108_12_03_ISS_016.raw	159201
ZYX-1	HSYPTNFR	2	y4	1	light	LSC1898_Day1A	2	BBM_393_P108_12_03_ISS_015.raw	245045
ZYX-1	HSYPTNFR	2	y4	1	light	LSC1898_Day1A	3	BBM_393_P108_12_03_ISS_003.raw	168769
ZYX-1	HSYPTNFR	2	y4	1	light	LSC1898_Day1A	4	BBM_393_P108_12_03_ISS_005.raw	29522
ZYX-1	HSYPTNFR	2	b3	1	light	LSC1898_Day1A	1	BBM_393_P108_12_03_ISS_016.raw	579923
ZYX-1	HSYPTNFR	2	b3	1	light	LSC1898_Day1A	2	BBM_393_P108_12_03_ISS_015.raw	753195
ZYX-1	HSYPTNFR	2	b3	1	light	LSC1898_Day1A	3	BBM_393_P108_12_03_ISS_003.raw	581636
ZYX-1	HSYPTNFR	2	b3	1	light	LSC1898_Day1A	4	BBM_393_P108_12_03_ISS_005.raw	144843
ZYX-1	ANLQQLAQPK	2	y8	1	light	N2_Day1A	1	BBM_393_P108_12_03_ISS_006.raw	155257
ZYX-1	ANLQQLAQPK	2	y8	1	light	N2_Day1A	2	BBM_393_P108_12_03_ISS_007.raw	315874
ZYX-1	ANLQQLAQPK	2	y8	1	light	N2_Day1A	3	BBM_393_P108_12_03_ISS_001.raw	121253
ZYX-1	ANLQQLAQPK	2	y8	1	light	N2_Day1A	4	BBM_393_P108_12_03_ISS_012.raw	264796
ZYX-1	ANLQQLAQPK	2	y7	1	light	N2_Day1A	1	BBM_393_P108_12_03_ISS_006.raw	291687
ZYX-1	ANLQQLAQPK	2	y7	1	light	N2_Day1A	2	BBM_393_P108_12_03_ISS_007.raw	574995
ZYX-1	ANLQQLAQPK	2	y7	1	light	N2_Day1A	3	BBM_393_P108_12_03_ISS_001.raw	197933
ZYX-1	ANLQQLAQPK	2	y7	1	light	N2_Day1A	4	BBM_393_P108_12_03_ISS_012.raw	497720
ZYX-1	ANLQQLAQPK	2	y6	1	light	N2_Day1A	1	BBM_393_P108_12_03_ISS_006.raw	405071
ZYX-1	ANLQQLAQPK	2	y6	1	light	N2_Day1A	2	BBM_393_P108_12_03_ISS_007.raw	927009
ZYX-1	ANLQQLAQPK	2	y6	1	light	N2_Day1A	3	BBM_393_P108_12_03_ISS_001.raw	313429
ZYX-1	ANLQQLAQPK	2	y6	1	light	N2_Day1A	4	BBM_393_P108_12_03_ISS_012.raw	717772
ZYX-1	ANLQQLAQPK	2	y4	1	light	N2_Day1A	1	BBM_393_P108_12_03_ISS_006.raw	200322
ZYX-1	ANLQQLAQPK	2	y4	1	light	N2_Day1A	2	BBM_393_P108_12_03_ISS_007.raw	523046
ZYX-1	ANLQQLAQPK	2	y4	1	light	N2_Day1A	3	BBM_393_P108_12_03_ISS_001.raw	146307
ZYX-1	ANLQQLAQPK	2	y4	1	light	N2_Day1A	4	BBM_393_P108_12_03_ISS_012.raw	399480
ZYX-1	ANLQQLAQPK	2	y3	1	light	N2_Day1A	1	BBM_393_P108_12_03_ISS_006.raw	83318
ZYX-1	ANLQQLAQPK	2	y3	1	light	N2_Day1A	2	BBM_393_P108_12_03_ISS_007.raw	223443
ZYX-1	ANLQQLAQPK	2	y3	1	light	N2_Day1A	3	BBM_393_P108_12_03_ISS_001.raw	82783
ZYX-1	ANLQQLAQPK	2	y3	1	light	N2_Day1A	4	BBM_393_P108_12_03_ISS_012.raw	193415
ZYX-1	ANLQQLAQPK	2	b7	2	light	N2_Day1A	1	BBM_393_P108_12_03_ISS_006.raw	50555
ZYX-1	ANLQQLAQPK	2	b7	2	light	N2_Day1A	2	BBM_393_P108_12_03_ISS_007.raw	193875
ZYX-1	ANLQQLAQPK	2	b7	2	light	N2_Day1A	3	BBM_393_P108_12_03_ISS_001.raw	15650
ZYX-1	ANLQQLAQPK	2	b7	2	light	N2_Day1A	4	BBM_393_P108_12_03_ISS_012.raw	131308
ZYX-1	EALLSSTSPTSNYSPINK	2	y14	1	light	N2_Day1A	1	BBM_393_P108_12_03_ISS_006.raw	176164
ZYX-1	EALLSSTSPTSNYSPINK	2	y14	1	light	N2_Day1A	2	BBM_393_P108_12_03_ISS_007.raw	419849
ZYX-1	EALLSSTSPTSNYSPINK	2	y14	1	light	N2_Day1A	3	BBM_393_P108_12_03_ISS_001.raw	160102
ZYX-1	EALLSSTSPTSNYSPINK	2	y14	1	light	N2_Day1A	4	BBM_393_P108_12_03_ISS_012.raw	505231
ZYX-1	EALLSSTSPTSNYSPINK	2	y11	1	light	N2_Day1A	1	BBM_393_P108_12_03_ISS_006.raw	238751
ZYX-1	EALLSSTSPTSNYSPINK	2	y11	1	light	N2_Day1A	2	BBM_393_P108_12_03_ISS_007.raw	426179
ZYX-1	EALLSSTSPTSNYSPINK	2	y11	1	light	N2_Day1A	3	BBM_393_P108_12_03_ISS_001.raw	158343
ZYX-1	EALLSSTSPTSNYSPINK	2	y11	1	light	N2_Day1A	4	BBM_393_P108_12_03_ISS_012.raw	407955
ZYX-1	EALLSSTSPTSNYSPINK	2	y10	1	light	N2_Day1A	1	BBM_393_P108_12_03_ISS_006.raw	427105
ZYX-1	EALLSSTSPTSNYSPINK	2	y10	1	light	N2_Day1A	2	BBM_393_P108_12_03_ISS_007.raw	704969
ZYX-1	EALLSSTSPTSNYSPINK	2	y10	1	light	N2_Day1A	3	BBM_393_P108_12_03_ISS_001.raw	347194
ZYX-1	EALLSSTSPTSNYSPINK	2	y10	1	light	N2_Day1A	4	BBM_393_P108_12_03_ISS_012.raw	828749
ZYX-1	EALLSSTSPTSNYSPINK	2	y5	1	light	N2_Day1A	1	BBM_393_P108_12_03_ISS_006.raw	115772
ZYX-1	EALLSSTSPTSNYSPINK	2	y5	1	light	N2_Day1A	2	BBM_393_P108_12_03_ISS_007.raw	276612
ZYX-1	EALLSSTSPTSNYSPINK	2	y5	1	light	N2_Day1A	3	BBM_393_P108_12_03_ISS_001.raw	69043
ZYX-1	EALLSSTSPTSNYSPINK	2	y5	1	light	N2_Day1A	4	BBM_393_P108_12_03_ISS_012.raw	261353
ZYX-1	EALLSSTSPTSNYSPINK	2	y4	1	light	N2_Day1A	1	BBM_393_P108_12_03_ISS_006.raw	301113
ZYX-1	EALLSSTSPTSNYSPINK	2	y4	1	light	N2_Day1A	2	BBM_393_P108_12_03_ISS_007.raw	642940
ZYX-1	EALLSSTSPTSNYSPINK	2	y4	1	light	N2_Day1A	3	BBM_393_P108_12_03_ISS_001.raw	257061
ZYX-1	EALLSSTSPTSNYSPINK	2	y4	1	light	N2_Day1A	4	BBM_393_P108_12_03_ISS_012.raw	668478
ZYX-1	EALLSSTSPTSNYSPINK	2	b3	1	light	N2_Day1A	1	BBM_393_P108_12_03_ISS_006.raw	346895
ZYX-1	EALLSSTSPTSNYSPINK	2	b3	1	light	N2_Day1A	2	BBM_393_P108_12_03_ISS_007.raw	732760
ZYX-1	EALLSSTSPTSNYSPINK	2	b3	1	light	N2_Day1A	3	BBM_393_P108_12_03_ISS_001.raw	275005
ZYX-1	EALLSSTSPTSNYSPINK	2	b3	1	light	N2_Day1A	4	BBM_393_P108_12_03_ISS_012.raw	711049
ZYX-1	HSYPTNFR	2	y7	1	light	N2_Day1A	1	BBM_393_P108_12_03_ISS_006.raw	878734
ZYX-1	HSYPTNFR	2	y7	1	light	N2_Day1A	2	BBM_393_P108_12_03_ISS_007.raw	1849143
ZYX-1	HSYPTNFR	2	y7	1	light	N2_Day1A	3	BBM_393_P108_12_03_ISS_001.raw	738672
ZYX-1	HSYPTNFR	2	y7	1	light	N2_Day1A	4	BBM_393_P108_12_03_ISS_012.raw	1636880
ZYX-1	HSYPTNFR	2	y6	1	light	N2_Day1A	1	BBM_393_P108_12_03_ISS_006.raw	611473
ZYX-1	HSYPTNFR	2	y6	1	light	N2_Day1A	2	BBM_393_P108_12_03_ISS_007.raw	1268160
ZYX-1	HSYPTNFR	2	y6	1	light	N2_Day1A	3	BBM_393_P108_12_03_ISS_001.raw	485720
ZYX-1	HSYPTNFR	2	y6	1	light	N2_Day1A	4	BBM_393_P108_12_03_ISS_012.raw	1129245
ZYX-1	HSYPTNFR	2	y5	1	light	N2_Day1A	1	BBM_393_P108_12_03_ISS_006.raw	697769
ZYX-1	HSYPTNFR	2	y5	1	light	N2_Day1A	2	BBM_393_P108_12_03_ISS_007.raw	1456309
ZYX-1	HSYPTNFR	2	y5	1	light	N2_Day1A	3	BBM_393_P108_12_03_ISS_001.raw	544974
ZYX-1	HSYPTNFR	2	y5	1	light	N2_Day1A	4	BBM_393_P108_12_03_ISS_012.raw	1337032
ZYX-1	HSYPTNFR	2	y4	1	light	N2_Day1A	1	BBM_393_P108_12_03_ISS_006.raw	8593
ZYX-1	HSYPTNFR	2	y4	1	light	N2_Day1A	2	BBM_393_P108_12_03_ISS_007.raw	74266
ZYX-1	HSYPTNFR	2	y4	1	light	N2_Day1A	3	BBM_393_P108_12_03_ISS_001.raw	13624
ZYX-1	HSYPTNFR	2	y4	1	light	N2_Day1A	4	BBM_393_P108_12_03_ISS_012.raw	57069
ZYX-1	HSYPTNFR	2	b3	1	light	N2_Day1A	1	BBM_393_P108_12_03_ISS_006.raw	86464
ZYX-1	HSYPTNFR	2	b3	1	light	N2_Day1A	2	BBM_393_P108_12_03_ISS_007.raw	224608
ZYX-1	HSYPTNFR	2	b3	1	light	N2_Day1A	3	BBM_393_P108_12_03_ISS_001.raw	51136
ZYX-1	HSYPTNFR	2	b3	1	light	N2_Day1A	4	BBM_393_P108_12_03_ISS_012.raw	189761
ZYX-1	LEGQGC[+57]YPIDNHLLC[+57]K	3	y10	1	light	LSC1898_Day1A	1	BBM_393_P108_12_03_ISS_016.raw	279827
ZYX-1	LEGQGC[+57]YPIDNHLLC[+57]K	3	y10	1	light	LSC1898_Day1A	2	BBM_393_P108_12_03_ISS_015.raw	284079
ZYX-1	LEGQGC[+57]YPIDNHLLC[+57]K	3	y10	1	light	LSC1898_Day1A	3	BBM_393_P108_12_03_ISS_003.raw	323756
ZYX-1	LEGQGC[+57]YPIDNHLLC[+57]K	3	y10	1	light	LSC1898_Day1A	4	BBM_393_P108_12_03_ISS_005.raw	269404
ZYX-1	LEGQGC[+57]YPIDNHLLC[+57]K	3	y9	1	light	LSC1898_Day1A	1	BBM_393_P108_12_03_ISS_016.raw	1752821
ZYX-1	LEGQGC[+57]YPIDNHLLC[+57]K	3	y9	1	light	LSC1898_Day1A	2	BBM_393_P108_12_03_ISS_015.raw	1920805
ZYX-1	LEGQGC[+57]YPIDNHLLC[+57]K	3	y9	1	light	LSC1898_Day1A	3	BBM_393_P108_12_03_ISS_003.raw	2142906
ZYX-1	LEGQGC[+57]YPIDNHLLC[+57]K	3	y9	1	light	LSC1898_Day1A	4	BBM_393_P108_12_03_ISS_005.raw	1632050
ZYX-1	LEGQGC[+57]YPIDNHLLC[+57]K	3	y7	1	light	LSC1898_Day1A	1	BBM_393_P108_12_03_ISS_016.raw	469076
ZYX-1	LEGQGC[+57]YPIDNHLLC[+57]K	3	y7	1	light	LSC1898_Day1A	2	BBM_393_P108_12_03_ISS_015.raw	445789
ZYX-1	LEGQGC[+57]YPIDNHLLC[+57]K	3	y7	1	light	LSC1898_Day1A	3	BBM_393_P108_12_03_ISS_003.raw	608389
ZYX-1	LEGQGC[+57]YPIDNHLLC[+57]K	3	y7	1	light	LSC1898_Day1A	4	BBM_393_P108_12_03_ISS_005.raw	465801
ZYX-1	LEGQGC[+57]YPIDNHLLC[+57]K	3	y12	2	light	LSC1898_Day1A	1	BBM_393_P108_12_03_ISS_016.raw	435515
ZYX-1	LEGQGC[+57]YPIDNHLLC[+57]K	3	y12	2	light	LSC1898_Day1A	2	BBM_393_P108_12_03_ISS_015.raw	306593
ZYX-1	LEGQGC[+57]YPIDNHLLC[+57]K	3	y12	2	light	LSC1898_Day1A	3	BBM_393_P108_12_03_ISS_003.raw	456224
ZYX-1	LEGQGC[+57]YPIDNHLLC[+57]K	3	y12	2	light	LSC1898_Day1A	4	BBM_393_P108_12_03_ISS_005.raw	387140
ZYX-1	LEGQGC[+57]YPIDNHLLC[+57]K	3	y10	2	light	LSC1898_Day1A	1	BBM_393_P108_12_03_ISS_016.raw	548325
ZYX-1	LEGQGC[+57]YPIDNHLLC[+57]K	3	y10	2	light	LSC1898_Day1A	2	BBM_393_P108_12_03_ISS_015.raw	549014
ZYX-1	LEGQGC[+57]YPIDNHLLC[+57]K	3	y10	2	light	LSC1898_Day1A	3	BBM_393_P108_12_03_ISS_003.raw	566323
ZYX-1	LEGQGC[+57]YPIDNHLLC[+57]K	3	y10	2	light	LSC1898_Day1A	4	BBM_393_P108_12_03_ISS_005.raw	508667
ZYX-1	LEGQGC[+57]YPIDNHLLC[+57]K	3	y9	2	light	LSC1898_Day1A	1	BBM_393_P108_12_03_ISS_016.raw	1520305
ZYX-1	LEGQGC[+57]YPIDNHLLC[+57]K	3	y9	2	light	LSC1898_Day1A	2	BBM_393_P108_12_03_ISS_015.raw	2075677
ZYX-1	LEGQGC[+57]YPIDNHLLC[+57]K	3	y9	2	light	LSC1898_Day1A	3	BBM_393_P108_12_03_ISS_003.raw	1733107
ZYX-1	LEGQGC[+57]YPIDNHLLC[+57]K	3	y9	2	light	LSC1898_Day1A	4	BBM_393_P108_12_03_ISS_005.raw	1157185
ZYX-1	LEGQGC[+57]YPIDNHLLC[+57]K	3	y10	1	light	N2_Day1A	1	BBM_393_P108_12_03_ISS_006.raw	270804
ZYX-1	LEGQGC[+57]YPIDNHLLC[+57]K	3	y10	1	light	N2_Day1A	2	BBM_393_P108_12_03_ISS_007.raw	265945
ZYX-1	LEGQGC[+57]YPIDNHLLC[+57]K	3	y10	1	light	N2_Day1A	3	BBM_393_P108_12_03_ISS_001.raw	166330
ZYX-1	LEGQGC[+57]YPIDNHLLC[+57]K	3	y10	1	light	N2_Day1A	4	BBM_393_P108_12_03_ISS_012.raw	183951
ZYX-1	LEGQGC[+57]YPIDNHLLC[+57]K	3	y9	1	light	N2_Day1A	1	BBM_393_P108_12_03_ISS_006.raw	1396874
ZYX-1	LEGQGC[+57]YPIDNHLLC[+57]K	3	y9	1	light	N2_Day1A	2	BBM_393_P108_12_03_ISS_007.raw	1576035
ZYX-1	LEGQGC[+57]YPIDNHLLC[+57]K	3	y9	1	light	N2_Day1A	3	BBM_393_P108_12_03_ISS_001.raw	1190525
ZYX-1	LEGQGC[+57]YPIDNHLLC[+57]K	3	y9	1	light	N2_Day1A	4	BBM_393_P108_12_03_ISS_012.raw	1615293
ZYX-1	LEGQGC[+57]YPIDNHLLC[+57]K	3	y7	1	light	N2_Day1A	1	BBM_393_P108_12_03_ISS_006.raw	374769
ZYX-1	LEGQGC[+57]YPIDNHLLC[+57]K	3	y7	1	light	N2_Day1A	2	BBM_393_P108_12_03_ISS_007.raw	440362
ZYX-1	LEGQGC[+57]YPIDNHLLC[+57]K	3	y7	1	light	N2_Day1A	3	BBM_393_P108_12_03_ISS_001.raw	304127
ZYX-1	LEGQGC[+57]YPIDNHLLC[+57]K	3	y7	1	light	N2_Day1A	4	BBM_393_P108_12_03_ISS_012.raw	440846
ZYX-1	LEGQGC[+57]YPIDNHLLC[+57]K	3	y12	2	light	N2_Day1A	1	BBM_393_P108_12_03_ISS_006.raw	413055
ZYX-1	LEGQGC[+57]YPIDNHLLC[+57]K	3	y12	2	light	N2_Day1A	2	BBM_393_P108_12_03_ISS_007.raw	335699
ZYX-1	LEGQGC[+57]YPIDNHLLC[+57]K	3	y12	2	light	N2_Day1A	3	BBM_393_P108_12_03_ISS_001.raw	290227
ZYX-1	LEGQGC[+57]YPIDNHLLC[+57]K	3	y12	2	light	N2_Day1A	4	BBM_393_P108_12_03_ISS_012.raw	383136
ZYX-1	LEGQGC[+57]YPIDNHLLC[+57]K	3	y10	2	light	N2_Day1A	1	BBM_393_P108_12_03_ISS_006.raw	352688
ZYX-1	LEGQGC[+57]YPIDNHLLC[+57]K	3	y10	2	light	N2_Day1A	2	BBM_393_P108_12_03_ISS_007.raw	633437
ZYX-1	LEGQGC[+57]YPIDNHLLC[+57]K	3	y10	2	light	N2_Day1A	3	BBM_393_P108_12_03_ISS_001.raw	343056
ZYX-1	LEGQGC[+57]YPIDNHLLC[+57]K	3	y10	2	light	N2_Day1A	4	BBM_393_P108_12_03_ISS_012.raw	466560
ZYX-1	LEGQGC[+57]YPIDNHLLC[+57]K	3	y9	2	light	N2_Day1A	1	BBM_393_P108_12_03_ISS_006.raw	1009636
ZYX-1	LEGQGC[+57]YPIDNHLLC[+57]K	3	y9	2	light	N2_Day1A	2	BBM_393_P108_12_03_ISS_007.raw	1587213
ZYX-1	LEGQGC[+57]YPIDNHLLC[+57]K	3	y9	2	light	N2_Day1A	3	BBM_393_P108_12_03_ISS_001.raw	790924
ZYX-1	LEGQGC[+57]YPIDNHLLC[+57]K	3	y9	2	light	N2_Day1A	4	BBM_393_P108_12_03_ISS_012.raw	1255098
ZYX-1	EITGDQPGC[+57]NAMNQIFHVDC[+57]FK	3	y7	1	light	LSC1898_Day1A	1	BBM_393_P108_12_03_ISS_016.raw	1401084
ZYX-1	EITGDQPGC[+57]NAMNQIFHVDC[+57]FK	3	y7	1	light	LSC1898_Day1A	2	BBM_393_P108_12_03_ISS_015.raw	2296837
ZYX-1	EITGDQPGC[+57]NAMNQIFHVDC[+57]FK	3	y7	1	light	LSC1898_Day1A	3	BBM_393_P108_12_03_ISS_003.raw	1844583
ZYX-1	EITGDQPGC[+57]NAMNQIFHVDC[+57]FK	3	y7	1	light	LSC1898_Day1A	4	BBM_393_P108_12_03_ISS_005.raw	958420
ZYX-1	EITGDQPGC[+57]NAMNQIFHVDC[+57]FK	3	y6	1	light	LSC1898_Day1A	1	BBM_393_P108_12_03_ISS_016.raw	1230867
ZYX-1	EITGDQPGC[+57]NAMNQIFHVDC[+57]FK	3	y6	1	light	LSC1898_Day1A	2	BBM_393_P108_12_03_ISS_015.raw	2067078
ZYX-1	EITGDQPGC[+57]NAMNQIFHVDC[+57]FK	3	y6	1	light	LSC1898_Day1A	3	BBM_393_P108_12_03_ISS_003.raw	1593006
ZYX-1	EITGDQPGC[+57]NAMNQIFHVDC[+57]FK	3	y6	1	light	LSC1898_Day1A	4	BBM_393_P108_12_03_ISS_005.raw	770478
ZYX-1	EITGDQPGC[+57]NAMNQIFHVDC[+57]FK	3	y4	1	light	LSC1898_Day1A	1	BBM_393_P108_12_03_ISS_016.raw	1068670
ZYX-1	EITGDQPGC[+57]NAMNQIFHVDC[+57]FK	3	y4	1	light	LSC1898_Day1A	2	BBM_393_P108_12_03_ISS_015.raw	2124570
ZYX-1	EITGDQPGC[+57]NAMNQIFHVDC[+57]FK	3	y4	1	light	LSC1898_Day1A	3	BBM_393_P108_12_03_ISS_003.raw	1641694
ZYX-1	EITGDQPGC[+57]NAMNQIFHVDC[+57]FK	3	y4	1	light	LSC1898_Day1A	4	BBM_393_P108_12_03_ISS_005.raw	752335
ZYX-1	EITGDQPGC[+57]NAMNQIFHVDC[+57]FK	3	y3	1	light	LSC1898_Day1A	1	BBM_393_P108_12_03_ISS_016.raw	1144852
ZYX-1	EITGDQPGC[+57]NAMNQIFHVDC[+57]FK	3	y3	1	light	LSC1898_Day1A	2	BBM_393_P108_12_03_ISS_015.raw	1733486
ZYX-1	EITGDQPGC[+57]NAMNQIFHVDC[+57]FK	3	y3	1	light	LSC1898_Day1A	3	BBM_393_P108_12_03_ISS_003.raw	1327188
ZYX-1	EITGDQPGC[+57]NAMNQIFHVDC[+57]FK	3	y3	1	light	LSC1898_Day1A	4	BBM_393_P108_12_03_ISS_005.raw	666115
ZYX-1	EITGDQPGC[+57]NAMNQIFHVDC[+57]FK	3	y16	2	light	LSC1898_Day1A	1	BBM_393_P108_12_03_ISS_016.raw	8093882
ZYX-1	EITGDQPGC[+57]NAMNQIFHVDC[+57]FK	3	y16	2	light	LSC1898_Day1A	2	BBM_393_P108_12_03_ISS_015.raw	12838161
ZYX-1	EITGDQPGC[+57]NAMNQIFHVDC[+57]FK	3	y16	2	light	LSC1898_Day1A	3	BBM_393_P108_12_03_ISS_003.raw	10191557
ZYX-1	EITGDQPGC[+57]NAMNQIFHVDC[+57]FK	3	y16	2	light	LSC1898_Day1A	4	BBM_393_P108_12_03_ISS_005.raw	5604733
ZYX-1	EITGDQPGC[+57]NAMNQIFHVDC[+57]FK	3	y16	3	light	LSC1898_Day1A	1	BBM_393_P108_12_03_ISS_016.raw	775730
ZYX-1	EITGDQPGC[+57]NAMNQIFHVDC[+57]FK	3	y16	3	light	LSC1898_Day1A	2	BBM_393_P108_12_03_ISS_015.raw	1401676
ZYX-1	EITGDQPGC[+57]NAMNQIFHVDC[+57]FK	3	y16	3	light	LSC1898_Day1A	3	BBM_393_P108_12_03_ISS_003.raw	953801
ZYX-1	EITGDQPGC[+57]NAMNQIFHVDC[+57]FK	3	y16	3	light	LSC1898_Day1A	4	BBM_393_P108_12_03_ISS_005.raw	478695
ZYX-1	SFHVDC[+57]YK	2	y6	1	light	LSC1898_Day1A	1	BBM_393_P108_12_03_ISS_016.raw	1738950
ZYX-1	SFHVDC[+57]YK	2	y6	1	light	LSC1898_Day1A	2	BBM_393_P108_12_03_ISS_015.raw	2428073
ZYX-1	SFHVDC[+57]YK	2	y6	1	light	LSC1898_Day1A	3	BBM_393_P108_12_03_ISS_003.raw	1799892
ZYX-1	SFHVDC[+57]YK	2	y6	1	light	LSC1898_Day1A	4	BBM_393_P108_12_03_ISS_005.raw	498401
ZYX-1	SFHVDC[+57]YK	2	y5	1	light	LSC1898_Day1A	1	BBM_393_P108_12_03_ISS_016.raw	3019823
ZYX-1	SFHVDC[+57]YK	2	y5	1	light	LSC1898_Day1A	2	BBM_393_P108_12_03_ISS_015.raw	4354436
ZYX-1	SFHVDC[+57]YK	2	y5	1	light	LSC1898_Day1A	3	BBM_393_P108_12_03_ISS_003.raw	2953979
ZYX-1	SFHVDC[+57]YK	2	y5	1	light	LSC1898_Day1A	4	BBM_393_P108_12_03_ISS_005.raw	834328
ZYX-1	SFHVDC[+57]YK	2	y4	1	light	LSC1898_Day1A	1	BBM_393_P108_12_03_ISS_016.raw	1939959
ZYX-1	SFHVDC[+57]YK	2	y4	1	light	LSC1898_Day1A	2	BBM_393_P108_12_03_ISS_015.raw	2730933
ZYX-1	SFHVDC[+57]YK	2	y4	1	light	LSC1898_Day1A	3	BBM_393_P108_12_03_ISS_003.raw	2026718
ZYX-1	SFHVDC[+57]YK	2	y4	1	light	LSC1898_Day1A	4	BBM_393_P108_12_03_ISS_005.raw	514933
ZYX-1	SFHVDC[+57]YK	2	y3	1	light	LSC1898_Day1A	1	BBM_393_P108_12_03_ISS_016.raw	1166283
ZYX-1	SFHVDC[+57]YK	2	y3	1	light	LSC1898_Day1A	2	BBM_393_P108_12_03_ISS_015.raw	1608537
ZYX-1	SFHVDC[+57]YK	2	y3	1	light	LSC1898_Day1A	3	BBM_393_P108_12_03_ISS_003.raw	1204033
ZYX-1	SFHVDC[+57]YK	2	y3	1	light	LSC1898_Day1A	4	BBM_393_P108_12_03_ISS_005.raw	289506
ZYX-1	SFHVDC[+57]YK	2	y6	2	light	LSC1898_Day1A	1	BBM_393_P108_12_03_ISS_016.raw	6811627
ZYX-1	SFHVDC[+57]YK	2	y6	2	light	LSC1898_Day1A	2	BBM_393_P108_12_03_ISS_015.raw	9546996
ZYX-1	SFHVDC[+57]YK	2	y6	2	light	LSC1898_Day1A	3	BBM_393_P108_12_03_ISS_003.raw	7072396
ZYX-1	SFHVDC[+57]YK	2	y6	2	light	LSC1898_Day1A	4	BBM_393_P108_12_03_ISS_005.raw	1879623
ZYX-1	SFHVDC[+57]YK	2	b3	1	light	LSC1898_Day1A	1	BBM_393_P108_12_03_ISS_016.raw	1711138
ZYX-1	SFHVDC[+57]YK	2	b3	1	light	LSC1898_Day1A	2	BBM_393_P108_12_03_ISS_015.raw	2601551
ZYX-1	SFHVDC[+57]YK	2	b3	1	light	LSC1898_Day1A	3	BBM_393_P108_12_03_ISS_003.raw	1834747
ZYX-1	SFHVDC[+57]YK	2	b3	1	light	LSC1898_Day1A	4	BBM_393_P108_12_03_ISS_005.raw	429116
ZYX-1	EITGDQPGC[+57]NAMNQIFHVDC[+57]FK	3	y7	1	light	N2_Day1A	1	BBM_393_P108_12_03_ISS_006.raw	803436
ZYX-1	EITGDQPGC[+57]NAMNQIFHVDC[+57]FK	3	y7	1	light	N2_Day1A	2	BBM_393_P108_12_03_ISS_007.raw	1627139
ZYX-1	EITGDQPGC[+57]NAMNQIFHVDC[+57]FK	3	y7	1	light	N2_Day1A	3	BBM_393_P108_12_03_ISS_001.raw	627140
ZYX-1	EITGDQPGC[+57]NAMNQIFHVDC[+57]FK	3	y7	1	light	N2_Day1A	4	BBM_393_P108_12_03_ISS_012.raw	1613725
ZYX-1	EITGDQPGC[+57]NAMNQIFHVDC[+57]FK	3	y6	1	light	N2_Day1A	1	BBM_393_P108_12_03_ISS_006.raw	618581
ZYX-1	EITGDQPGC[+57]NAMNQIFHVDC[+57]FK	3	y6	1	light	N2_Day1A	2	BBM_393_P108_12_03_ISS_007.raw	1336131
ZYX-1	EITGDQPGC[+57]NAMNQIFHVDC[+57]FK	3	y6	1	light	N2_Day1A	3	BBM_393_P108_12_03_ISS_001.raw	537328
ZYX-1	EITGDQPGC[+57]NAMNQIFHVDC[+57]FK	3	y6	1	light	N2_Day1A	4	BBM_393_P108_12_03_ISS_012.raw	1306407
ZYX-1	EITGDQPGC[+57]NAMNQIFHVDC[+57]FK	3	y4	1	light	N2_Day1A	1	BBM_393_P108_12_03_ISS_006.raw	598049
ZYX-1	EITGDQPGC[+57]NAMNQIFHVDC[+57]FK	3	y4	1	light	N2_Day1A	2	BBM_393_P108_12_03_ISS_007.raw	1329799
ZYX-1	EITGDQPGC[+57]NAMNQIFHVDC[+57]FK	3	y4	1	light	N2_Day1A	3	BBM_393_P108_12_03_ISS_001.raw	513675
ZYX-1	EITGDQPGC[+57]NAMNQIFHVDC[+57]FK	3	y4	1	light	N2_Day1A	4	BBM_393_P108_12_03_ISS_012.raw	1299901
ZYX-1	EITGDQPGC[+57]NAMNQIFHVDC[+57]FK	3	y3	1	light	N2_Day1A	1	BBM_393_P108_12_03_ISS_006.raw	502896
ZYX-1	EITGDQPGC[+57]NAMNQIFHVDC[+57]FK	3	y3	1	light	N2_Day1A	2	BBM_393_P108_12_03_ISS_007.raw	1029084
ZYX-1	EITGDQPGC[+57]NAMNQIFHVDC[+57]FK	3	y3	1	light	N2_Day1A	3	BBM_393_P108_12_03_ISS_001.raw	476808
ZYX-1	EITGDQPGC[+57]NAMNQIFHVDC[+57]FK	3	y3	1	light	N2_Day1A	4	BBM_393_P108_12_03_ISS_012.raw	1078521
ZYX-1	EITGDQPGC[+57]NAMNQIFHVDC[+57]FK	3	y16	2	light	N2_Day1A	1	BBM_393_P108_12_03_ISS_006.raw	4515390
ZYX-1	EITGDQPGC[+57]NAMNQIFHVDC[+57]FK	3	y16	2	light	N2_Day1A	2	BBM_393_P108_12_03_ISS_007.raw	9087656
ZYX-1	EITGDQPGC[+57]NAMNQIFHVDC[+57]FK	3	y16	2	light	N2_Day1A	3	BBM_393_P108_12_03_ISS_001.raw	4228796
ZYX-1	EITGDQPGC[+57]NAMNQIFHVDC[+57]FK	3	y16	2	light	N2_Day1A	4	BBM_393_P108_12_03_ISS_012.raw	8922633
ZYX-1	EITGDQPGC[+57]NAMNQIFHVDC[+57]FK	3	y16	3	light	N2_Day1A	1	BBM_393_P108_12_03_ISS_006.raw	383123
ZYX-1	EITGDQPGC[+57]NAMNQIFHVDC[+57]FK	3	y16	3	light	N2_Day1A	2	BBM_393_P108_12_03_ISS_007.raw	952605
ZYX-1	EITGDQPGC[+57]NAMNQIFHVDC[+57]FK	3	y16	3	light	N2_Day1A	3	BBM_393_P108_12_03_ISS_001.raw	324862
ZYX-1	EITGDQPGC[+57]NAMNQIFHVDC[+57]FK	3	y16	3	light	N2_Day1A	4	BBM_393_P108_12_03_ISS_012.raw	755872
ZYX-1	SFHVDC[+57]YK	2	y6	1	light	N2_Day1A	1	BBM_393_P108_12_03_ISS_006.raw	810303
ZYX-1	SFHVDC[+57]YK	2	y6	1	light	N2_Day1A	2	BBM_393_P108_12_03_ISS_007.raw	1752433
ZYX-1	SFHVDC[+57]YK	2	y6	1	light	N2_Day1A	3	BBM_393_P108_12_03_ISS_001.raw	424287
ZYX-1	SFHVDC[+57]YK	2	y6	1	light	N2_Day1A	4	BBM_393_P108_12_03_ISS_012.raw	1605649
ZYX-1	SFHVDC[+57]YK	2	y5	1	light	N2_Day1A	1	BBM_393_P108_12_03_ISS_006.raw	1359134
ZYX-1	SFHVDC[+57]YK	2	y5	1	light	N2_Day1A	2	BBM_393_P108_12_03_ISS_007.raw	3196987
ZYX-1	SFHVDC[+57]YK	2	y5	1	light	N2_Day1A	3	BBM_393_P108_12_03_ISS_001.raw	732857
ZYX-1	SFHVDC[+57]YK	2	y5	1	light	N2_Day1A	4	BBM_393_P108_12_03_ISS_012.raw	2954005
ZYX-1	SFHVDC[+57]YK	2	y4	1	light	N2_Day1A	1	BBM_393_P108_12_03_ISS_006.raw	855920
ZYX-1	SFHVDC[+57]YK	2	y4	1	light	N2_Day1A	2	BBM_393_P108_12_03_ISS_007.raw	2061076
ZYX-1	SFHVDC[+57]YK	2	y4	1	light	N2_Day1A	3	BBM_393_P108_12_03_ISS_001.raw	499729
ZYX-1	SFHVDC[+57]YK	2	y4	1	light	N2_Day1A	4	BBM_393_P108_12_03_ISS_012.raw	1830785
ZYX-1	SFHVDC[+57]YK	2	y3	1	light	N2_Day1A	1	BBM_393_P108_12_03_ISS_006.raw	517923
ZYX-1	SFHVDC[+57]YK	2	y3	1	light	N2_Day1A	2	BBM_393_P108_12_03_ISS_007.raw	1170945
ZYX-1	SFHVDC[+57]YK	2	y3	1	light	N2_Day1A	3	BBM_393_P108_12_03_ISS_001.raw	265706
ZYX-1	SFHVDC[+57]YK	2	y3	1	light	N2_Day1A	4	BBM_393_P108_12_03_ISS_012.raw	1115185
ZYX-1	SFHVDC[+57]YK	2	y6	2	light	N2_Day1A	1	BBM_393_P108_12_03_ISS_006.raw	3100509
ZYX-1	SFHVDC[+57]YK	2	y6	2	light	N2_Day1A	2	BBM_393_P108_12_03_ISS_007.raw	7151555
ZYX-1	SFHVDC[+57]YK	2	y6	2	light	N2_Day1A	3	BBM_393_P108_12_03_ISS_001.raw	1595406
ZYX-1	SFHVDC[+57]YK	2	y6	2	light	N2_Day1A	4	BBM_393_P108_12_03_ISS_012.raw	6381883
ZYX-1	SFHVDC[+57]YK	2	b3	1	light	N2_Day1A	1	BBM_393_P108_12_03_ISS_006.raw	761993
ZYX-1	SFHVDC[+57]YK	2	b3	1	light	N2_Day1A	2	BBM_393_P108_12_03_ISS_007.raw	1886522
ZYX-1	SFHVDC[+57]YK	2	b3	1	light	N2_Day1A	3	BBM_393_P108_12_03_ISS_001.raw	451142
ZYX-1	SFHVDC[+57]YK	2	b3	1	light	N2_Day1A	4	BBM_393_P108_12_03_ISS_012.raw	1739708
GPD-3	GAGQNIIPASTGAAK	2	y11	1	light	LSC1898_Day1A	1	BBM_393_P108_12_03_ISS_016.raw	103634312
GPD-3	GAGQNIIPASTGAAK	2	y11	1	light	LSC1898_Day1A	2	BBM_393_P108_12_03_ISS_015.raw	168267664
GPD-3	GAGQNIIPASTGAAK	2	y11	1	light	LSC1898_Day1A	3	BBM_393_P108_12_03_ISS_003.raw	115989744
GPD-3	GAGQNIIPASTGAAK	2	y11	1	light	LSC1898_Day1A	4	BBM_393_P108_12_03_ISS_005.raw	39346156
GPD-3	GAGQNIIPASTGAAK	2	y10	1	light	LSC1898_Day1A	1	BBM_393_P108_12_03_ISS_016.raw	92706024
GPD-3	GAGQNIIPASTGAAK	2	y10	1	light	LSC1898_Day1A	2	BBM_393_P108_12_03_ISS_015.raw	143025296
GPD-3	GAGQNIIPASTGAAK	2	y10	1	light	LSC1898_Day1A	3	BBM_393_P108_12_03_ISS_003.raw	99624640
GPD-3	GAGQNIIPASTGAAK	2	y10	1	light	LSC1898_Day1A	4	BBM_393_P108_12_03_ISS_005.raw	34710456
GPD-3	GAGQNIIPASTGAAK	2	y9	1	light	LSC1898_Day1A	1	BBM_393_P108_12_03_ISS_016.raw	378818944
GPD-3	GAGQNIIPASTGAAK	2	y9	1	light	LSC1898_Day1A	2	BBM_393_P108_12_03_ISS_015.raw	591280960
GPD-3	GAGQNIIPASTGAAK	2	y9	1	light	LSC1898_Day1A	3	BBM_393_P108_12_03_ISS_003.raw	421509568
GPD-3	GAGQNIIPASTGAAK	2	y9	1	light	LSC1898_Day1A	4	BBM_393_P108_12_03_ISS_005.raw	141276704
GPD-3	GAGQNIIPASTGAAK	2	y8	1	light	LSC1898_Day1A	1	BBM_393_P108_12_03_ISS_016.raw	841049600
GPD-3	GAGQNIIPASTGAAK	2	y8	1	light	LSC1898_Day1A	2	BBM_393_P108_12_03_ISS_015.raw	1311270400
GPD-3	GAGQNIIPASTGAAK	2	y8	1	light	LSC1898_Day1A	3	BBM_393_P108_12_03_ISS_003.raw	933369344
GPD-3	GAGQNIIPASTGAAK	2	y8	1	light	LSC1898_Day1A	4	BBM_393_P108_12_03_ISS_005.raw	304912448
GPD-3	GAGQNIIPASTGAAK	2	b4	1	light	LSC1898_Day1A	1	BBM_393_P108_12_03_ISS_016.raw	52878336
GPD-3	GAGQNIIPASTGAAK	2	b4	1	light	LSC1898_Day1A	2	BBM_393_P108_12_03_ISS_015.raw	86359968
GPD-3	GAGQNIIPASTGAAK	2	b4	1	light	LSC1898_Day1A	3	BBM_393_P108_12_03_ISS_003.raw	60822444
GPD-3	GAGQNIIPASTGAAK	2	b4	1	light	LSC1898_Day1A	4	BBM_393_P108_12_03_ISS_005.raw	18166746
GPD-3	GAGQNIIPASTGAAK	2	b6	1	light	LSC1898_Day1A	1	BBM_393_P108_12_03_ISS_016.raw	96903976
GPD-3	GAGQNIIPASTGAAK	2	b6	1	light	LSC1898_Day1A	2	BBM_393_P108_12_03_ISS_015.raw	152036240
GPD-3	GAGQNIIPASTGAAK	2	b6	1	light	LSC1898_Day1A	3	BBM_393_P108_12_03_ISS_003.raw	107198336
GPD-3	GAGQNIIPASTGAAK	2	b6	1	light	LSC1898_Day1A	4	BBM_393_P108_12_03_ISS_005.raw	33969404
GPD-3	VIPELNGK	2	y6	1	light	LSC1898_Day1A	1	BBM_393_P108_12_03_ISS_016.raw	150609584
GPD-3	VIPELNGK	2	y6	1	light	LSC1898_Day1A	2	BBM_393_P108_12_03_ISS_015.raw	229742736
GPD-3	VIPELNGK	2	y6	1	light	LSC1898_Day1A	3	BBM_393_P108_12_03_ISS_003.raw	187451056
GPD-3	VIPELNGK	2	y6	1	light	LSC1898_Day1A	4	BBM_393_P108_12_03_ISS_005.raw	46412672
GPD-3	VIPELNGK	2	y5	1	light	LSC1898_Day1A	1	BBM_393_P108_12_03_ISS_016.raw	28440258
GPD-3	VIPELNGK	2	y5	1	light	LSC1898_Day1A	2	BBM_393_P108_12_03_ISS_015.raw	47964704
GPD-3	VIPELNGK	2	y5	1	light	LSC1898_Day1A	3	BBM_393_P108_12_03_ISS_003.raw	38615120
GPD-3	VIPELNGK	2	y5	1	light	LSC1898_Day1A	4	BBM_393_P108_12_03_ISS_005.raw	8771026
GPD-3	VIPELNGK	2	y4	1	light	LSC1898_Day1A	1	BBM_393_P108_12_03_ISS_016.raw	38700492
GPD-3	VIPELNGK	2	y4	1	light	LSC1898_Day1A	2	BBM_393_P108_12_03_ISS_015.raw	58752932
GPD-3	VIPELNGK	2	y4	1	light	LSC1898_Day1A	3	BBM_393_P108_12_03_ISS_003.raw	48634236
GPD-3	VIPELNGK	2	y4	1	light	LSC1898_Day1A	4	BBM_393_P108_12_03_ISS_005.raw	11640993
GPD-3	VIPELNGK	2	y3	1	light	LSC1898_Day1A	1	BBM_393_P108_12_03_ISS_016.raw	24212588
GPD-3	VIPELNGK	2	y3	1	light	LSC1898_Day1A	2	BBM_393_P108_12_03_ISS_015.raw	36879848
GPD-3	VIPELNGK	2	y3	1	light	LSC1898_Day1A	3	BBM_393_P108_12_03_ISS_003.raw	30181516
GPD-3	VIPELNGK	2	y3	1	light	LSC1898_Day1A	4	BBM_393_P108_12_03_ISS_005.raw	7152273
GPD-3	VIPELNGK	2	y7	2	light	LSC1898_Day1A	1	BBM_393_P108_12_03_ISS_016.raw	1107352
GPD-3	VIPELNGK	2	y7	2	light	LSC1898_Day1A	2	BBM_393_P108_12_03_ISS_015.raw	1738854
GPD-3	VIPELNGK	2	y7	2	light	LSC1898_Day1A	3	BBM_393_P108_12_03_ISS_003.raw	1358428
GPD-3	VIPELNGK	2	y7	2	light	LSC1898_Day1A	4	BBM_393_P108_12_03_ISS_005.raw	407283
GPD-3	VIPELNGK	2	y6	2	light	LSC1898_Day1A	1	BBM_393_P108_12_03_ISS_016.raw	201379648
GPD-3	VIPELNGK	2	y6	2	light	LSC1898_Day1A	2	BBM_393_P108_12_03_ISS_015.raw	304171232
GPD-3	VIPELNGK	2	y6	2	light	LSC1898_Day1A	3	BBM_393_P108_12_03_ISS_003.raw	246950400
GPD-3	VIPELNGK	2	y6	2	light	LSC1898_Day1A	4	BBM_393_P108_12_03_ISS_005.raw	53044936
GPD-3	VPTPDVSVVDLTAR	2	y12	1	light	LSC1898_Day1A	1	BBM_393_P108_12_03_ISS_016.raw	152438272
GPD-3	VPTPDVSVVDLTAR	2	y12	1	light	LSC1898_Day1A	2	BBM_393_P108_12_03_ISS_015.raw	235489200
GPD-3	VPTPDVSVVDLTAR	2	y12	1	light	LSC1898_Day1A	3	BBM_393_P108_12_03_ISS_003.raw	173055232
GPD-3	VPTPDVSVVDLTAR	2	y12	1	light	LSC1898_Day1A	4	BBM_393_P108_12_03_ISS_005.raw	65647044
GPD-3	VPTPDVSVVDLTAR	2	y11	1	light	LSC1898_Day1A	1	BBM_393_P108_12_03_ISS_016.raw	510973664
GPD-3	VPTPDVSVVDLTAR	2	y11	1	light	LSC1898_Day1A	2	BBM_393_P108_12_03_ISS_015.raw	779436416
GPD-3	VPTPDVSVVDLTAR	2	y11	1	light	LSC1898_Day1A	3	BBM_393_P108_12_03_ISS_003.raw	572352832
GPD-3	VPTPDVSVVDLTAR	2	y11	1	light	LSC1898_Day1A	4	BBM_393_P108_12_03_ISS_005.raw	217548896
GPD-3	VPTPDVSVVDLTAR	2	y8	1	light	LSC1898_Day1A	1	BBM_393_P108_12_03_ISS_016.raw	282314432
GPD-3	VPTPDVSVVDLTAR	2	y8	1	light	LSC1898_Day1A	2	BBM_393_P108_12_03_ISS_015.raw	433856384
GPD-3	VPTPDVSVVDLTAR	2	y8	1	light	LSC1898_Day1A	3	BBM_393_P108_12_03_ISS_003.raw	316581984
GPD-3	VPTPDVSVVDLTAR	2	y8	1	light	LSC1898_Day1A	4	BBM_393_P108_12_03_ISS_005.raw	122368408
GPD-3	VPTPDVSVVDLTAR	2	y6	1	light	LSC1898_Day1A	1	BBM_393_P108_12_03_ISS_016.raw	163605248
GPD-3	VPTPDVSVVDLTAR	2	y6	1	light	LSC1898_Day1A	2	BBM_393_P108_12_03_ISS_015.raw	249777152
GPD-3	VPTPDVSVVDLTAR	2	y6	1	light	LSC1898_Day1A	3	BBM_393_P108_12_03_ISS_003.raw	182552960
GPD-3	VPTPDVSVVDLTAR	2	y6	1	light	LSC1898_Day1A	4	BBM_393_P108_12_03_ISS_005.raw	71030008
GPD-3	VPTPDVSVVDLTAR	2	y4	1	light	LSC1898_Day1A	1	BBM_393_P108_12_03_ISS_016.raw	163760688
GPD-3	VPTPDVSVVDLTAR	2	y4	1	light	LSC1898_Day1A	2	BBM_393_P108_12_03_ISS_015.raw	250626208
GPD-3	VPTPDVSVVDLTAR	2	y4	1	light	LSC1898_Day1A	3	BBM_393_P108_12_03_ISS_003.raw	185218944
GPD-3	VPTPDVSVVDLTAR	2	y4	1	light	LSC1898_Day1A	4	BBM_393_P108_12_03_ISS_005.raw	71975664
GPD-3	VPTPDVSVVDLTAR	2	y11	2	light	LSC1898_Day1A	1	BBM_393_P108_12_03_ISS_016.raw	461566848
GPD-3	VPTPDVSVVDLTAR	2	y11	2	light	LSC1898_Day1A	2	BBM_393_P108_12_03_ISS_015.raw	684046784
GPD-3	VPTPDVSVVDLTAR	2	y11	2	light	LSC1898_Day1A	3	BBM_393_P108_12_03_ISS_003.raw	536377056
GPD-3	VPTPDVSVVDLTAR	2	y11	2	light	LSC1898_Day1A	4	BBM_393_P108_12_03_ISS_005.raw	200667888
GPD-3	LVSWYDNEFGYSNR	2	y10	1	light	LSC1898_Day1A	1	BBM_393_P108_12_03_ISS_016.raw	264632912
GPD-3	LVSWYDNEFGYSNR	2	y10	1	light	LSC1898_Day1A	2	BBM_393_P108_12_03_ISS_015.raw	339982432
GPD-3	LVSWYDNEFGYSNR	2	y10	1	light	LSC1898_Day1A	3	BBM_393_P108_12_03_ISS_003.raw	269838784
GPD-3	LVSWYDNEFGYSNR	2	y10	1	light	LSC1898_Day1A	4	BBM_393_P108_12_03_ISS_005.raw	140860704
GPD-3	LVSWYDNEFGYSNR	2	y9	1	light	LSC1898_Day1A	1	BBM_393_P108_12_03_ISS_016.raw	217482832
GPD-3	LVSWYDNEFGYSNR	2	y9	1	light	LSC1898_Day1A	2	BBM_393_P108_12_03_ISS_015.raw	272197376
GPD-3	LVSWYDNEFGYSNR	2	y9	1	light	LSC1898_Day1A	3	BBM_393_P108_12_03_ISS_003.raw	220890896
GPD-3	LVSWYDNEFGYSNR	2	y9	1	light	LSC1898_Day1A	4	BBM_393_P108_12_03_ISS_005.raw	115565672
GPD-3	LVSWYDNEFGYSNR	2	y6	1	light	LSC1898_Day1A	1	BBM_393_P108_12_03_ISS_016.raw	183418672
GPD-3	LVSWYDNEFGYSNR	2	y6	1	light	LSC1898_Day1A	2	BBM_393_P108_12_03_ISS_015.raw	236836464
GPD-3	LVSWYDNEFGYSNR	2	y6	1	light	LSC1898_Day1A	3	BBM_393_P108_12_03_ISS_003.raw	187708240
GPD-3	LVSWYDNEFGYSNR	2	y6	1	light	LSC1898_Day1A	4	BBM_393_P108_12_03_ISS_005.raw	92806160
GPD-3	LVSWYDNEFGYSNR	2	y5	1	light	LSC1898_Day1A	1	BBM_393_P108_12_03_ISS_016.raw	184267440
GPD-3	LVSWYDNEFGYSNR	2	y5	1	light	LSC1898_Day1A	2	BBM_393_P108_12_03_ISS_015.raw	237804992
GPD-3	LVSWYDNEFGYSNR	2	y5	1	light	LSC1898_Day1A	3	BBM_393_P108_12_03_ISS_003.raw	188530016
GPD-3	LVSWYDNEFGYSNR	2	y5	1	light	LSC1898_Day1A	4	BBM_393_P108_12_03_ISS_005.raw	97104192
GPD-3	LVSWYDNEFGYSNR	2	y3	1	light	LSC1898_Day1A	1	BBM_393_P108_12_03_ISS_016.raw	134319952
GPD-3	LVSWYDNEFGYSNR	2	y3	1	light	LSC1898_Day1A	2	BBM_393_P108_12_03_ISS_015.raw	182317024
GPD-3	LVSWYDNEFGYSNR	2	y3	1	light	LSC1898_Day1A	3	BBM_393_P108_12_03_ISS_003.raw	140021184
GPD-3	LVSWYDNEFGYSNR	2	y3	1	light	LSC1898_Day1A	4	BBM_393_P108_12_03_ISS_005.raw	71319152
GPD-3	LVSWYDNEFGYSNR	2	b3	1	light	LSC1898_Day1A	1	BBM_393_P108_12_03_ISS_016.raw	103877416
GPD-3	LVSWYDNEFGYSNR	2	b3	1	light	LSC1898_Day1A	2	BBM_393_P108_12_03_ISS_015.raw	143340880
GPD-3	LVSWYDNEFGYSNR	2	b3	1	light	LSC1898_Day1A	3	BBM_393_P108_12_03_ISS_003.raw	108745976
GPD-3	LVSWYDNEFGYSNR	2	b3	1	light	LSC1898_Day1A	4	BBM_393_P108_12_03_ISS_005.raw	56347984
GPD-3	GAGQNIIPASTGAAK	2	y11	1	light	N2_Day1A	1	BBM_393_P108_12_03_ISS_006.raw	69136088
GPD-3	GAGQNIIPASTGAAK	2	y11	1	light	N2_Day1A	2	BBM_393_P108_12_03_ISS_007.raw	151919744
GPD-3	GAGQNIIPASTGAAK	2	y11	1	light	N2_Day1A	3	BBM_393_P108_12_03_ISS_001.raw	50175668
GPD-3	GAGQNIIPASTGAAK	2	y11	1	light	N2_Day1A	4	BBM_393_P108_12_03_ISS_012.raw	134806800
GPD-3	GAGQNIIPASTGAAK	2	y10	1	light	N2_Day1A	1	BBM_393_P108_12_03_ISS_006.raw	61118840
GPD-3	GAGQNIIPASTGAAK	2	y10	1	light	N2_Day1A	2	BBM_393_P108_12_03_ISS_007.raw	134367952
GPD-3	GAGQNIIPASTGAAK	2	y10	1	light	N2_Day1A	3	BBM_393_P108_12_03_ISS_001.raw	43698540
GPD-3	GAGQNIIPASTGAAK	2	y10	1	light	N2_Day1A	4	BBM_393_P108_12_03_ISS_012.raw	118238032
GPD-3	GAGQNIIPASTGAAK	2	y9	1	light	N2_Day1A	1	BBM_393_P108_12_03_ISS_006.raw	252136224
GPD-3	GAGQNIIPASTGAAK	2	y9	1	light	N2_Day1A	2	BBM_393_P108_12_03_ISS_007.raw	558131776
GPD-3	GAGQNIIPASTGAAK	2	y9	1	light	N2_Day1A	3	BBM_393_P108_12_03_ISS_001.raw	180117392
GPD-3	GAGQNIIPASTGAAK	2	y9	1	light	N2_Day1A	4	BBM_393_P108_12_03_ISS_012.raw	488690112
GPD-3	GAGQNIIPASTGAAK	2	y8	1	light	N2_Day1A	1	BBM_393_P108_12_03_ISS_006.raw	546166848
GPD-3	GAGQNIIPASTGAAK	2	y8	1	light	N2_Day1A	2	BBM_393_P108_12_03_ISS_007.raw	1230839168
GPD-3	GAGQNIIPASTGAAK	2	y8	1	light	N2_Day1A	3	BBM_393_P108_12_03_ISS_001.raw	394914944
GPD-3	GAGQNIIPASTGAAK	2	y8	1	light	N2_Day1A	4	BBM_393_P108_12_03_ISS_012.raw	1082403968
GPD-3	GAGQNIIPASTGAAK	2	b4	1	light	N2_Day1A	1	BBM_393_P108_12_03_ISS_006.raw	34498432
GPD-3	GAGQNIIPASTGAAK	2	b4	1	light	N2_Day1A	2	BBM_393_P108_12_03_ISS_007.raw	77343232
GPD-3	GAGQNIIPASTGAAK	2	b4	1	light	N2_Day1A	3	BBM_393_P108_12_03_ISS_001.raw	24069554
GPD-3	GAGQNIIPASTGAAK	2	b4	1	light	N2_Day1A	4	BBM_393_P108_12_03_ISS_012.raw	68980272
GPD-3	GAGQNIIPASTGAAK	2	b6	1	light	N2_Day1A	1	BBM_393_P108_12_03_ISS_006.raw	62817096
GPD-3	GAGQNIIPASTGAAK	2	b6	1	light	N2_Day1A	2	BBM_393_P108_12_03_ISS_007.raw	139059888
GPD-3	GAGQNIIPASTGAAK	2	b6	1	light	N2_Day1A	3	BBM_393_P108_12_03_ISS_001.raw	44978096
GPD-3	GAGQNIIPASTGAAK	2	b6	1	light	N2_Day1A	4	BBM_393_P108_12_03_ISS_012.raw	125023312
GPD-3	VIPELNGK	2	y6	1	light	N2_Day1A	1	BBM_393_P108_12_03_ISS_006.raw	100095328
GPD-3	VIPELNGK	2	y6	1	light	N2_Day1A	2	BBM_393_P108_12_03_ISS_007.raw	221218736
GPD-3	VIPELNGK	2	y6	1	light	N2_Day1A	3	BBM_393_P108_12_03_ISS_001.raw	86938752
GPD-3	VIPELNGK	2	y6	1	light	N2_Day1A	4	BBM_393_P108_12_03_ISS_012.raw	185016960
GPD-3	VIPELNGK	2	y5	1	light	N2_Day1A	1	BBM_393_P108_12_03_ISS_006.raw	19319466
GPD-3	VIPELNGK	2	y5	1	light	N2_Day1A	2	BBM_393_P108_12_03_ISS_007.raw	43977352
GPD-3	VIPELNGK	2	y5	1	light	N2_Day1A	3	BBM_393_P108_12_03_ISS_001.raw	17232004
GPD-3	VIPELNGK	2	y5	1	light	N2_Day1A	4	BBM_393_P108_12_03_ISS_012.raw	37207656
GPD-3	VIPELNGK	2	y4	1	light	N2_Day1A	1	BBM_393_P108_12_03_ISS_006.raw	26231004
GPD-3	VIPELNGK	2	y4	1	light	N2_Day1A	2	BBM_393_P108_12_03_ISS_007.raw	58027244
GPD-3	VIPELNGK	2	y4	1	light	N2_Day1A	3	BBM_393_P108_12_03_ISS_001.raw	21978828
GPD-3	VIPELNGK	2	y4	1	light	N2_Day1A	4	BBM_393_P108_12_03_ISS_012.raw	49295780
GPD-3	VIPELNGK	2	y3	1	light	N2_Day1A	1	BBM_393_P108_12_03_ISS_006.raw	16183806
GPD-3	VIPELNGK	2	y3	1	light	N2_Day1A	2	BBM_393_P108_12_03_ISS_007.raw	36901760
GPD-3	VIPELNGK	2	y3	1	light	N2_Day1A	3	BBM_393_P108_12_03_ISS_001.raw	13376270
GPD-3	VIPELNGK	2	y3	1	light	N2_Day1A	4	BBM_393_P108_12_03_ISS_012.raw	29930152
GPD-3	VIPELNGK	2	y7	2	light	N2_Day1A	1	BBM_393_P108_12_03_ISS_006.raw	756466
GPD-3	VIPELNGK	2	y7	2	light	N2_Day1A	2	BBM_393_P108_12_03_ISS_007.raw	1843435
GPD-3	VIPELNGK	2	y7	2	light	N2_Day1A	3	BBM_393_P108_12_03_ISS_001.raw	676293
GPD-3	VIPELNGK	2	y7	2	light	N2_Day1A	4	BBM_393_P108_12_03_ISS_012.raw	1359856
GPD-3	VIPELNGK	2	y6	2	light	N2_Day1A	1	BBM_393_P108_12_03_ISS_006.raw	131426344
GPD-3	VIPELNGK	2	y6	2	light	N2_Day1A	2	BBM_393_P108_12_03_ISS_007.raw	299516736
GPD-3	VIPELNGK	2	y6	2	light	N2_Day1A	3	BBM_393_P108_12_03_ISS_001.raw	110359624
GPD-3	VIPELNGK	2	y6	2	light	N2_Day1A	4	BBM_393_P108_12_03_ISS_012.raw	248821456
GPD-3	VPTPDVSVVDLTAR	2	y12	1	light	N2_Day1A	1	BBM_393_P108_12_03_ISS_006.raw	95398304
GPD-3	VPTPDVSVVDLTAR	2	y12	1	light	N2_Day1A	2	BBM_393_P108_12_03_ISS_007.raw	233253072
GPD-3	VPTPDVSVVDLTAR	2	y12	1	light	N2_Day1A	3	BBM_393_P108_12_03_ISS_001.raw	79973328
GPD-3	VPTPDVSVVDLTAR	2	y12	1	light	N2_Day1A	4	BBM_393_P108_12_03_ISS_012.raw	187060416
GPD-3	VPTPDVSVVDLTAR	2	y11	1	light	N2_Day1A	1	BBM_393_P108_12_03_ISS_006.raw	317165888
GPD-3	VPTPDVSVVDLTAR	2	y11	1	light	N2_Day1A	2	BBM_393_P108_12_03_ISS_007.raw	769568000
GPD-3	VPTPDVSVVDLTAR	2	y11	1	light	N2_Day1A	3	BBM_393_P108_12_03_ISS_001.raw	269306848
GPD-3	VPTPDVSVVDLTAR	2	y11	1	light	N2_Day1A	4	BBM_393_P108_12_03_ISS_012.raw	625640320
GPD-3	VPTPDVSVVDLTAR	2	y8	1	light	N2_Day1A	1	BBM_393_P108_12_03_ISS_006.raw	178009680
GPD-3	VPTPDVSVVDLTAR	2	y8	1	light	N2_Day1A	2	BBM_393_P108_12_03_ISS_007.raw	426076064
GPD-3	VPTPDVSVVDLTAR	2	y8	1	light	N2_Day1A	3	BBM_393_P108_12_03_ISS_001.raw	149664992
GPD-3	VPTPDVSVVDLTAR	2	y8	1	light	N2_Day1A	4	BBM_393_P108_12_03_ISS_012.raw	346934272
GPD-3	VPTPDVSVVDLTAR	2	y6	1	light	N2_Day1A	1	BBM_393_P108_12_03_ISS_006.raw	103742592
GPD-3	VPTPDVSVVDLTAR	2	y6	1	light	N2_Day1A	2	BBM_393_P108_12_03_ISS_007.raw	242868288
GPD-3	VPTPDVSVVDLTAR	2	y6	1	light	N2_Day1A	3	BBM_393_P108_12_03_ISS_001.raw	86489384
GPD-3	VPTPDVSVVDLTAR	2	y6	1	light	N2_Day1A	4	BBM_393_P108_12_03_ISS_012.raw	198391456
GPD-3	VPTPDVSVVDLTAR	2	y4	1	light	N2_Day1A	1	BBM_393_P108_12_03_ISS_006.raw	104248360
GPD-3	VPTPDVSVVDLTAR	2	y4	1	light	N2_Day1A	2	BBM_393_P108_12_03_ISS_007.raw	237731584
GPD-3	VPTPDVSVVDLTAR	2	y4	1	light	N2_Day1A	3	BBM_393_P108_12_03_ISS_001.raw	87347168
GPD-3	VPTPDVSVVDLTAR	2	y4	1	light	N2_Day1A	4	BBM_393_P108_12_03_ISS_012.raw	204861200
GPD-3	VPTPDVSVVDLTAR	2	y11	2	light	N2_Day1A	1	BBM_393_P108_12_03_ISS_006.raw	287225184
GPD-3	VPTPDVSVVDLTAR	2	y11	2	light	N2_Day1A	2	BBM_393_P108_12_03_ISS_007.raw	671763520
GPD-3	VPTPDVSVVDLTAR	2	y11	2	light	N2_Day1A	3	BBM_393_P108_12_03_ISS_001.raw	260164176
GPD-3	VPTPDVSVVDLTAR	2	y11	2	light	N2_Day1A	4	BBM_393_P108_12_03_ISS_012.raw	574932480
GPD-3	LVSWYDNEFGYSNR	2	y10	1	light	N2_Day1A	1	BBM_393_P108_12_03_ISS_006.raw	166280832
GPD-3	LVSWYDNEFGYSNR	2	y10	1	light	N2_Day1A	2	BBM_393_P108_12_03_ISS_007.raw	346474624
GPD-3	LVSWYDNEFGYSNR	2	y10	1	light	N2_Day1A	3	BBM_393_P108_12_03_ISS_001.raw	160145424
GPD-3	LVSWYDNEFGYSNR	2	y10	1	light	N2_Day1A	4	BBM_393_P108_12_03_ISS_012.raw	329663744
GPD-3	LVSWYDNEFGYSNR	2	y9	1	light	N2_Day1A	1	BBM_393_P108_12_03_ISS_006.raw	135757712
GPD-3	LVSWYDNEFGYSNR	2	y9	1	light	N2_Day1A	2	BBM_393_P108_12_03_ISS_007.raw	281155616
GPD-3	LVSWYDNEFGYSNR	2	y9	1	light	N2_Day1A	3	BBM_393_P108_12_03_ISS_001.raw	129930144
GPD-3	LVSWYDNEFGYSNR	2	y9	1	light	N2_Day1A	4	BBM_393_P108_12_03_ISS_012.raw	265951376
GPD-3	LVSWYDNEFGYSNR	2	y6	1	light	N2_Day1A	1	BBM_393_P108_12_03_ISS_006.raw	114709096
GPD-3	LVSWYDNEFGYSNR	2	y6	1	light	N2_Day1A	2	BBM_393_P108_12_03_ISS_007.raw	241113040
GPD-3	LVSWYDNEFGYSNR	2	y6	1	light	N2_Day1A	3	BBM_393_P108_12_03_ISS_001.raw	107180216
GPD-3	LVSWYDNEFGYSNR	2	y6	1	light	N2_Day1A	4	BBM_393_P108_12_03_ISS_012.raw	225128512
GPD-3	LVSWYDNEFGYSNR	2	y5	1	light	N2_Day1A	1	BBM_393_P108_12_03_ISS_006.raw	115376408
GPD-3	LVSWYDNEFGYSNR	2	y5	1	light	N2_Day1A	2	BBM_393_P108_12_03_ISS_007.raw	242223552
GPD-3	LVSWYDNEFGYSNR	2	y5	1	light	N2_Day1A	3	BBM_393_P108_12_03_ISS_001.raw	107004888
GPD-3	LVSWYDNEFGYSNR	2	y5	1	light	N2_Day1A	4	BBM_393_P108_12_03_ISS_012.raw	221789376
GPD-3	LVSWYDNEFGYSNR	2	y3	1	light	N2_Day1A	1	BBM_393_P108_12_03_ISS_006.raw	86537504
GPD-3	LVSWYDNEFGYSNR	2	y3	1	light	N2_Day1A	2	BBM_393_P108_12_03_ISS_007.raw	182715936
GPD-3	LVSWYDNEFGYSNR	2	y3	1	light	N2_Day1A	3	BBM_393_P108_12_03_ISS_001.raw	78962376
GPD-3	LVSWYDNEFGYSNR	2	y3	1	light	N2_Day1A	4	BBM_393_P108_12_03_ISS_012.raw	160540112
GPD-3	LVSWYDNEFGYSNR	2	b3	1	light	N2_Day1A	1	BBM_393_P108_12_03_ISS_006.raw	66765424
GPD-3	LVSWYDNEFGYSNR	2	b3	1	light	N2_Day1A	2	BBM_393_P108_12_03_ISS_007.raw	143250800
GPD-3	LVSWYDNEFGYSNR	2	b3	1	light	N2_Day1A	3	BBM_393_P108_12_03_ISS_001.raw	61746668
GPD-3	LVSWYDNEFGYSNR	2	b3	1	light	N2_Day1A	4	BBM_393_P108_12_03_ISS_012.raw	125918728

## Sheet: Fig. 4B-D
Figure 4B-D: Mean pixel intensity of GFP, mCherry and mCherry/GFP signals in control (LSC1870) and azyx-1 overexpression (LSC1960) strains.
Image	Strain	Batch	GFP mean	mCherry mean	mCherry/GFP mean
20210320_LSC1870_20X_Worm2.oib	LSC1870	1	296.941	227.479	0.766075
20210320_LSC1870_20X_Worm3.oib	LSC1870	1	355.455	244.76	0.688583
20210320_LSC1870_20X_Worm4.oib	LSC1870	1	308.523	219.924	0.71283
20210320_LSC1870_20X_Worm5.oib	LSC1870	1	293.626	218.96	0.745711
20210320_LSC1870_20X_Worm6.oib	LSC1870	1	273.297	227.412	0.832105
20210320_LSC1870_20X_Worm7.oib	LSC1870	1	360.503	248.515	0.689356
20210320_LSC1870_20X_Worm8.oib	LSC1870	1	370.731	255.663	0.689617
20210320_LSC1870_20X_Worm9.oib	LSC1870	2	315.299	214.335	0.679785
20210320_LSC1870_20X_Worm10.oib	LSC1870	2	327.728	231.232	0.705562
20210320_LSC1870_20X_Worm11.oib	LSC1870	2	317.036	214.247	0.67578
20210320_LSC1870_20X_Worm12.oib	LSC1870	2	236.386	170.079	0.719498
20210320_LSC1870_20X_Worm13.oib	LSC1870	2	287.006	208.825	0.727599
20210320_LSC1870_20X_Worm14.oib	LSC1870	2	293.22	231.587	0.789808
20210320_LSC1870_20X_Worm15.oib	LSC1870	2	255.477	175.921	0.688596
20210320_LSC1960_20X_Worm1.oib	LSC1960	1	413.258	265.245	0.64184
20210320_LSC1960_20X_Worm2.oib	LSC1960	1	433.88	247.786	0.571095
20210320_LSC1960_20X_Worm3.oib	LSC1960	1	383.335	346.223	0.903187
20210320_LSC1960_20X_Worm4.oib	LSC1960	1	410.323	266.464	0.649401
20210320_LSC1960_20X_Worm5.oib	LSC1960	1	456.718	269.146	0.589305
20210320_LSC1960_20X_Worm6.oib	LSC1960	2	411.313	272.941	0.663583
20210320_LSC1960_20X_Worm7.oib	LSC1960	2	451.303	327.383	0.725417
20210320_LSC1960_20X_Worm8.oib	LSC1960	2	409.741	263.093	0.642095
20210320_LSC1960_20X_Worm9.oib	LSC1960	2	345.688	275.697	0.79753
20210320_LSC1960_20X_Worm10.oib	LSC1960	2	349.748	230.302	0.65848
20210320_LSC1960_20X_Worm11.oib	LSC1960	2	365.501	219.922	0.6017
20210320_LSC1960_20X_Worm12.oib	LSC1960	2	431.024	326.902	0.758432
20210320_LSC1960_20X_Worm13.oib	LSC1960	2	368.915	265.975	0.720966
20210320_LSC1960_20X_Worm14.oib	LSC1960	2	436.683	301.774	0.69106
20210320_LSC1960_20X_Worm15.oib	LSC1960	2	380.666	237.178	0.62306
20210320_LSC1960_20X_Worm16.oib	LSC1960	2	408.23	281.564	0.68972
20210320_LSC1960_20X_Worm17.oib	LSC1960	2	377.904	249.376	0.659893

## Sheet: Fig. 4G
Figure 4G: Pixel intensity of GABAergic neurons in control (LSC1998) and azyx-1 overexpression (LSC1999) strains. Intensities were normalized using the mean of each imaging batch.
Batch	Strain	Location	Worm	Neuron	Channel	GFPMean	NormGFPMean
1	LSC1998	Head	1	1	GFP	260462	0.879329
1	LSC1998	Head	1	2	GFP	172892	0.58369
1	LSC1998	Mid-body	1	1	GFP	233309	0.787658
1	LSC1998	Mid-body	1	2	GFP	193237	0.652375
1	LSC1998	Tail	1	1	GFP	188115	0.635082
1	LSC1998	Tail	1	2	GFP	33711.7	0.113812
1	LSC1998	Head	2	1	GFP	204955	0.691933
1	LSC1998	Mid-body	2	1	GFP	232010	0.783272
1	LSC1998	Mid-body	2	2	GFP	236324	0.797839
1	LSC1998	Mid-body	2	3	GFP	178349	0.602113
1	LSC1998	Tail	2	1	GFP	48927.4	0.165181
1	LSC1998	Tail	2	2	GFP	168234	0.567964
1	LSC1998	Tail	2	3	GFP	97959.3	0.330714
1	LSC1998	Tail	2	4	GFP	130436	0.440355
1	LSC1998	Tail	2	5	GFP	102906	0.347414
1	LSC1998	Head	3	1	GFP	644996	2.17753
1	LSC1998	Head	3	2	GFP	315213	1.06417
1	LSC1998	Mid-body	3	1	GFP	292058	0.985997
1	LSC1998	Mid-body	3	2	GFP	294433	0.994016
1	LSC1998	Mid-body	3	3	GFP	185228	0.625336
1	LSC1998	Tail	3	1	GFP	27543.9	0.0929891
1	LSC1998	Tail	3	2	GFP	192434	0.649663
1	LSC1999	Head	1	1	GFP	352034	1.18848
1	LSC1999	Head	1	2	GFP	383759	1.29558
1	LSC1999	Head	1	3	GFP	484251	1.63485
1	LSC1999	Head	1	4	GFP	530698	1.79165
1	LSC1999	Head	1	5	GFP	381347	1.28744
1	LSC1999	Mid-body	1	1	GFP	281504	0.950367
1	LSC1999	Mid-body	1	2	GFP	378689	1.27846
1	LSC1999	Mid-body	1	3	GFP	357369	1.20649
1	LSC1999	Tail	1	1	GFP	192106	0.648557
1	LSC1999	Tail	1	2	GFP	243980	0.823686
1	LSC1999	Head	2	1	GFP	495418	1.67255
1	LSC1999	Head	2	2	GFP	697893	2.35611
1	LSC1999	Head	2	3	GFP	441164	1.48938
1	LSC1999	Head	2	4	GFP	111771	0.377343
1	LSC1999	Mid-body	2	1	GFP	186217	0.628676
1	LSC1999	Mid-body	2	2	GFP	178151	0.601443
1	LSC1999	Mid-body	2	3	GFP	101539	0.3428
1	LSC1999	Mid-body	2	4	GFP	65629.3	0.221567
1	LSC1999	Tail	2	1	GFP	595123	2.00915
1	LSC1999	Tail	2	2	GFP	151261	0.510661
1	LSC1999	Head	3	1	GFP	391846	1.32289
1	LSC1999	Head	3	2	GFP	666630	2.25056
1	LSC1999	Head	3	3	GFP	393430	1.32823
1	LSC1999	Head	3	4	GFP	430870	1.45463
1	LSC1999	Head	3	5	GFP	433304	1.46285
1	LSC1999	Mid-body	3	1	GFP	413366	1.39554
1	LSC1999	Mid-body	3	2	GFP	280602	0.94732
1	LSC1999	Mid-body	3	3	GFP	173428	0.585498
1	LSC1999	Tail	3	1	GFP	286874	0.968495
1	LSC1999	Tail	3	2	GFP	571424	1.92915
1	LSC1999	Tail	3	3	GFP	390703	1.31903
1	LSC1999	Tail	3	4	GFP	360973	1.21866
1	LSC1999	Tail	3	5	GFP	370703	1.25151
1	LSC1999	Tail	3	6	GFP	379732	1.28199
2	LSC1998	Mid-body	1	1	GFP	482507	0.923267
2	LSC1998	Mid-body	1	2	GFP	489988	0.937582
2	LSC1998	Mid-body	2	1	GFP	298912	0.571962
2	LSC1998	Mid-body	2	2	GFP	289428	0.553814
2	LSC1998	Mid-body	3	1	GFP	344080	0.65839
2	LSC1998	Mid-body	3	2	GFP	336815	0.644488
2	LSC1998	Mid-body	4	1	GFP	218121	0.41737
2	LSC1998	Mid-body	4	2	GFP	162598	0.311128
2	LSC1998	Mid-body	4	3	GFP	67550.4	0.129256
2	LSC1998	Mid-body	5	1	GFP	224573	0.429715
2	LSC1998	Mid-body	5	2	GFP	164221	0.314234
2	LSC1998	Mid-body	6	1	GFP	364380	0.697233
2	LSC1998	Mid-body	6	2	GFP	292286	0.559283
2	LSC1999	Mid-body	1	1	GFP	621909	1.19001
2	LSC1999	Mid-body	1	2	GFP	695867	1.33153
2	LSC1999	Mid-body	1	3	GFP	493712	0.944707
2	LSC1999	Mid-body	1	4	GFP	561215	1.07387
2	LSC1999	Mid-body	2	1	GFP	688249	1.31695
2	LSC1999	Mid-body	2	2	GFP	499198	0.955204
2	LSC1999	Mid-body	2	3	GFP	532805	1.01951
2	LSC1999	Mid-body	2	4	GFP	477598	0.913873
2	LSC1999	Mid-body	3	1	GFP	855891	1.63773
2	LSC1999	Mid-body	3	2	GFP	962852	1.8424
2	LSC1999	Mid-body	3	3	GFP	1.06873e+06	2.04498
2	LSC1999	Mid-body	3	4	GFP	1.26681e+06	2.42402
2	LSC1999	Mid-body	4	1	GFP	272529	0.521479
2	LSC1999	Mid-body	4	2	GFP	174858	0.334586
2	LSC1999	Mid-body	4	3	GFP	323036	0.618123
2	LSC1999	Mid-body	5	1	GFP	369150	0.70636
2	LSC1999	Mid-body	5	2	GFP	258947	0.49549
2	LSC1999	Mid-body	5	3	GFP	543782	1.04052
2	LSC1999	Mid-body	6	1	GFP	929206	1.77802
2	LSC1999	Mid-body	6	2	GFP	1.08219e+06	2.07074
2	LSC1999	Mid-body	6	3	GFP	752904	1.44066
2	LSC1999	Mid-body	6	4	GFP	846581	1.61991
2	LSC1999	Mid-body	6	5	GFP	521598	0.998066
2	LSC1999	Mid-body	6	6	GFP	801445	1.53355

## Sheet: Fig. 5B
Figure 5B: Muscle integrity classification of control, azyx-1 mutant and azyx-1 overexpression strains.
Replicate	Strain	Score	Count	n
1	control	disorganized	19	29
1	control	normal	10	29
1	mutant	disorganized	20	37
1	mutant	normal	17	37
1	OE 1	disorganized	28	32
1	OE 1	normal	4	32
2	control	disorganized	13	22
2	control	normal	9	22
2	OE 2	disorganized	15	19
2	OE 2	normal	4	19
3	OE 1	disorganized	20	20
3	OE 1	normal	0	20
3	mutant	disorganized	15	20
3	mutant	normal	5	20
3	OE 2	disorganized	20	21
3	OE 2	normal	1	21
3	control	disorganized	14	24
3	control	normal	10	24

## Sheet: Fig. 5C
Figure 5C: Cumulative percentage of animals observed to reach bacteria patch, monitored every 30 minutes for 180 minutes.
Replicate	Time	wild type	azyx-1 (ATG →TAC)	azyx-1 OE 1	azyx-1 OE 2	zyx-1
1	0	0	0	0	0	0
1	30	0.181818	0.0882353	0.0217391	0	0.0857143
1	60	0.757576	0.676471	0.347826	0.3	0.571429
1	90	0.878788	0.852941	0.586957	0.3	0.857143
1	120	0.878788	0.911765	0.782609	0.5	0.971429
1	150	0.969697	0.941176	0.847826	0.7	0.971429
1	180	0.969697	1	0.847826	0.8	1
2	0	0	0	0	0	0
2	30	0.192308	0.157895	0.0512821	0.0277778	0
2	60	0.634615	0.815789	0.538462	0.194444	0.147059
2	90	0.865385	0.921053	0.589744	0.444444	0.352941
2	120	0.923077	0.973684	0.769231	0.472222	0.529412
2	150	0.961538	1	0.769231	0.583333	0.823529
2	180	0.961538	1	0.820513	0.694444	0.970588
3	0	0	0	0	0	0
3	30	0.263158	0.242424	0.0882353	0.102564	0.0238095
3	60	0.710526	0.69697	0.294118	0.512821	0.333333
3	90	0.894737	0.848485	0.617647	0.641026	0.761905
3	120	0.947368	0.909091	0.764706	0.794872	0.880952
3	150	0.973684	0.909091	0.823529	0.794872	0.952381
3	180	0.973684	0.939394	0.911765	0.820513	0.952381
4	0	0	0	0	0	0
4	30	0.219512	0.194444	0.333333	0.0526316	0.0243902
4	60	0.634146	0.611111	0.638889	0.289474	0.414634
4	90	0.804878	0.888889	0.777778	0.421053	0.756098
4	120	0.878049	0.944444	0.833333	0.605263	0.878049
4	150	0.97561	0.944444	0.833333	0.736842	0.926829
4	180	1	0.972222	0.861111	0.789474	1

## Sheet: Fig. S2
Figure S2: Ion intensities of AZYX-1 and ZYX-1 peptides from larval (L4), young adult (Day 1) and aged (Day 8) wild type C. elegans. Nomalize to spike-in peptide.
Protein Name	Peptide Modified Sequence	Precursor Charge	Fragment Ion	Product Charge	Isotope Label Type	Condition	BioReplicate	Run	Intensity
AZYX-1	S[+42]YLSPLPHYPSQSLGR	2	y12	1	light	N2_L4	1	BBM_393_P108_12_03_ISS_002.raw	9455271
AZYX-1	S[+42]YLSPLPHYPSQSLGR	2	y12	1	light	N2_L4	2	BBM_393_P108_12_03_ISS_009.raw	20782626
AZYX-1	S[+42]YLSPLPHYPSQSLGR	2	y12	1	light	N2_L4	3	BBM_393_P108_12_03_ISS_013.raw	16278933
AZYX-1	S[+42]YLSPLPHYPSQSLGR	2	y12	1	light	N2_L4	4	BBM_393_P108_12_03_ISS_008.raw	18172630
AZYX-1	S[+42]YLSPLPHYPSQSLGR	2	y10	1	light	N2_L4	1	BBM_393_P108_12_03_ISS_002.raw	17143096
AZYX-1	S[+42]YLSPLPHYPSQSLGR	2	y10	1	light	N2_L4	2	BBM_393_P108_12_03_ISS_009.raw	36037264
AZYX-1	S[+42]YLSPLPHYPSQSLGR	2	y10	1	light	N2_L4	3	BBM_393_P108_12_03_ISS_013.raw	27834240
AZYX-1	S[+42]YLSPLPHYPSQSLGR	2	y10	1	light	N2_L4	4	BBM_393_P108_12_03_ISS_008.raw	29992562
AZYX-1	S[+42]YLSPLPHYPSQSLGR	2	y7	1	light	N2_L4	1	BBM_393_P108_12_03_ISS_002.raw	13459780
AZYX-1	S[+42]YLSPLPHYPSQSLGR	2	y7	1	light	N2_L4	2	BBM_393_P108_12_03_ISS_009.raw	28527644
AZYX-1	S[+42]YLSPLPHYPSQSLGR	2	y7	1	light	N2_L4	3	BBM_393_P108_12_03_ISS_013.raw	21735508
AZYX-1	S[+42]YLSPLPHYPSQSLGR	2	y7	1	light	N2_L4	4	BBM_393_P108_12_03_ISS_008.raw	24227262
AZYX-1	S[+42]YLSPLPHYPSQSLGR	2	y12	2	light	N2_L4	1	BBM_393_P108_12_03_ISS_002.raw	8642316
AZYX-1	S[+42]YLSPLPHYPSQSLGR	2	y12	2	light	N2_L4	2	BBM_393_P108_12_03_ISS_009.raw	18408970
AZYX-1	S[+42]YLSPLPHYPSQSLGR	2	y12	2	light	N2_L4	3	BBM_393_P108_12_03_ISS_013.raw	13581460
AZYX-1	S[+42]YLSPLPHYPSQSLGR	2	y12	2	light	N2_L4	4	BBM_393_P108_12_03_ISS_008.raw	15769267
AZYX-1	S[+42]YLSPLPHYPSQSLGR	2	y10	2	light	N2_L4	1	BBM_393_P108_12_03_ISS_002.raw	14861631
AZYX-1	S[+42]YLSPLPHYPSQSLGR	2	y10	2	light	N2_L4	2	BBM_393_P108_12_03_ISS_009.raw	33074242
AZYX-1	S[+42]YLSPLPHYPSQSLGR	2	y10	2	light	N2_L4	3	BBM_393_P108_12_03_ISS_013.raw	24763448
AZYX-1	S[+42]YLSPLPHYPSQSLGR	2	y10	2	light	N2_L4	4	BBM_393_P108_12_03_ISS_008.raw	28013228
AZYX-1	S[+42]YLSPLPHYPSQSLGR	2	b3	1	light	N2_L4	1	BBM_393_P108_12_03_ISS_002.raw	8428110
AZYX-1	S[+42]YLSPLPHYPSQSLGR	2	b3	1	light	N2_L4	2	BBM_393_P108_12_03_ISS_009.raw	18367032
AZYX-1	S[+42]YLSPLPHYPSQSLGR	2	b3	1	light	N2_L4	3	BBM_393_P108_12_03_ISS_013.raw	13054010
AZYX-1	S[+42]YLSPLPHYPSQSLGR	2	b3	1	light	N2_L4	4	BBM_393_P108_12_03_ISS_008.raw	15572658
AZYX-1	SFSTIPDSASATDLWDPR	2	y13	1	light	N2_L4	1	BBM_393_P108_12_03_ISS_002.raw	8793636
AZYX-1	SFSTIPDSASATDLWDPR	2	y13	1	light	N2_L4	2	BBM_393_P108_12_03_ISS_009.raw	19463162
AZYX-1	SFSTIPDSASATDLWDPR	2	y13	1	light	N2_L4	3	BBM_393_P108_12_03_ISS_013.raw	16069402
AZYX-1	SFSTIPDSASATDLWDPR	2	y13	1	light	N2_L4	4	BBM_393_P108_12_03_ISS_008.raw	18249430
AZYX-1	SFSTIPDSASATDLWDPR	2	y11	1	light	N2_L4	1	BBM_393_P108_12_03_ISS_002.raw	866779
AZYX-1	SFSTIPDSASATDLWDPR	2	y11	1	light	N2_L4	2	BBM_393_P108_12_03_ISS_009.raw	2062470
AZYX-1	SFSTIPDSASATDLWDPR	2	y11	1	light	N2_L4	3	BBM_393_P108_12_03_ISS_013.raw	1685950
AZYX-1	SFSTIPDSASATDLWDPR	2	y11	1	light	N2_L4	4	BBM_393_P108_12_03_ISS_008.raw	1771599
AZYX-1	SFSTIPDSASATDLWDPR	2	y5	1	light	N2_L4	1	BBM_393_P108_12_03_ISS_002.raw	853249
AZYX-1	SFSTIPDSASATDLWDPR	2	y5	1	light	N2_L4	2	BBM_393_P108_12_03_ISS_009.raw	1992768
AZYX-1	SFSTIPDSASATDLWDPR	2	y5	1	light	N2_L4	3	BBM_393_P108_12_03_ISS_013.raw	1525484
AZYX-1	SFSTIPDSASATDLWDPR	2	y5	1	light	N2_L4	4	BBM_393_P108_12_03_ISS_008.raw	1735954
AZYX-1	SFSTIPDSASATDLWDPR	2	y13	2	light	N2_L4	1	BBM_393_P108_12_03_ISS_002.raw	863800
AZYX-1	SFSTIPDSASATDLWDPR	2	y13	2	light	N2_L4	2	BBM_393_P108_12_03_ISS_009.raw	2208373
AZYX-1	SFSTIPDSASATDLWDPR	2	y13	2	light	N2_L4	3	BBM_393_P108_12_03_ISS_013.raw	1644619
AZYX-1	SFSTIPDSASATDLWDPR	2	y13	2	light	N2_L4	4	BBM_393_P108_12_03_ISS_008.raw	1853656
AZYX-1	SFSTIPDSASATDLWDPR	2	b4	1	light	N2_L4	1	BBM_393_P108_12_03_ISS_002.raw	1036513
AZYX-1	SFSTIPDSASATDLWDPR	2	b4	1	light	N2_L4	2	BBM_393_P108_12_03_ISS_009.raw	2686297
AZYX-1	SFSTIPDSASATDLWDPR	2	b4	1	light	N2_L4	3	BBM_393_P108_12_03_ISS_013.raw	1994489
AZYX-1	SFSTIPDSASATDLWDPR	2	b4	1	light	N2_L4	4	BBM_393_P108_12_03_ISS_008.raw	2322437
AZYX-1	IYPMDDWTDR	2	y8	1	light	N2_L4	1	BBM_393_P108_12_03_ISS_002.raw	1565737
AZYX-1	IYPMDDWTDR	2	y8	1	light	N2_L4	2	BBM_393_P108_12_03_ISS_009.raw	5027869
AZYX-1	IYPMDDWTDR	2	y8	1	light	N2_L4	3	BBM_393_P108_12_03_ISS_013.raw	3386313
AZYX-1	IYPMDDWTDR	2	y8	1	light	N2_L4	4	BBM_393_P108_12_03_ISS_008.raw	2973720
AZYX-1	IYPMDDWTDR	2	y7	1	light	N2_L4	1	BBM_393_P108_12_03_ISS_002.raw	766309
AZYX-1	IYPMDDWTDR	2	y7	1	light	N2_L4	2	BBM_393_P108_12_03_ISS_009.raw	2263602
AZYX-1	IYPMDDWTDR	2	y7	1	light	N2_L4	3	BBM_393_P108_12_03_ISS_013.raw	1421641
AZYX-1	IYPMDDWTDR	2	y7	1	light	N2_L4	4	BBM_393_P108_12_03_ISS_008.raw	1227300
AZYX-1	IYPMDDWTDR	2	y6	1	light	N2_L4	1	BBM_393_P108_12_03_ISS_002.raw	782277
AZYX-1	IYPMDDWTDR	2	y6	1	light	N2_L4	2	BBM_393_P108_12_03_ISS_009.raw	2733638
AZYX-1	IYPMDDWTDR	2	y6	1	light	N2_L4	3	BBM_393_P108_12_03_ISS_013.raw	1759700
AZYX-1	IYPMDDWTDR	2	y6	1	light	N2_L4	4	BBM_393_P108_12_03_ISS_008.raw	1581308
AZYX-1	IYPMDDWTDR	2	y5	1	light	N2_L4	1	BBM_393_P108_12_03_ISS_002.raw	176958
AZYX-1	IYPMDDWTDR	2	y5	1	light	N2_L4	2	BBM_393_P108_12_03_ISS_009.raw	806868
AZYX-1	IYPMDDWTDR	2	y5	1	light	N2_L4	3	BBM_393_P108_12_03_ISS_013.raw	633063
AZYX-1	IYPMDDWTDR	2	y5	1	light	N2_L4	4	BBM_393_P108_12_03_ISS_008.raw	441256
AZYX-1	IYPMDDWTDR	2	y4	1	light	N2_L4	1	BBM_393_P108_12_03_ISS_002.raw	476471
AZYX-1	IYPMDDWTDR	2	y4	1	light	N2_L4	2	BBM_393_P108_12_03_ISS_009.raw	1868000
AZYX-1	IYPMDDWTDR	2	y4	1	light	N2_L4	3	BBM_393_P108_12_03_ISS_013.raw	1175802
AZYX-1	IYPMDDWTDR	2	y4	1	light	N2_L4	4	BBM_393_P108_12_03_ISS_008.raw	1186041
AZYX-1	IYPMDDWTDR	2	y8	2	light	N2_L4	1	BBM_393_P108_12_03_ISS_002.raw	2348506
AZYX-1	IYPMDDWTDR	2	y8	2	light	N2_L4	2	BBM_393_P108_12_03_ISS_009.raw	6751316
AZYX-1	IYPMDDWTDR	2	y8	2	light	N2_L4	3	BBM_393_P108_12_03_ISS_013.raw	4702490
AZYX-1	IYPMDDWTDR	2	y8	2	light	N2_L4	4	BBM_393_P108_12_03_ISS_008.raw	4354632
AZYX-1	INNC[+57]LTEIGR	2	y7	1	light	N2_L4	1	BBM_393_P108_12_03_ISS_002.raw	268224
AZYX-1	INNC[+57]LTEIGR	2	y7	1	light	N2_L4	2	BBM_393_P108_12_03_ISS_009.raw	1576375
AZYX-1	INNC[+57]LTEIGR	2	y7	1	light	N2_L4	3	BBM_393_P108_12_03_ISS_013.raw	849996
AZYX-1	INNC[+57]LTEIGR	2	y7	1	light	N2_L4	4	BBM_393_P108_12_03_ISS_008.raw	735629
AZYX-1	INNC[+57]LTEIGR	2	y6	1	light	N2_L4	1	BBM_393_P108_12_03_ISS_002.raw	456902
AZYX-1	INNC[+57]LTEIGR	2	y6	1	light	N2_L4	2	BBM_393_P108_12_03_ISS_009.raw	2280462
AZYX-1	INNC[+57]LTEIGR	2	y6	1	light	N2_L4	3	BBM_393_P108_12_03_ISS_013.raw	1249297
AZYX-1	INNC[+57]LTEIGR	2	y6	1	light	N2_L4	4	BBM_393_P108_12_03_ISS_008.raw	1187628
AZYX-1	INNC[+57]LTEIGR	2	y5	1	light	N2_L4	1	BBM_393_P108_12_03_ISS_002.raw	622411
AZYX-1	INNC[+57]LTEIGR	2	y5	1	light	N2_L4	2	BBM_393_P108_12_03_ISS_009.raw	3111010
AZYX-1	INNC[+57]LTEIGR	2	y5	1	light	N2_L4	3	BBM_393_P108_12_03_ISS_013.raw	1664105
AZYX-1	INNC[+57]LTEIGR	2	y5	1	light	N2_L4	4	BBM_393_P108_12_03_ISS_008.raw	1720736
AZYX-1	INNC[+57]LTEIGR	2	y3	1	light	N2_L4	1	BBM_393_P108_12_03_ISS_002.raw	209707
AZYX-1	INNC[+57]LTEIGR	2	y3	1	light	N2_L4	2	BBM_393_P108_12_03_ISS_009.raw	1199681
AZYX-1	INNC[+57]LTEIGR	2	y3	1	light	N2_L4	3	BBM_393_P108_12_03_ISS_013.raw	553938
AZYX-1	INNC[+57]LTEIGR	2	y3	1	light	N2_L4	4	BBM_393_P108_12_03_ISS_008.raw	538367
AZYX-1	TSNNWLSR	2	y7	1	light	N2_L4	1	BBM_393_P108_12_03_ISS_002.raw	1090361
AZYX-1	TSNNWLSR	2	y7	1	light	N2_L4	2	BBM_393_P108_12_03_ISS_009.raw	3064391
AZYX-1	TSNNWLSR	2	y7	1	light	N2_L4	3	BBM_393_P108_12_03_ISS_013.raw	1834354
AZYX-1	TSNNWLSR	2	y7	1	light	N2_L4	4	BBM_393_P108_12_03_ISS_008.raw	1910229
AZYX-1	TSNNWLSR	2	y6	1	light	N2_L4	1	BBM_393_P108_12_03_ISS_002.raw	3888766
AZYX-1	TSNNWLSR	2	y6	1	light	N2_L4	2	BBM_393_P108_12_03_ISS_009.raw	10663471
AZYX-1	TSNNWLSR	2	y6	1	light	N2_L4	3	BBM_393_P108_12_03_ISS_013.raw	6268041
AZYX-1	TSNNWLSR	2	y6	1	light	N2_L4	4	BBM_393_P108_12_03_ISS_008.raw	6344192
AZYX-1	TSNNWLSR	2	y5	1	light	N2_L4	1	BBM_393_P108_12_03_ISS_002.raw	2227110
AZYX-1	TSNNWLSR	2	y5	1	light	N2_L4	2	BBM_393_P108_12_03_ISS_009.raw	6253974
AZYX-1	TSNNWLSR	2	y5	1	light	N2_L4	3	BBM_393_P108_12_03_ISS_013.raw	3663290
AZYX-1	TSNNWLSR	2	y5	1	light	N2_L4	4	BBM_393_P108_12_03_ISS_008.raw	3774866
AZYX-1	TSNNWLSR	2	y4	1	light	N2_L4	1	BBM_393_P108_12_03_ISS_002.raw	2150485
AZYX-1	TSNNWLSR	2	y4	1	light	N2_L4	2	BBM_393_P108_12_03_ISS_009.raw	6392898
AZYX-1	TSNNWLSR	2	y4	1	light	N2_L4	3	BBM_393_P108_12_03_ISS_013.raw	3838175
AZYX-1	TSNNWLSR	2	y4	1	light	N2_L4	4	BBM_393_P108_12_03_ISS_008.raw	3910212
AZYX-1	TSNNWLSR	2	y3	1	light	N2_L4	1	BBM_393_P108_12_03_ISS_002.raw	2899139
AZYX-1	TSNNWLSR	2	y3	1	light	N2_L4	2	BBM_393_P108_12_03_ISS_009.raw	8110444
AZYX-1	TSNNWLSR	2	y3	1	light	N2_L4	3	BBM_393_P108_12_03_ISS_013.raw	4603277
AZYX-1	TSNNWLSR	2	y3	1	light	N2_L4	4	BBM_393_P108_12_03_ISS_008.raw	4602852
AZYX-1	TSNNWLSR	2	b4	1	light	N2_L4	1	BBM_393_P108_12_03_ISS_002.raw	201913
AZYX-1	TSNNWLSR	2	b4	1	light	N2_L4	2	BBM_393_P108_12_03_ISS_009.raw	735371
AZYX-1	TSNNWLSR	2	b4	1	light	N2_L4	3	BBM_393_P108_12_03_ISS_013.raw	362119
AZYX-1	TSNNWLSR	2	b4	1	light	N2_L4	4	BBM_393_P108_12_03_ISS_008.raw	411750
AZYX-1	FLLRPLIPTNLVR	3	y6	1	light	N2_L4	1	BBM_393_P108_12_03_ISS_002.raw	32146830
AZYX-1	FLLRPLIPTNLVR	3	y6	1	light	N2_L4	2	BBM_393_P108_12_03_ISS_009.raw	48293084
AZYX-1	FLLRPLIPTNLVR	3	y6	1	light	N2_L4	3	BBM_393_P108_12_03_ISS_013.raw	38163956
AZYX-1	FLLRPLIPTNLVR	3	y6	1	light	N2_L4	4	BBM_393_P108_12_03_ISS_008.raw	52208716
AZYX-1	FLLRPLIPTNLVR	3	y5	1	light	N2_L4	1	BBM_393_P108_12_03_ISS_002.raw	11357372
AZYX-1	FLLRPLIPTNLVR	3	y5	1	light	N2_L4	2	BBM_393_P108_12_03_ISS_009.raw	17329380
AZYX-1	FLLRPLIPTNLVR	3	y5	1	light	N2_L4	3	BBM_393_P108_12_03_ISS_013.raw	13738515
AZYX-1	FLLRPLIPTNLVR	3	y5	1	light	N2_L4	4	BBM_393_P108_12_03_ISS_008.raw	19246020
AZYX-1	FLLRPLIPTNLVR	3	y11	2	light	N2_L4	1	BBM_393_P108_12_03_ISS_002.raw	12621587
AZYX-1	FLLRPLIPTNLVR	3	y11	2	light	N2_L4	2	BBM_393_P108_12_03_ISS_009.raw	19597832
AZYX-1	FLLRPLIPTNLVR	3	y11	2	light	N2_L4	3	BBM_393_P108_12_03_ISS_013.raw	15523788
AZYX-1	FLLRPLIPTNLVR	3	y11	2	light	N2_L4	4	BBM_393_P108_12_03_ISS_008.raw	21871572
AZYX-1	FLLRPLIPTNLVR	3	y6	2	light	N2_L4	1	BBM_393_P108_12_03_ISS_002.raw	17153554
AZYX-1	FLLRPLIPTNLVR	3	y6	2	light	N2_L4	2	BBM_393_P108_12_03_ISS_009.raw	26139748
AZYX-1	FLLRPLIPTNLVR	3	y6	2	light	N2_L4	3	BBM_393_P108_12_03_ISS_013.raw	19948822
AZYX-1	FLLRPLIPTNLVR	3	y6	2	light	N2_L4	4	BBM_393_P108_12_03_ISS_008.raw	27228410
AZYX-1	FLLRPLIPTNLVR	3	b6	1	light	N2_L4	1	BBM_393_P108_12_03_ISS_002.raw	22488474
AZYX-1	FLLRPLIPTNLVR	3	b6	1	light	N2_L4	2	BBM_393_P108_12_03_ISS_009.raw	33210318
AZYX-1	FLLRPLIPTNLVR	3	b6	1	light	N2_L4	3	BBM_393_P108_12_03_ISS_013.raw	27111316
AZYX-1	FLLRPLIPTNLVR	3	b6	1	light	N2_L4	4	BBM_393_P108_12_03_ISS_008.raw	36596208
AZYX-1	FLLRPLIPTNLVR	3	b7	1	light	N2_L4	1	BBM_393_P108_12_03_ISS_002.raw	12523808
AZYX-1	FLLRPLIPTNLVR	3	b7	1	light	N2_L4	2	BBM_393_P108_12_03_ISS_009.raw	18115366
AZYX-1	FLLRPLIPTNLVR	3	b7	1	light	N2_L4	3	BBM_393_P108_12_03_ISS_013.raw	14906914
AZYX-1	FLLRPLIPTNLVR	3	b7	1	light	N2_L4	4	BBM_393_P108_12_03_ISS_008.raw	20141820
AZYX-1	SATFIETPMR	2	y8	1	light	N2_L4	1	BBM_393_P108_12_03_ISS_002.raw	1271950
AZYX-1	SATFIETPMR	2	y8	1	light	N2_L4	2	BBM_393_P108_12_03_ISS_009.raw	3885516
AZYX-1	SATFIETPMR	2	y8	1	light	N2_L4	3	BBM_393_P108_12_03_ISS_013.raw	2134500
AZYX-1	SATFIETPMR	2	y8	1	light	N2_L4	4	BBM_393_P108_12_03_ISS_008.raw	2607827
AZYX-1	SATFIETPMR	2	y7	1	light	N2_L4	1	BBM_393_P108_12_03_ISS_002.raw	3324666
AZYX-1	SATFIETPMR	2	y7	1	light	N2_L4	2	BBM_393_P108_12_03_ISS_009.raw	9295450
AZYX-1	SATFIETPMR	2	y7	1	light	N2_L4	3	BBM_393_P108_12_03_ISS_013.raw	5192024
AZYX-1	SATFIETPMR	2	y7	1	light	N2_L4	4	BBM_393_P108_12_03_ISS_008.raw	6575256
AZYX-1	SATFIETPMR	2	y6	1	light	N2_L4	1	BBM_393_P108_12_03_ISS_002.raw	6546730
AZYX-1	SATFIETPMR	2	y6	1	light	N2_L4	2	BBM_393_P108_12_03_ISS_009.raw	18762054
AZYX-1	SATFIETPMR	2	y6	1	light	N2_L4	3	BBM_393_P108_12_03_ISS_013.raw	10623068
AZYX-1	SATFIETPMR	2	y6	1	light	N2_L4	4	BBM_393_P108_12_03_ISS_008.raw	13171164
AZYX-1	SATFIETPMR	2	y5	1	light	N2_L4	1	BBM_393_P108_12_03_ISS_002.raw	6811946
AZYX-1	SATFIETPMR	2	y5	1	light	N2_L4	2	BBM_393_P108_12_03_ISS_009.raw	19869174
AZYX-1	SATFIETPMR	2	y5	1	light	N2_L4	3	BBM_393_P108_12_03_ISS_013.raw	10790757
AZYX-1	SATFIETPMR	2	y5	1	light	N2_L4	4	BBM_393_P108_12_03_ISS_008.raw	14138147
AZYX-1	SATFIETPMR	2	y4	1	light	N2_L4	1	BBM_393_P108_12_03_ISS_002.raw	3182122
AZYX-1	SATFIETPMR	2	y4	1	light	N2_L4	2	BBM_393_P108_12_03_ISS_009.raw	10161446
AZYX-1	SATFIETPMR	2	y4	1	light	N2_L4	3	BBM_393_P108_12_03_ISS_013.raw	5326961
AZYX-1	SATFIETPMR	2	y4	1	light	N2_L4	4	BBM_393_P108_12_03_ISS_008.raw	6908499
AZYX-1	SATFIETPMR	2	y3	1	light	N2_L4	1	BBM_393_P108_12_03_ISS_002.raw	1400565
AZYX-1	SATFIETPMR	2	y3	1	light	N2_L4	2	BBM_393_P108_12_03_ISS_009.raw	4695103
AZYX-1	SATFIETPMR	2	y3	1	light	N2_L4	3	BBM_393_P108_12_03_ISS_013.raw	2409106
AZYX-1	SATFIETPMR	2	y3	1	light	N2_L4	4	BBM_393_P108_12_03_ISS_008.raw	2920178
AZYX-1	S[+42]YLSPLPHYPSQSLGR	2	y12	1	light	N2_Day1A	1	BBM_393_P108_12_03_ISS_006.raw	13073397
AZYX-1	S[+42]YLSPLPHYPSQSLGR	2	y12	1	light	N2_Day1A	2	BBM_393_P108_12_03_ISS_007.raw	24285892
AZYX-1	S[+42]YLSPLPHYPSQSLGR	2	y12	1	light	N2_Day1A	3	BBM_393_P108_12_03_ISS_001.raw	12352953
AZYX-1	S[+42]YLSPLPHYPSQSLGR	2	y12	1	light	N2_Day1A	4	BBM_393_P108_12_03_ISS_012.raw	21583756
AZYX-1	S[+42]YLSPLPHYPSQSLGR	2	y10	1	light	N2_Day1A	1	BBM_393_P108_12_03_ISS_006.raw	22192586
AZYX-1	S[+42]YLSPLPHYPSQSLGR	2	y10	1	light	N2_Day1A	2	BBM_393_P108_12_03_ISS_007.raw	41625028
AZYX-1	S[+42]YLSPLPHYPSQSLGR	2	y10	1	light	N2_Day1A	3	BBM_393_P108_12_03_ISS_001.raw	21077166
AZYX-1	S[+42]YLSPLPHYPSQSLGR	2	y10	1	light	N2_Day1A	4	BBM_393_P108_12_03_ISS_012.raw	37854456
AZYX-1	S[+42]YLSPLPHYPSQSLGR	2	y7	1	light	N2_Day1A	1	BBM_393_P108_12_03_ISS_006.raw	17713436
AZYX-1	S[+42]YLSPLPHYPSQSLGR	2	y7	1	light	N2_Day1A	2	BBM_393_P108_12_03_ISS_007.raw	35273972
AZYX-1	S[+42]YLSPLPHYPSQSLGR	2	y7	1	light	N2_Day1A	3	BBM_393_P108_12_03_ISS_001.raw	16666745
AZYX-1	S[+42]YLSPLPHYPSQSLGR	2	y7	1	light	N2_Day1A	4	BBM_393_P108_12_03_ISS_012.raw	31325930
AZYX-1	S[+42]YLSPLPHYPSQSLGR	2	y12	2	light	N2_Day1A	1	BBM_393_P108_12_03_ISS_006.raw	11525966
AZYX-1	S[+42]YLSPLPHYPSQSLGR	2	y12	2	light	N2_Day1A	2	BBM_393_P108_12_03_ISS_007.raw	21673344
AZYX-1	S[+42]YLSPLPHYPSQSLGR	2	y12	2	light	N2_Day1A	3	BBM_393_P108_12_03_ISS_001.raw	10729261
AZYX-1	S[+42]YLSPLPHYPSQSLGR	2	y12	2	light	N2_Day1A	4	BBM_393_P108_12_03_ISS_012.raw	19110494
AZYX-1	S[+42]YLSPLPHYPSQSLGR	2	y10	2	light	N2_Day1A	1	BBM_393_P108_12_03_ISS_006.raw	20295568
AZYX-1	S[+42]YLSPLPHYPSQSLGR	2	y10	2	light	N2_Day1A	2	BBM_393_P108_12_03_ISS_007.raw	38868128
AZYX-1	S[+42]YLSPLPHYPSQSLGR	2	y10	2	light	N2_Day1A	3	BBM_393_P108_12_03_ISS_001.raw	19255614
AZYX-1	S[+42]YLSPLPHYPSQSLGR	2	y10	2	light	N2_Day1A	4	BBM_393_P108_12_03_ISS_012.raw	34374760
AZYX-1	S[+42]YLSPLPHYPSQSLGR	2	b3	1	light	N2_Day1A	1	BBM_393_P108_12_03_ISS_006.raw	11552710
AZYX-1	S[+42]YLSPLPHYPSQSLGR	2	b3	1	light	N2_Day1A	2	BBM_393_P108_12_03_ISS_007.raw	21252066
AZYX-1	S[+42]YLSPLPHYPSQSLGR	2	b3	1	light	N2_Day1A	3	BBM_393_P108_12_03_ISS_001.raw	10514363
AZYX-1	S[+42]YLSPLPHYPSQSLGR	2	b3	1	light	N2_Day1A	4	BBM_393_P108_12_03_ISS_012.raw	18829156
AZYX-1	SFSTIPDSASATDLWDPR	2	y13	1	light	N2_Day1A	1	BBM_393_P108_12_03_ISS_006.raw	12798936
AZYX-1	SFSTIPDSASATDLWDPR	2	y13	1	light	N2_Day1A	2	BBM_393_P108_12_03_ISS_007.raw	29429434
AZYX-1	SFSTIPDSASATDLWDPR	2	y13	1	light	N2_Day1A	3	BBM_393_P108_12_03_ISS_001.raw	12635407
AZYX-1	SFSTIPDSASATDLWDPR	2	y13	1	light	N2_Day1A	4	BBM_393_P108_12_03_ISS_012.raw	23764838
AZYX-1	SFSTIPDSASATDLWDPR	2	y11	1	light	N2_Day1A	1	BBM_393_P108_12_03_ISS_006.raw	1345206
AZYX-1	SFSTIPDSASATDLWDPR	2	y11	1	light	N2_Day1A	2	BBM_393_P108_12_03_ISS_007.raw	2881457
AZYX-1	SFSTIPDSASATDLWDPR	2	y11	1	light	N2_Day1A	3	BBM_393_P108_12_03_ISS_001.raw	1271583
AZYX-1	SFSTIPDSASATDLWDPR	2	y11	1	light	N2_Day1A	4	BBM_393_P108_12_03_ISS_012.raw	2505465
AZYX-1	SFSTIPDSASATDLWDPR	2	y5	1	light	N2_Day1A	1	BBM_393_P108_12_03_ISS_006.raw	1144357
AZYX-1	SFSTIPDSASATDLWDPR	2	y5	1	light	N2_Day1A	2	BBM_393_P108_12_03_ISS_007.raw	2892950
AZYX-1	SFSTIPDSASATDLWDPR	2	y5	1	light	N2_Day1A	3	BBM_393_P108_12_03_ISS_001.raw	1126845
AZYX-1	SFSTIPDSASATDLWDPR	2	y5	1	light	N2_Day1A	4	BBM_393_P108_12_03_ISS_012.raw	2223077
AZYX-1	SFSTIPDSASATDLWDPR	2	y13	2	light	N2_Day1A	1	BBM_393_P108_12_03_ISS_006.raw	1286443
AZYX-1	SFSTIPDSASATDLWDPR	2	y13	2	light	N2_Day1A	2	BBM_393_P108_12_03_ISS_007.raw	2806754
AZYX-1	SFSTIPDSASATDLWDPR	2	y13	2	light	N2_Day1A	3	BBM_393_P108_12_03_ISS_001.raw	1287897
AZYX-1	SFSTIPDSASATDLWDPR	2	y13	2	light	N2_Day1A	4	BBM_393_P108_12_03_ISS_012.raw	2356141
AZYX-1	SFSTIPDSASATDLWDPR	2	b4	1	light	N2_Day1A	1	BBM_393_P108_12_03_ISS_006.raw	1512800
AZYX-1	SFSTIPDSASATDLWDPR	2	b4	1	light	N2_Day1A	2	BBM_393_P108_12_03_ISS_007.raw	3663757
AZYX-1	SFSTIPDSASATDLWDPR	2	b4	1	light	N2_Day1A	3	BBM_393_P108_12_03_ISS_001.raw	1458173
AZYX-1	SFSTIPDSASATDLWDPR	2	b4	1	light	N2_Day1A	4	BBM_393_P108_12_03_ISS_012.raw	2925002
AZYX-1	IYPMDDWTDR	2	y8	1	light	N2_Day1A	1	BBM_393_P108_12_03_ISS_006.raw	3210702
AZYX-1	IYPMDDWTDR	2	y8	1	light	N2_Day1A	2	BBM_393_P108_12_03_ISS_007.raw	6111947
AZYX-1	IYPMDDWTDR	2	y8	1	light	N2_Day1A	3	BBM_393_P108_12_03_ISS_001.raw	2059652
AZYX-1	IYPMDDWTDR	2	y8	1	light	N2_Day1A	4	BBM_393_P108_12_03_ISS_012.raw	5577449
AZYX-1	IYPMDDWTDR	2	y7	1	light	N2_Day1A	1	BBM_393_P108_12_03_ISS_006.raw	1233749
AZYX-1	IYPMDDWTDR	2	y7	1	light	N2_Day1A	2	BBM_393_P108_12_03_ISS_007.raw	2826805
AZYX-1	IYPMDDWTDR	2	y7	1	light	N2_Day1A	3	BBM_393_P108_12_03_ISS_001.raw	823318
AZYX-1	IYPMDDWTDR	2	y7	1	light	N2_Day1A	4	BBM_393_P108_12_03_ISS_012.raw	2598078
AZYX-1	IYPMDDWTDR	2	y6	1	light	N2_Day1A	1	BBM_393_P108_12_03_ISS_006.raw	1577332
AZYX-1	IYPMDDWTDR	2	y6	1	light	N2_Day1A	2	BBM_393_P108_12_03_ISS_007.raw	3355512
AZYX-1	IYPMDDWTDR	2	y6	1	light	N2_Day1A	3	BBM_393_P108_12_03_ISS_001.raw	1075657
AZYX-1	IYPMDDWTDR	2	y6	1	light	N2_Day1A	4	BBM_393_P108_12_03_ISS_012.raw	3210679
AZYX-1	IYPMDDWTDR	2	y5	1	light	N2_Day1A	1	BBM_393_P108_12_03_ISS_006.raw	463088
AZYX-1	IYPMDDWTDR	2	y5	1	light	N2_Day1A	2	BBM_393_P108_12_03_ISS_007.raw	1027940
AZYX-1	IYPMDDWTDR	2	y5	1	light	N2_Day1A	3	BBM_393_P108_12_03_ISS_001.raw	202871
AZYX-1	IYPMDDWTDR	2	y5	1	light	N2_Day1A	4	BBM_393_P108_12_03_ISS_012.raw	973894
AZYX-1	IYPMDDWTDR	2	y4	1	light	N2_Day1A	1	BBM_393_P108_12_03_ISS_006.raw	1035851
AZYX-1	IYPMDDWTDR	2	y4	1	light	N2_Day1A	2	BBM_393_P108_12_03_ISS_007.raw	2411353
AZYX-1	IYPMDDWTDR	2	y4	1	light	N2_Day1A	3	BBM_393_P108_12_03_ISS_001.raw	874312
AZYX-1	IYPMDDWTDR	2	y4	1	light	N2_Day1A	4	BBM_393_P108_12_03_ISS_012.raw	2234296
AZYX-1	IYPMDDWTDR	2	y8	2	light	N2_Day1A	1	BBM_393_P108_12_03_ISS_006.raw	4357632
AZYX-1	IYPMDDWTDR	2	y8	2	light	N2_Day1A	2	BBM_393_P108_12_03_ISS_007.raw	8946185
AZYX-1	IYPMDDWTDR	2	y8	2	light	N2_Day1A	3	BBM_393_P108_12_03_ISS_001.raw	3011274
AZYX-1	IYPMDDWTDR	2	y8	2	light	N2_Day1A	4	BBM_393_P108_12_03_ISS_012.raw	7961976
AZYX-1	INNC[+57]LTEIGR	2	y7	1	light	N2_Day1A	1	BBM_393_P108_12_03_ISS_006.raw	940022
AZYX-1	INNC[+57]LTEIGR	2	y7	1	light	N2_Day1A	2	BBM_393_P108_12_03_ISS_007.raw	1691065
AZYX-1	INNC[+57]LTEIGR	2	y7	1	light	N2_Day1A	3	BBM_393_P108_12_03_ISS_001.raw	564695
AZYX-1	INNC[+57]LTEIGR	2	y7	1	light	N2_Day1A	4	BBM_393_P108_12_03_ISS_012.raw	1808138
AZYX-1	INNC[+57]LTEIGR	2	y6	1	light	N2_Day1A	1	BBM_393_P108_12_03_ISS_006.raw	1281081
AZYX-1	INNC[+57]LTEIGR	2	y6	1	light	N2_Day1A	2	BBM_393_P108_12_03_ISS_007.raw	2624545
AZYX-1	INNC[+57]LTEIGR	2	y6	1	light	N2_Day1A	3	BBM_393_P108_12_03_ISS_001.raw	767258
AZYX-1	INNC[+57]LTEIGR	2	y6	1	light	N2_Day1A	4	BBM_393_P108_12_03_ISS_012.raw	2730908
AZYX-1	INNC[+57]LTEIGR	2	y5	1	light	N2_Day1A	1	BBM_393_P108_12_03_ISS_006.raw	1843575
AZYX-1	INNC[+57]LTEIGR	2	y5	1	light	N2_Day1A	2	BBM_393_P108_12_03_ISS_007.raw	3721196
AZYX-1	INNC[+57]LTEIGR	2	y5	1	light	N2_Day1A	3	BBM_393_P108_12_03_ISS_001.raw	1024167
AZYX-1	INNC[+57]LTEIGR	2	y5	1	light	N2_Day1A	4	BBM_393_P108_12_03_ISS_012.raw	3742968
AZYX-1	INNC[+57]LTEIGR	2	y3	1	light	N2_Day1A	1	BBM_393_P108_12_03_ISS_006.raw	618123
AZYX-1	INNC[+57]LTEIGR	2	y3	1	light	N2_Day1A	2	BBM_393_P108_12_03_ISS_007.raw	1430498
AZYX-1	INNC[+57]LTEIGR	2	y3	1	light	N2_Day1A	3	BBM_393_P108_12_03_ISS_001.raw	404342
AZYX-1	INNC[+57]LTEIGR	2	y3	1	light	N2_Day1A	4	BBM_393_P108_12_03_ISS_012.raw	1315138
AZYX-1	TSNNWLSR	2	y7	1	light	N2_Day1A	1	BBM_393_P108_12_03_ISS_006.raw	1895482
AZYX-1	TSNNWLSR	2	y7	1	light	N2_Day1A	2	BBM_393_P108_12_03_ISS_007.raw	3935249
AZYX-1	TSNNWLSR	2	y7	1	light	N2_Day1A	3	BBM_393_P108_12_03_ISS_001.raw	1588778
AZYX-1	TSNNWLSR	2	y7	1	light	N2_Day1A	4	BBM_393_P108_12_03_ISS_012.raw	2949659
AZYX-1	TSNNWLSR	2	y6	1	light	N2_Day1A	1	BBM_393_P108_12_03_ISS_006.raw	6534071
AZYX-1	TSNNWLSR	2	y6	1	light	N2_Day1A	2	BBM_393_P108_12_03_ISS_007.raw	13541716
AZYX-1	TSNNWLSR	2	y6	1	light	N2_Day1A	3	BBM_393_P108_12_03_ISS_001.raw	5655384
AZYX-1	TSNNWLSR	2	y6	1	light	N2_Day1A	4	BBM_393_P108_12_03_ISS_012.raw	10154916
AZYX-1	TSNNWLSR	2	y5	1	light	N2_Day1A	1	BBM_393_P108_12_03_ISS_006.raw	3723082
AZYX-1	TSNNWLSR	2	y5	1	light	N2_Day1A	2	BBM_393_P108_12_03_ISS_007.raw	8021366
AZYX-1	TSNNWLSR	2	y5	1	light	N2_Day1A	3	BBM_393_P108_12_03_ISS_001.raw	3161143
AZYX-1	TSNNWLSR	2	y5	1	light	N2_Day1A	4	BBM_393_P108_12_03_ISS_012.raw	5947477
AZYX-1	TSNNWLSR	2	y4	1	light	N2_Day1A	1	BBM_393_P108_12_03_ISS_006.raw	3522860
AZYX-1	TSNNWLSR	2	y4	1	light	N2_Day1A	2	BBM_393_P108_12_03_ISS_007.raw	7639871
AZYX-1	TSNNWLSR	2	y4	1	light	N2_Day1A	3	BBM_393_P108_12_03_ISS_001.raw	3124645
AZYX-1	TSNNWLSR	2	y4	1	light	N2_Day1A	4	BBM_393_P108_12_03_ISS_012.raw	5637413
AZYX-1	TSNNWLSR	2	y3	1	light	N2_Day1A	1	BBM_393_P108_12_03_ISS_006.raw	4632127
AZYX-1	TSNNWLSR	2	y3	1	light	N2_Day1A	2	BBM_393_P108_12_03_ISS_007.raw	10395951
AZYX-1	TSNNWLSR	2	y3	1	light	N2_Day1A	3	BBM_393_P108_12_03_ISS_001.raw	4086864
AZYX-1	TSNNWLSR	2	y3	1	light	N2_Day1A	4	BBM_393_P108_12_03_ISS_012.raw	7613700
AZYX-1	TSNNWLSR	2	b4	1	light	N2_Day1A	1	BBM_393_P108_12_03_ISS_006.raw	367073
AZYX-1	TSNNWLSR	2	b4	1	light	N2_Day1A	2	BBM_393_P108_12_03_ISS_007.raw	825336
AZYX-1	TSNNWLSR	2	b4	1	light	N2_Day1A	3	BBM_393_P108_12_03_ISS_001.raw	315217
AZYX-1	TSNNWLSR	2	b4	1	light	N2_Day1A	4	BBM_393_P108_12_03_ISS_012.raw	566147
AZYX-1	FLLRPLIPTNLVR	3	y6	1	light	N2_Day1A	1	BBM_393_P108_12_03_ISS_006.raw	37138156
AZYX-1	FLLRPLIPTNLVR	3	y6	1	light	N2_Day1A	2	BBM_393_P108_12_03_ISS_007.raw	75573272
AZYX-1	FLLRPLIPTNLVR	3	y6	1	light	N2_Day1A	3	BBM_393_P108_12_03_ISS_001.raw	36149680
AZYX-1	FLLRPLIPTNLVR	3	y6	1	light	N2_Day1A	4	BBM_393_P108_12_03_ISS_012.raw	58151072
AZYX-1	FLLRPLIPTNLVR	3	y5	1	light	N2_Day1A	1	BBM_393_P108_12_03_ISS_006.raw	13346565
AZYX-1	FLLRPLIPTNLVR	3	y5	1	light	N2_Day1A	2	BBM_393_P108_12_03_ISS_007.raw	28881992
AZYX-1	FLLRPLIPTNLVR	3	y5	1	light	N2_Day1A	3	BBM_393_P108_12_03_ISS_001.raw	13195640
AZYX-1	FLLRPLIPTNLVR	3	y5	1	light	N2_Day1A	4	BBM_393_P108_12_03_ISS_012.raw	21431462
AZYX-1	FLLRPLIPTNLVR	3	y11	2	light	N2_Day1A	1	BBM_393_P108_12_03_ISS_006.raw	14849941
AZYX-1	FLLRPLIPTNLVR	3	y11	2	light	N2_Day1A	2	BBM_393_P108_12_03_ISS_007.raw	32010634
AZYX-1	FLLRPLIPTNLVR	3	y11	2	light	N2_Day1A	3	BBM_393_P108_12_03_ISS_001.raw	14933606
AZYX-1	FLLRPLIPTNLVR	3	y11	2	light	N2_Day1A	4	BBM_393_P108_12_03_ISS_012.raw	24078816
AZYX-1	FLLRPLIPTNLVR	3	y6	2	light	N2_Day1A	1	BBM_393_P108_12_03_ISS_006.raw	20293814
AZYX-1	FLLRPLIPTNLVR	3	y6	2	light	N2_Day1A	2	BBM_393_P108_12_03_ISS_007.raw	42475476
AZYX-1	FLLRPLIPTNLVR	3	y6	2	light	N2_Day1A	3	BBM_393_P108_12_03_ISS_001.raw	19306290
AZYX-1	FLLRPLIPTNLVR	3	y6	2	light	N2_Day1A	4	BBM_393_P108_12_03_ISS_012.raw	31673814
AZYX-1	FLLRPLIPTNLVR	3	b6	1	light	N2_Day1A	1	BBM_393_P108_12_03_ISS_006.raw	26192554
AZYX-1	FLLRPLIPTNLVR	3	b6	1	light	N2_Day1A	2	BBM_393_P108_12_03_ISS_007.raw	52398388
AZYX-1	FLLRPLIPTNLVR	3	b6	1	light	N2_Day1A	3	BBM_393_P108_12_03_ISS_001.raw	25018056
AZYX-1	FLLRPLIPTNLVR	3	b6	1	light	N2_Day1A	4	BBM_393_P108_12_03_ISS_012.raw	40032776
AZYX-1	FLLRPLIPTNLVR	3	b7	1	light	N2_Day1A	1	BBM_393_P108_12_03_ISS_006.raw	14349762
AZYX-1	FLLRPLIPTNLVR	3	b7	1	light	N2_Day1A	2	BBM_393_P108_12_03_ISS_007.raw	28435870
AZYX-1	FLLRPLIPTNLVR	3	b7	1	light	N2_Day1A	3	BBM_393_P108_12_03_ISS_001.raw	13959892
AZYX-1	FLLRPLIPTNLVR	3	b7	1	light	N2_Day1A	4	BBM_393_P108_12_03_ISS_012.raw	22057324
AZYX-1	SATFIETPMR	2	y8	1	light	N2_Day1A	1	BBM_393_P108_12_03_ISS_006.raw	2278814
AZYX-1	SATFIETPMR	2	y8	1	light	N2_Day1A	2	BBM_393_P108_12_03_ISS_007.raw	4925418
AZYX-1	SATFIETPMR	2	y8	1	light	N2_Day1A	3	BBM_393_P108_12_03_ISS_001.raw	2120634
AZYX-1	SATFIETPMR	2	y8	1	light	N2_Day1A	4	BBM_393_P108_12_03_ISS_012.raw	4606365
AZYX-1	SATFIETPMR	2	y7	1	light	N2_Day1A	1	BBM_393_P108_12_03_ISS_006.raw	5868251
AZYX-1	SATFIETPMR	2	y7	1	light	N2_Day1A	2	BBM_393_P108_12_03_ISS_007.raw	12008624
AZYX-1	SATFIETPMR	2	y7	1	light	N2_Day1A	3	BBM_393_P108_12_03_ISS_001.raw	5025173
AZYX-1	SATFIETPMR	2	y7	1	light	N2_Day1A	4	BBM_393_P108_12_03_ISS_012.raw	10518222
AZYX-1	SATFIETPMR	2	y6	1	light	N2_Day1A	1	BBM_393_P108_12_03_ISS_006.raw	10814933
AZYX-1	SATFIETPMR	2	y6	1	light	N2_Day1A	2	BBM_393_P108_12_03_ISS_007.raw	24102584
AZYX-1	SATFIETPMR	2	y6	1	light	N2_Day1A	3	BBM_393_P108_12_03_ISS_001.raw	10163354
AZYX-1	SATFIETPMR	2	y6	1	light	N2_Day1A	4	BBM_393_P108_12_03_ISS_012.raw	20090230
AZYX-1	SATFIETPMR	2	y5	1	light	N2_Day1A	1	BBM_393_P108_12_03_ISS_006.raw	11347367
AZYX-1	SATFIETPMR	2	y5	1	light	N2_Day1A	2	BBM_393_P108_12_03_ISS_007.raw	26263876
AZYX-1	SATFIETPMR	2	y5	1	light	N2_Day1A	3	BBM_393_P108_12_03_ISS_001.raw	10113993
AZYX-1	SATFIETPMR	2	y5	1	light	N2_Day1A	4	BBM_393_P108_12_03_ISS_012.raw	22104940
AZYX-1	SATFIETPMR	2	y4	1	light	N2_Day1A	1	BBM_393_P108_12_03_ISS_006.raw	5662812
AZYX-1	SATFIETPMR	2	y4	1	light	N2_Day1A	2	BBM_393_P108_12_03_ISS_007.raw	13662964
AZYX-1	SATFIETPMR	2	y4	1	light	N2_Day1A	3	BBM_393_P108_12_03_ISS_001.raw	4968328
AZYX-1	SATFIETPMR	2	y4	1	light	N2_Day1A	4	BBM_393_P108_12_03_ISS_012.raw	10851271
AZYX-1	SATFIETPMR	2	y3	1	light	N2_Day1A	1	BBM_393_P108_12_03_ISS_006.raw	2329717
AZYX-1	SATFIETPMR	2	y3	1	light	N2_Day1A	2	BBM_393_P108_12_03_ISS_007.raw	6171111
AZYX-1	SATFIETPMR	2	y3	1	light	N2_Day1A	3	BBM_393_P108_12_03_ISS_001.raw	2169039
AZYX-1	SATFIETPMR	2	y3	1	light	N2_Day1A	4	BBM_393_P108_12_03_ISS_012.raw	5126259
AZYX-1	S[+42]YLSPLPHYPSQSLGR	2	y12	1	light	N2_Day8A	1	BBM_393_P108_12_03_ISS_010.raw	18552808
AZYX-1	S[+42]YLSPLPHYPSQSLGR	2	y12	1	light	N2_Day8A	2	BBM_393_P108_12_03_ISS_014.raw	15809680
AZYX-1	S[+42]YLSPLPHYPSQSLGR	2	y12	1	light	N2_Day8A	3	BBM_393_P108_12_03_ISS_011.raw	20496332
AZYX-1	S[+42]YLSPLPHYPSQSLGR	2	y12	1	light	N2_Day8A	4	BBM_393_P108_12_03_ISS_004.raw	28041090
AZYX-1	S[+42]YLSPLPHYPSQSLGR	2	y10	1	light	N2_Day8A	1	BBM_393_P108_12_03_ISS_010.raw	32361980
AZYX-1	S[+42]YLSPLPHYPSQSLGR	2	y10	1	light	N2_Day8A	2	BBM_393_P108_12_03_ISS_014.raw	26950886
AZYX-1	S[+42]YLSPLPHYPSQSLGR	2	y10	1	light	N2_Day8A	3	BBM_393_P108_12_03_ISS_011.raw	35130372
AZYX-1	S[+42]YLSPLPHYPSQSLGR	2	y10	1	light	N2_Day8A	4	BBM_393_P108_12_03_ISS_004.raw	48794308
AZYX-1	S[+42]YLSPLPHYPSQSLGR	2	y7	1	light	N2_Day8A	1	BBM_393_P108_12_03_ISS_010.raw	26238924
AZYX-1	S[+42]YLSPLPHYPSQSLGR	2	y7	1	light	N2_Day8A	2	BBM_393_P108_12_03_ISS_014.raw	21678190
AZYX-1	S[+42]YLSPLPHYPSQSLGR	2	y7	1	light	N2_Day8A	3	BBM_393_P108_12_03_ISS_011.raw	29166898
AZYX-1	S[+42]YLSPLPHYPSQSLGR	2	y7	1	light	N2_Day8A	4	BBM_393_P108_12_03_ISS_004.raw	42376604
AZYX-1	S[+42]YLSPLPHYPSQSLGR	2	y12	2	light	N2_Day8A	1	BBM_393_P108_12_03_ISS_010.raw	16758986
AZYX-1	S[+42]YLSPLPHYPSQSLGR	2	y12	2	light	N2_Day8A	2	BBM_393_P108_12_03_ISS_014.raw	13720097
AZYX-1	S[+42]YLSPLPHYPSQSLGR	2	y12	2	light	N2_Day8A	3	BBM_393_P108_12_03_ISS_011.raw	17417618
AZYX-1	S[+42]YLSPLPHYPSQSLGR	2	y12	2	light	N2_Day8A	4	BBM_393_P108_12_03_ISS_004.raw	24924090
AZYX-1	S[+42]YLSPLPHYPSQSLGR	2	y10	2	light	N2_Day8A	1	BBM_393_P108_12_03_ISS_010.raw	29513344
AZYX-1	S[+42]YLSPLPHYPSQSLGR	2	y10	2	light	N2_Day8A	2	BBM_393_P108_12_03_ISS_014.raw	24601298
AZYX-1	S[+42]YLSPLPHYPSQSLGR	2	y10	2	light	N2_Day8A	3	BBM_393_P108_12_03_ISS_011.raw	32136944
AZYX-1	S[+42]YLSPLPHYPSQSLGR	2	y10	2	light	N2_Day8A	4	BBM_393_P108_12_03_ISS_004.raw	45831844
AZYX-1	S[+42]YLSPLPHYPSQSLGR	2	b3	1	light	N2_Day8A	1	BBM_393_P108_12_03_ISS_010.raw	16584294
AZYX-1	S[+42]YLSPLPHYPSQSLGR	2	b3	1	light	N2_Day8A	2	BBM_393_P108_12_03_ISS_014.raw	13613895
AZYX-1	S[+42]YLSPLPHYPSQSLGR	2	b3	1	light	N2_Day8A	3	BBM_393_P108_12_03_ISS_011.raw	17580190
AZYX-1	S[+42]YLSPLPHYPSQSLGR	2	b3	1	light	N2_Day8A	4	BBM_393_P108_12_03_ISS_004.raw	26830132
AZYX-1	SFSTIPDSASATDLWDPR	2	y13	1	light	N2_Day8A	1	BBM_393_P108_12_03_ISS_010.raw	18679878
AZYX-1	SFSTIPDSASATDLWDPR	2	y13	1	light	N2_Day8A	2	BBM_393_P108_12_03_ISS_014.raw	15693209
AZYX-1	SFSTIPDSASATDLWDPR	2	y13	1	light	N2_Day8A	3	BBM_393_P108_12_03_ISS_011.raw	21113758
AZYX-1	SFSTIPDSASATDLWDPR	2	y13	1	light	N2_Day8A	4	BBM_393_P108_12_03_ISS_004.raw	32592142
AZYX-1	SFSTIPDSASATDLWDPR	2	y11	1	light	N2_Day8A	1	BBM_393_P108_12_03_ISS_010.raw	1840576
AZYX-1	SFSTIPDSASATDLWDPR	2	y11	1	light	N2_Day8A	2	BBM_393_P108_12_03_ISS_014.raw	1578124
AZYX-1	SFSTIPDSASATDLWDPR	2	y11	1	light	N2_Day8A	3	BBM_393_P108_12_03_ISS_011.raw	2067902
AZYX-1	SFSTIPDSASATDLWDPR	2	y11	1	light	N2_Day8A	4	BBM_393_P108_12_03_ISS_004.raw	3043944
AZYX-1	SFSTIPDSASATDLWDPR	2	y5	1	light	N2_Day8A	1	BBM_393_P108_12_03_ISS_010.raw	1699905
AZYX-1	SFSTIPDSASATDLWDPR	2	y5	1	light	N2_Day8A	2	BBM_393_P108_12_03_ISS_014.raw	1443770
AZYX-1	SFSTIPDSASATDLWDPR	2	y5	1	light	N2_Day8A	3	BBM_393_P108_12_03_ISS_011.raw	2098273
AZYX-1	SFSTIPDSASATDLWDPR	2	y5	1	light	N2_Day8A	4	BBM_393_P108_12_03_ISS_004.raw	3313954
AZYX-1	SFSTIPDSASATDLWDPR	2	y13	2	light	N2_Day8A	1	BBM_393_P108_12_03_ISS_010.raw	1891744
AZYX-1	SFSTIPDSASATDLWDPR	2	y13	2	light	N2_Day8A	2	BBM_393_P108_12_03_ISS_014.raw	1435609
AZYX-1	SFSTIPDSASATDLWDPR	2	y13	2	light	N2_Day8A	3	BBM_393_P108_12_03_ISS_011.raw	2086660
AZYX-1	SFSTIPDSASATDLWDPR	2	y13	2	light	N2_Day8A	4	BBM_393_P108_12_03_ISS_004.raw	3411497
AZYX-1	SFSTIPDSASATDLWDPR	2	b4	1	light	N2_Day8A	1	BBM_393_P108_12_03_ISS_010.raw	2784709
AZYX-1	SFSTIPDSASATDLWDPR	2	b4	1	light	N2_Day8A	2	BBM_393_P108_12_03_ISS_014.raw	2263514
AZYX-1	SFSTIPDSASATDLWDPR	2	b4	1	light	N2_Day8A	3	BBM_393_P108_12_03_ISS_011.raw	3162186
AZYX-1	SFSTIPDSASATDLWDPR	2	b4	1	light	N2_Day8A	4	BBM_393_P108_12_03_ISS_004.raw	5306334
AZYX-1	IYPMDDWTDR	2	y8	1	light	N2_Day8A	1	BBM_393_P108_12_03_ISS_010.raw	1855220
AZYX-1	IYPMDDWTDR	2	y8	1	light	N2_Day8A	2	BBM_393_P108_12_03_ISS_014.raw	1381673
AZYX-1	IYPMDDWTDR	2	y8	1	light	N2_Day8A	3	BBM_393_P108_12_03_ISS_011.raw	2385104
AZYX-1	IYPMDDWTDR	2	y8	1	light	N2_Day8A	4	BBM_393_P108_12_03_ISS_004.raw	3664437
AZYX-1	IYPMDDWTDR	2	y7	1	light	N2_Day8A	1	BBM_393_P108_12_03_ISS_010.raw	680569
AZYX-1	IYPMDDWTDR	2	y7	1	light	N2_Day8A	2	BBM_393_P108_12_03_ISS_014.raw	567485
AZYX-1	IYPMDDWTDR	2	y7	1	light	N2_Day8A	3	BBM_393_P108_12_03_ISS_011.raw	1014403
AZYX-1	IYPMDDWTDR	2	y7	1	light	N2_Day8A	4	BBM_393_P108_12_03_ISS_004.raw	1437100
AZYX-1	IYPMDDWTDR	2	y6	1	light	N2_Day8A	1	BBM_393_P108_12_03_ISS_010.raw	840816
AZYX-1	IYPMDDWTDR	2	y6	1	light	N2_Day8A	2	BBM_393_P108_12_03_ISS_014.raw	642225
AZYX-1	IYPMDDWTDR	2	y6	1	light	N2_Day8A	3	BBM_393_P108_12_03_ISS_011.raw	1299479
AZYX-1	IYPMDDWTDR	2	y6	1	light	N2_Day8A	4	BBM_393_P108_12_03_ISS_004.raw	1767436
AZYX-1	IYPMDDWTDR	2	y5	1	light	N2_Day8A	1	BBM_393_P108_12_03_ISS_010.raw	145007
AZYX-1	IYPMDDWTDR	2	y5	1	light	N2_Day8A	2	BBM_393_P108_12_03_ISS_014.raw	103455
AZYX-1	IYPMDDWTDR	2	y5	1	light	N2_Day8A	3	BBM_393_P108_12_03_ISS_011.raw	340191
AZYX-1	IYPMDDWTDR	2	y5	1	light	N2_Day8A	4	BBM_393_P108_12_03_ISS_004.raw	533783
AZYX-1	IYPMDDWTDR	2	y4	1	light	N2_Day8A	1	BBM_393_P108_12_03_ISS_010.raw	506005
AZYX-1	IYPMDDWTDR	2	y4	1	light	N2_Day8A	2	BBM_393_P108_12_03_ISS_014.raw	392299
AZYX-1	IYPMDDWTDR	2	y4	1	light	N2_Day8A	3	BBM_393_P108_12_03_ISS_011.raw	787592
AZYX-1	IYPMDDWTDR	2	y4	1	light	N2_Day8A	4	BBM_393_P108_12_03_ISS_004.raw	1298430
AZYX-1	IYPMDDWTDR	2	y8	2	light	N2_Day8A	1	BBM_393_P108_12_03_ISS_010.raw	2912572
AZYX-1	IYPMDDWTDR	2	y8	2	light	N2_Day8A	2	BBM_393_P108_12_03_ISS_014.raw	2222790
AZYX-1	IYPMDDWTDR	2	y8	2	light	N2_Day8A	3	BBM_393_P108_12_03_ISS_011.raw	3540807
AZYX-1	IYPMDDWTDR	2	y8	2	light	N2_Day8A	4	BBM_393_P108_12_03_ISS_004.raw	5234532
AZYX-1	INNC[+57]LTEIGR	2	y7	1	light	N2_Day8A	1	BBM_393_P108_12_03_ISS_010.raw	500885
AZYX-1	INNC[+57]LTEIGR	2	y7	1	light	N2_Day8A	2	BBM_393_P108_12_03_ISS_014.raw	293606
AZYX-1	INNC[+57]LTEIGR	2	y7	1	light	N2_Day8A	3	BBM_393_P108_12_03_ISS_011.raw	527613
AZYX-1	INNC[+57]LTEIGR	2	y7	1	light	N2_Day8A	4	BBM_393_P108_12_03_ISS_004.raw	1036162
AZYX-1	INNC[+57]LTEIGR	2	y6	1	light	N2_Day8A	1	BBM_393_P108_12_03_ISS_010.raw	753915
AZYX-1	INNC[+57]LTEIGR	2	y6	1	light	N2_Day8A	2	BBM_393_P108_12_03_ISS_014.raw	431176
AZYX-1	INNC[+57]LTEIGR	2	y6	1	light	N2_Day8A	3	BBM_393_P108_12_03_ISS_011.raw	849413
AZYX-1	INNC[+57]LTEIGR	2	y6	1	light	N2_Day8A	4	BBM_393_P108_12_03_ISS_004.raw	1563623
AZYX-1	INNC[+57]LTEIGR	2	y5	1	light	N2_Day8A	1	BBM_393_P108_12_03_ISS_010.raw	1021621
AZYX-1	INNC[+57]LTEIGR	2	y5	1	light	N2_Day8A	2	BBM_393_P108_12_03_ISS_014.raw	692045
AZYX-1	INNC[+57]LTEIGR	2	y5	1	light	N2_Day8A	3	BBM_393_P108_12_03_ISS_011.raw	1118961
AZYX-1	INNC[+57]LTEIGR	2	y5	1	light	N2_Day8A	4	BBM_393_P108_12_03_ISS_004.raw	2174592
AZYX-1	INNC[+57]LTEIGR	2	y3	1	light	N2_Day8A	1	BBM_393_P108_12_03_ISS_010.raw	354127
AZYX-1	INNC[+57]LTEIGR	2	y3	1	light	N2_Day8A	2	BBM_393_P108_12_03_ISS_014.raw	247992
AZYX-1	INNC[+57]LTEIGR	2	y3	1	light	N2_Day8A	3	BBM_393_P108_12_03_ISS_011.raw	377586
AZYX-1	INNC[+57]LTEIGR	2	y3	1	light	N2_Day8A	4	BBM_393_P108_12_03_ISS_004.raw	785330
AZYX-1	TSNNWLSR	2	y7	1	light	N2_Day8A	1	BBM_393_P108_12_03_ISS_010.raw	2528231
AZYX-1	TSNNWLSR	2	y7	1	light	N2_Day8A	2	BBM_393_P108_12_03_ISS_014.raw	1939352
AZYX-1	TSNNWLSR	2	y7	1	light	N2_Day8A	3	BBM_393_P108_12_03_ISS_011.raw	2601386
AZYX-1	TSNNWLSR	2	y7	1	light	N2_Day8A	4	BBM_393_P108_12_03_ISS_004.raw	2791739
AZYX-1	TSNNWLSR	2	y6	1	light	N2_Day8A	1	BBM_393_P108_12_03_ISS_010.raw	8884709
AZYX-1	TSNNWLSR	2	y6	1	light	N2_Day8A	2	BBM_393_P108_12_03_ISS_014.raw	6375803
AZYX-1	TSNNWLSR	2	y6	1	light	N2_Day8A	3	BBM_393_P108_12_03_ISS_011.raw	8996324
AZYX-1	TSNNWLSR	2	y6	1	light	N2_Day8A	4	BBM_393_P108_12_03_ISS_004.raw	9142133
AZYX-1	TSNNWLSR	2	y5	1	light	N2_Day8A	1	BBM_393_P108_12_03_ISS_010.raw	4911815
AZYX-1	TSNNWLSR	2	y5	1	light	N2_Day8A	2	BBM_393_P108_12_03_ISS_014.raw	3741829
AZYX-1	TSNNWLSR	2	y5	1	light	N2_Day8A	3	BBM_393_P108_12_03_ISS_011.raw	5143598
AZYX-1	TSNNWLSR	2	y5	1	light	N2_Day8A	4	BBM_393_P108_12_03_ISS_004.raw	5643972
AZYX-1	TSNNWLSR	2	y4	1	light	N2_Day8A	1	BBM_393_P108_12_03_ISS_010.raw	4430769
AZYX-1	TSNNWLSR	2	y4	1	light	N2_Day8A	2	BBM_393_P108_12_03_ISS_014.raw	3647961
AZYX-1	TSNNWLSR	2	y4	1	light	N2_Day8A	3	BBM_393_P108_12_03_ISS_011.raw	4797291
AZYX-1	TSNNWLSR	2	y4	1	light	N2_Day8A	4	BBM_393_P108_12_03_ISS_004.raw	4709413
AZYX-1	TSNNWLSR	2	y3	1	light	N2_Day8A	1	BBM_393_P108_12_03_ISS_010.raw	6570942
AZYX-1	TSNNWLSR	2	y3	1	light	N2_Day8A	2	BBM_393_P108_12_03_ISS_014.raw	4708694
AZYX-1	TSNNWLSR	2	y3	1	light	N2_Day8A	3	BBM_393_P108_12_03_ISS_011.raw	6329316
AZYX-1	TSNNWLSR	2	y3	1	light	N2_Day8A	4	BBM_393_P108_12_03_ISS_004.raw	6730123
AZYX-1	TSNNWLSR	2	b4	1	light	N2_Day8A	1	BBM_393_P108_12_03_ISS_010.raw	545164
AZYX-1	TSNNWLSR	2	b4	1	light	N2_Day8A	2	BBM_393_P108_12_03_ISS_014.raw	378642
AZYX-1	TSNNWLSR	2	b4	1	light	N2_Day8A	3	BBM_393_P108_12_03_ISS_011.raw	530401
AZYX-1	TSNNWLSR	2	b4	1	light	N2_Day8A	4	BBM_393_P108_12_03_ISS_004.raw	626599
AZYX-1	FLLRPLIPTNLVR	3	y6	1	light	N2_Day8A	1	BBM_393_P108_12_03_ISS_010.raw	49690564
AZYX-1	FLLRPLIPTNLVR	3	y6	1	light	N2_Day8A	2	BBM_393_P108_12_03_ISS_014.raw	36225504
AZYX-1	FLLRPLIPTNLVR	3	y6	1	light	N2_Day8A	3	BBM_393_P108_12_03_ISS_011.raw	44678544
AZYX-1	FLLRPLIPTNLVR	3	y6	1	light	N2_Day8A	4	BBM_393_P108_12_03_ISS_004.raw	72869576
AZYX-1	FLLRPLIPTNLVR	3	y5	1	light	N2_Day8A	1	BBM_393_P108_12_03_ISS_010.raw	17873088
AZYX-1	FLLRPLIPTNLVR	3	y5	1	light	N2_Day8A	2	BBM_393_P108_12_03_ISS_014.raw	12934544
AZYX-1	FLLRPLIPTNLVR	3	y5	1	light	N2_Day8A	3	BBM_393_P108_12_03_ISS_011.raw	15847522
AZYX-1	FLLRPLIPTNLVR	3	y5	1	light	N2_Day8A	4	BBM_393_P108_12_03_ISS_004.raw	28286692
AZYX-1	FLLRPLIPTNLVR	3	y11	2	light	N2_Day8A	1	BBM_393_P108_12_03_ISS_010.raw	19842490
AZYX-1	FLLRPLIPTNLVR	3	y11	2	light	N2_Day8A	2	BBM_393_P108_12_03_ISS_014.raw	14991932
AZYX-1	FLLRPLIPTNLVR	3	y11	2	light	N2_Day8A	3	BBM_393_P108_12_03_ISS_011.raw	18628214
AZYX-1	FLLRPLIPTNLVR	3	y11	2	light	N2_Day8A	4	BBM_393_P108_12_03_ISS_004.raw	32131694
AZYX-1	FLLRPLIPTNLVR	3	y6	2	light	N2_Day8A	1	BBM_393_P108_12_03_ISS_010.raw	25598292
AZYX-1	FLLRPLIPTNLVR	3	y6	2	light	N2_Day8A	2	BBM_393_P108_12_03_ISS_014.raw	19734838
AZYX-1	FLLRPLIPTNLVR	3	y6	2	light	N2_Day8A	3	BBM_393_P108_12_03_ISS_011.raw	23761134
AZYX-1	FLLRPLIPTNLVR	3	y6	2	light	N2_Day8A	4	BBM_393_P108_12_03_ISS_004.raw	39527624
AZYX-1	FLLRPLIPTNLVR	3	b6	1	light	N2_Day8A	1	BBM_393_P108_12_03_ISS_010.raw	34655868
AZYX-1	FLLRPLIPTNLVR	3	b6	1	light	N2_Day8A	2	BBM_393_P108_12_03_ISS_014.raw	25379356
AZYX-1	FLLRPLIPTNLVR	3	b6	1	light	N2_Day8A	3	BBM_393_P108_12_03_ISS_011.raw	31508814
AZYX-1	FLLRPLIPTNLVR	3	b6	1	light	N2_Day8A	4	BBM_393_P108_12_03_ISS_004.raw	50731952
AZYX-1	FLLRPLIPTNLVR	3	b7	1	light	N2_Day8A	1	BBM_393_P108_12_03_ISS_010.raw	19314028
AZYX-1	FLLRPLIPTNLVR	3	b7	1	light	N2_Day8A	2	BBM_393_P108_12_03_ISS_014.raw	14184174
AZYX-1	FLLRPLIPTNLVR	3	b7	1	light	N2_Day8A	3	BBM_393_P108_12_03_ISS_011.raw	17289558
AZYX-1	FLLRPLIPTNLVR	3	b7	1	light	N2_Day8A	4	BBM_393_P108_12_03_ISS_004.raw	27689910
AZYX-1	SATFIETPMR	2	y8	1	light	N2_Day8A	1	BBM_393_P108_12_03_ISS_010.raw	2880736
AZYX-1	SATFIETPMR	2	y8	1	light	N2_Day8A	2	BBM_393_P108_12_03_ISS_014.raw	2373764
AZYX-1	SATFIETPMR	2	y8	1	light	N2_Day8A	3	BBM_393_P108_12_03_ISS_011.raw	3218050
AZYX-1	SATFIETPMR	2	y8	1	light	N2_Day8A	4	BBM_393_P108_12_03_ISS_004.raw	4617702
AZYX-1	SATFIETPMR	2	y7	1	light	N2_Day8A	1	BBM_393_P108_12_03_ISS_010.raw	7356983
AZYX-1	SATFIETPMR	2	y7	1	light	N2_Day8A	2	BBM_393_P108_12_03_ISS_014.raw	6308884
AZYX-1	SATFIETPMR	2	y7	1	light	N2_Day8A	3	BBM_393_P108_12_03_ISS_011.raw	8088885
AZYX-1	SATFIETPMR	2	y7	1	light	N2_Day8A	4	BBM_393_P108_12_03_ISS_004.raw	12119698
AZYX-1	SATFIETPMR	2	y6	1	light	N2_Day8A	1	BBM_393_P108_12_03_ISS_010.raw	14247442
AZYX-1	SATFIETPMR	2	y6	1	light	N2_Day8A	2	BBM_393_P108_12_03_ISS_014.raw	12608020
AZYX-1	SATFIETPMR	2	y6	1	light	N2_Day8A	3	BBM_393_P108_12_03_ISS_011.raw	16297129
AZYX-1	SATFIETPMR	2	y6	1	light	N2_Day8A	4	BBM_393_P108_12_03_ISS_004.raw	23242770
AZYX-1	SATFIETPMR	2	y5	1	light	N2_Day8A	1	BBM_393_P108_12_03_ISS_010.raw	15021250
AZYX-1	SATFIETPMR	2	y5	1	light	N2_Day8A	2	BBM_393_P108_12_03_ISS_014.raw	12506058
AZYX-1	SATFIETPMR	2	y5	1	light	N2_Day8A	3	BBM_393_P108_12_03_ISS_011.raw	16813316
AZYX-1	SATFIETPMR	2	y5	1	light	N2_Day8A	4	BBM_393_P108_12_03_ISS_004.raw	26319098
AZYX-1	SATFIETPMR	2	y4	1	light	N2_Day8A	1	BBM_393_P108_12_03_ISS_010.raw	7631797
AZYX-1	SATFIETPMR	2	y4	1	light	N2_Day8A	2	BBM_393_P108_12_03_ISS_014.raw	6369785
AZYX-1	SATFIETPMR	2	y4	1	light	N2_Day8A	3	BBM_393_P108_12_03_ISS_011.raw	8313324
AZYX-1	SATFIETPMR	2	y4	1	light	N2_Day8A	4	BBM_393_P108_12_03_ISS_004.raw	12881052
AZYX-1	SATFIETPMR	2	y3	1	light	N2_Day8A	1	BBM_393_P108_12_03_ISS_010.raw	3401986
AZYX-1	SATFIETPMR	2	y3	1	light	N2_Day8A	2	BBM_393_P108_12_03_ISS_014.raw	2646384
AZYX-1	SATFIETPMR	2	y3	1	light	N2_Day8A	3	BBM_393_P108_12_03_ISS_011.raw	3696917
AZYX-1	SATFIETPMR	2	y3	1	light	N2_Day8A	4	BBM_393_P108_12_03_ISS_004.raw	6239978
ZYX-1	ANLQQLAQPK	2	y8	1	light	N2_L4	1	BBM_393_P108_12_03_ISS_002.raw	24037
ZYX-1	ANLQQLAQPK	2	y8	1	light	N2_L4	2	BBM_393_P108_12_03_ISS_009.raw	211079
ZYX-1	ANLQQLAQPK	2	y8	1	light	N2_L4	3	BBM_393_P108_12_03_ISS_013.raw	122024
ZYX-1	ANLQQLAQPK	2	y8	1	light	N2_L4	4	BBM_393_P108_12_03_ISS_008.raw	119120
ZYX-1	ANLQQLAQPK	2	y7	1	light	N2_L4	1	BBM_393_P108_12_03_ISS_002.raw	100810
ZYX-1	ANLQQLAQPK	2	y7	1	light	N2_L4	2	BBM_393_P108_12_03_ISS_009.raw	354606
ZYX-1	ANLQQLAQPK	2	y7	1	light	N2_L4	3	BBM_393_P108_12_03_ISS_013.raw	175141
ZYX-1	ANLQQLAQPK	2	y7	1	light	N2_L4	4	BBM_393_P108_12_03_ISS_008.raw	238173
ZYX-1	ANLQQLAQPK	2	y6	1	light	N2_L4	1	BBM_393_P108_12_03_ISS_002.raw	94771
ZYX-1	ANLQQLAQPK	2	y6	1	light	N2_L4	2	BBM_393_P108_12_03_ISS_009.raw	593460
ZYX-1	ANLQQLAQPK	2	y6	1	light	N2_L4	3	BBM_393_P108_12_03_ISS_013.raw	270254
ZYX-1	ANLQQLAQPK	2	y6	1	light	N2_L4	4	BBM_393_P108_12_03_ISS_008.raw	355536
ZYX-1	ANLQQLAQPK	2	y4	1	light	N2_L4	1	BBM_393_P108_12_03_ISS_002.raw	65189
ZYX-1	ANLQQLAQPK	2	y4	1	light	N2_L4	2	BBM_393_P108_12_03_ISS_009.raw	325194
ZYX-1	ANLQQLAQPK	2	y4	1	light	N2_L4	3	BBM_393_P108_12_03_ISS_013.raw	186594
ZYX-1	ANLQQLAQPK	2	y4	1	light	N2_L4	4	BBM_393_P108_12_03_ISS_008.raw	208839
ZYX-1	ANLQQLAQPK	2	y3	1	light	N2_L4	1	BBM_393_P108_12_03_ISS_002.raw	21303
ZYX-1	ANLQQLAQPK	2	y3	1	light	N2_L4	2	BBM_393_P108_12_03_ISS_009.raw	133832
ZYX-1	ANLQQLAQPK	2	y3	1	light	N2_L4	3	BBM_393_P108_12_03_ISS_013.raw	69256
ZYX-1	ANLQQLAQPK	2	y3	1	light	N2_L4	4	BBM_393_P108_12_03_ISS_008.raw	75381
ZYX-1	ANLQQLAQPK	2	b7	2	light	N2_L4	1	BBM_393_P108_12_03_ISS_002.raw	11857
ZYX-1	ANLQQLAQPK	2	b7	2	light	N2_L4	2	BBM_393_P108_12_03_ISS_009.raw	129604
ZYX-1	ANLQQLAQPK	2	b7	2	light	N2_L4	3	BBM_393_P108_12_03_ISS_013.raw	47029
ZYX-1	ANLQQLAQPK	2	b7	2	light	N2_L4	4	BBM_393_P108_12_03_ISS_008.raw	70061
ZYX-1	EALLSSTSPTSNYSPINK	2	y14	1	light	N2_L4	1	BBM_393_P108_12_03_ISS_002.raw	17872
ZYX-1	EALLSSTSPTSNYSPINK	2	y14	1	light	N2_L4	2	BBM_393_P108_12_03_ISS_009.raw	291271
ZYX-1	EALLSSTSPTSNYSPINK	2	y14	1	light	N2_L4	3	BBM_393_P108_12_03_ISS_013.raw	223655
ZYX-1	EALLSSTSPTSNYSPINK	2	y14	1	light	N2_L4	4	BBM_393_P108_12_03_ISS_008.raw	198310
ZYX-1	EALLSSTSPTSNYSPINK	2	y11	1	light	N2_L4	1	BBM_393_P108_12_03_ISS_002.raw	106748
ZYX-1	EALLSSTSPTSNYSPINK	2	y11	1	light	N2_L4	2	BBM_393_P108_12_03_ISS_009.raw	249814
ZYX-1	EALLSSTSPTSNYSPINK	2	y11	1	light	N2_L4	3	BBM_393_P108_12_03_ISS_013.raw	276549
ZYX-1	EALLSSTSPTSNYSPINK	2	y11	1	light	N2_L4	4	BBM_393_P108_12_03_ISS_008.raw	196860
ZYX-1	EALLSSTSPTSNYSPINK	2	y10	1	light	N2_L4	1	BBM_393_P108_12_03_ISS_002.raw	105656
ZYX-1	EALLSSTSPTSNYSPINK	2	y10	1	light	N2_L4	2	BBM_393_P108_12_03_ISS_009.raw	437606
ZYX-1	EALLSSTSPTSNYSPINK	2	y10	1	light	N2_L4	3	BBM_393_P108_12_03_ISS_013.raw	376835
ZYX-1	EALLSSTSPTSNYSPINK	2	y10	1	light	N2_L4	4	BBM_393_P108_12_03_ISS_008.raw	374323
ZYX-1	EALLSSTSPTSNYSPINK	2	y5	1	light	N2_L4	1	BBM_393_P108_12_03_ISS_002.raw	52772
ZYX-1	EALLSSTSPTSNYSPINK	2	y5	1	light	N2_L4	2	BBM_393_P108_12_03_ISS_009.raw	183102
ZYX-1	EALLSSTSPTSNYSPINK	2	y5	1	light	N2_L4	3	BBM_393_P108_12_03_ISS_013.raw	99743
ZYX-1	EALLSSTSPTSNYSPINK	2	y5	1	light	N2_L4	4	BBM_393_P108_12_03_ISS_008.raw	108822
ZYX-1	EALLSSTSPTSNYSPINK	2	y4	1	light	N2_L4	1	BBM_393_P108_12_03_ISS_002.raw	91258
ZYX-1	EALLSSTSPTSNYSPINK	2	y4	1	light	N2_L4	2	BBM_393_P108_12_03_ISS_009.raw	396747
ZYX-1	EALLSSTSPTSNYSPINK	2	y4	1	light	N2_L4	3	BBM_393_P108_12_03_ISS_013.raw	297284
ZYX-1	EALLSSTSPTSNYSPINK	2	y4	1	light	N2_L4	4	BBM_393_P108_12_03_ISS_008.raw	336998
ZYX-1	EALLSSTSPTSNYSPINK	2	b3	1	light	N2_L4	1	BBM_393_P108_12_03_ISS_002.raw	146772
ZYX-1	EALLSSTSPTSNYSPINK	2	b3	1	light	N2_L4	2	BBM_393_P108_12_03_ISS_009.raw	422090
ZYX-1	EALLSSTSPTSNYSPINK	2	b3	1	light	N2_L4	3	BBM_393_P108_12_03_ISS_013.raw	329489
ZYX-1	EALLSSTSPTSNYSPINK	2	b3	1	light	N2_L4	4	BBM_393_P108_12_03_ISS_008.raw	386539
ZYX-1	HSYPTNFR	2	y7	1	light	N2_L4	1	BBM_393_P108_12_03_ISS_002.raw	266595
ZYX-1	HSYPTNFR	2	y7	1	light	N2_L4	2	BBM_393_P108_12_03_ISS_009.raw	1172222
ZYX-1	HSYPTNFR	2	y7	1	light	N2_L4	3	BBM_393_P108_12_03_ISS_013.raw	696794
ZYX-1	HSYPTNFR	2	y7	1	light	N2_L4	4	BBM_393_P108_12_03_ISS_008.raw	1034515
ZYX-1	HSYPTNFR	2	y6	1	light	N2_L4	1	BBM_393_P108_12_03_ISS_002.raw	167293
ZYX-1	HSYPTNFR	2	y6	1	light	N2_L4	2	BBM_393_P108_12_03_ISS_009.raw	802481
ZYX-1	HSYPTNFR	2	y6	1	light	N2_L4	3	BBM_393_P108_12_03_ISS_013.raw	449247
ZYX-1	HSYPTNFR	2	y6	1	light	N2_L4	4	BBM_393_P108_12_03_ISS_008.raw	699972
ZYX-1	HSYPTNFR	2	y5	1	light	N2_L4	1	BBM_393_P108_12_03_ISS_002.raw	213718
ZYX-1	HSYPTNFR	2	y5	1	light	N2_L4	2	BBM_393_P108_12_03_ISS_009.raw	936216
ZYX-1	HSYPTNFR	2	y5	1	light	N2_L4	3	BBM_393_P108_12_03_ISS_013.raw	548316
ZYX-1	HSYPTNFR	2	y5	1	light	N2_L4	4	BBM_393_P108_12_03_ISS_008.raw	833967
ZYX-1	HSYPTNFR	2	y4	1	light	N2_L4	1	BBM_393_P108_12_03_ISS_002.raw	5850
ZYX-1	HSYPTNFR	2	y4	1	light	N2_L4	2	BBM_393_P108_12_03_ISS_009.raw	27169
ZYX-1	HSYPTNFR	2	y4	1	light	N2_L4	3	BBM_393_P108_12_03_ISS_013.raw	3656
ZYX-1	HSYPTNFR	2	y4	1	light	N2_L4	4	BBM_393_P108_12_03_ISS_008.raw	36505
ZYX-1	HSYPTNFR	2	b3	1	light	N2_L4	1	BBM_393_P108_12_03_ISS_002.raw	16966
ZYX-1	HSYPTNFR	2	b3	1	light	N2_L4	2	BBM_393_P108_12_03_ISS_009.raw	135220
ZYX-1	HSYPTNFR	2	b3	1	light	N2_L4	3	BBM_393_P108_12_03_ISS_013.raw	64218
ZYX-1	HSYPTNFR	2	b3	1	light	N2_L4	4	BBM_393_P108_12_03_ISS_008.raw	113932
ZYX-1	ANLQQLAQPK	2	y8	1	light	N2_Day1A	1	BBM_393_P108_12_03_ISS_006.raw	155257
ZYX-1	ANLQQLAQPK	2	y8	1	light	N2_Day1A	2	BBM_393_P108_12_03_ISS_007.raw	315874
ZYX-1	ANLQQLAQPK	2	y8	1	light	N2_Day1A	3	BBM_393_P108_12_03_ISS_001.raw	121253
ZYX-1	ANLQQLAQPK	2	y8	1	light	N2_Day1A	4	BBM_393_P108_12_03_ISS_012.raw	264796
ZYX-1	ANLQQLAQPK	2	y7	1	light	N2_Day1A	1	BBM_393_P108_12_03_ISS_006.raw	291687
ZYX-1	ANLQQLAQPK	2	y7	1	light	N2_Day1A	2	BBM_393_P108_12_03_ISS_007.raw	574995
ZYX-1	ANLQQLAQPK	2	y7	1	light	N2_Day1A	3	BBM_393_P108_12_03_ISS_001.raw	197933
ZYX-1	ANLQQLAQPK	2	y7	1	light	N2_Day1A	4	BBM_393_P108_12_03_ISS_012.raw	497720
ZYX-1	ANLQQLAQPK	2	y6	1	light	N2_Day1A	1	BBM_393_P108_12_03_ISS_006.raw	405071
ZYX-1	ANLQQLAQPK	2	y6	1	light	N2_Day1A	2	BBM_393_P108_12_03_ISS_007.raw	927009
ZYX-1	ANLQQLAQPK	2	y6	1	light	N2_Day1A	3	BBM_393_P108_12_03_ISS_001.raw	313429
ZYX-1	ANLQQLAQPK	2	y6	1	light	N2_Day1A	4	BBM_393_P108_12_03_ISS_012.raw	717772
ZYX-1	ANLQQLAQPK	2	y4	1	light	N2_Day1A	1	BBM_393_P108_12_03_ISS_006.raw	200322
ZYX-1	ANLQQLAQPK	2	y4	1	light	N2_Day1A	2	BBM_393_P108_12_03_ISS_007.raw	523046
ZYX-1	ANLQQLAQPK	2	y4	1	light	N2_Day1A	3	BBM_393_P108_12_03_ISS_001.raw	146307
ZYX-1	ANLQQLAQPK	2	y4	1	light	N2_Day1A	4	BBM_393_P108_12_03_ISS_012.raw	399480
ZYX-1	ANLQQLAQPK	2	y3	1	light	N2_Day1A	1	BBM_393_P108_12_03_ISS_006.raw	83318
ZYX-1	ANLQQLAQPK	2	y3	1	light	N2_Day1A	2	BBM_393_P108_12_03_ISS_007.raw	223443
ZYX-1	ANLQQLAQPK	2	y3	1	light	N2_Day1A	3	BBM_393_P108_12_03_ISS_001.raw	82783
ZYX-1	ANLQQLAQPK	2	y3	1	light	N2_Day1A	4	BBM_393_P108_12_03_ISS_012.raw	193415
ZYX-1	ANLQQLAQPK	2	b7	2	light	N2_Day1A	1	BBM_393_P108_12_03_ISS_006.raw	50555
ZYX-1	ANLQQLAQPK	2	b7	2	light	N2_Day1A	2	BBM_393_P108_12_03_ISS_007.raw	193875
ZYX-1	ANLQQLAQPK	2	b7	2	light	N2_Day1A	3	BBM_393_P108_12_03_ISS_001.raw	15650
ZYX-1	ANLQQLAQPK	2	b7	2	light	N2_Day1A	4	BBM_393_P108_12_03_ISS_012.raw	131308
ZYX-1	EALLSSTSPTSNYSPINK	2	y14	1	light	N2_Day1A	1	BBM_393_P108_12_03_ISS_006.raw	176164
ZYX-1	EALLSSTSPTSNYSPINK	2	y14	1	light	N2_Day1A	2	BBM_393_P108_12_03_ISS_007.raw	419849
ZYX-1	EALLSSTSPTSNYSPINK	2	y14	1	light	N2_Day1A	3	BBM_393_P108_12_03_ISS_001.raw	160102
ZYX-1	EALLSSTSPTSNYSPINK	2	y14	1	light	N2_Day1A	4	BBM_393_P108_12_03_ISS_012.raw	505231
ZYX-1	EALLSSTSPTSNYSPINK	2	y11	1	light	N2_Day1A	1	BBM_393_P108_12_03_ISS_006.raw	238751
ZYX-1	EALLSSTSPTSNYSPINK	2	y11	1	light	N2_Day1A	2	BBM_393_P108_12_03_ISS_007.raw	426179
ZYX-1	EALLSSTSPTSNYSPINK	2	y11	1	light	N2_Day1A	3	BBM_393_P108_12_03_ISS_001.raw	158343
ZYX-1	EALLSSTSPTSNYSPINK	2	y11	1	light	N2_Day1A	4	BBM_393_P108_12_03_ISS_012.raw	407955
ZYX-1	EALLSSTSPTSNYSPINK	2	y10	1	light	N2_Day1A	1	BBM_393_P108_12_03_ISS_006.raw	427105
ZYX-1	EALLSSTSPTSNYSPINK	2	y10	1	light	N2_Day1A	2	BBM_393_P108_12_03_ISS_007.raw	704969
ZYX-1	EALLSSTSPTSNYSPINK	2	y10	1	light	N2_Day1A	3	BBM_393_P108_12_03_ISS_001.raw	347194
ZYX-1	EALLSSTSPTSNYSPINK	2	y10	1	light	N2_Day1A	4	BBM_393_P108_12_03_ISS_012.raw	828749
ZYX-1	EALLSSTSPTSNYSPINK	2	y5	1	light	N2_Day1A	1	BBM_393_P108_12_03_ISS_006.raw	115772
ZYX-1	EALLSSTSPTSNYSPINK	2	y5	1	light	N2_Day1A	2	BBM_393_P108_12_03_ISS_007.raw	276612
ZYX-1	EALLSSTSPTSNYSPINK	2	y5	1	light	N2_Day1A	3	BBM_393_P108_12_03_ISS_001.raw	69043
ZYX-1	EALLSSTSPTSNYSPINK	2	y5	1	light	N2_Day1A	4	BBM_393_P108_12_03_ISS_012.raw	261353
ZYX-1	EALLSSTSPTSNYSPINK	2	y4	1	light	N2_Day1A	1	BBM_393_P108_12_03_ISS_006.raw	301113
ZYX-1	EALLSSTSPTSNYSPINK	2	y4	1	light	N2_Day1A	2	BBM_393_P108_12_03_ISS_007.raw	642940
ZYX-1	EALLSSTSPTSNYSPINK	2	y4	1	light	N2_Day1A	3	BBM_393_P108_12_03_ISS_001.raw	257061
ZYX-1	EALLSSTSPTSNYSPINK	2	y4	1	light	N2_Day1A	4	BBM_393_P108_12_03_ISS_012.raw	668478
ZYX-1	EALLSSTSPTSNYSPINK	2	b3	1	light	N2_Day1A	1	BBM_393_P108_12_03_ISS_006.raw	346895
ZYX-1	EALLSSTSPTSNYSPINK	2	b3	1	light	N2_Day1A	2	BBM_393_P108_12_03_ISS_007.raw	732760
ZYX-1	EALLSSTSPTSNYSPINK	2	b3	1	light	N2_Day1A	3	BBM_393_P108_12_03_ISS_001.raw	275005
ZYX-1	EALLSSTSPTSNYSPINK	2	b3	1	light	N2_Day1A	4	BBM_393_P108_12_03_ISS_012.raw	711049
ZYX-1	HSYPTNFR	2	y7	1	light	N2_Day1A	1	BBM_393_P108_12_03_ISS_006.raw	878734
ZYX-1	HSYPTNFR	2	y7	1	light	N2_Day1A	2	BBM_393_P108_12_03_ISS_007.raw	1849143
ZYX-1	HSYPTNFR	2	y7	1	light	N2_Day1A	3	BBM_393_P108_12_03_ISS_001.raw	738672
ZYX-1	HSYPTNFR	2	y7	1	light	N2_Day1A	4	BBM_393_P108_12_03_ISS_012.raw	1636880
ZYX-1	HSYPTNFR	2	y6	1	light	N2_Day1A	1	BBM_393_P108_12_03_ISS_006.raw	611473
ZYX-1	HSYPTNFR	2	y6	1	light	N2_Day1A	2	BBM_393_P108_12_03_ISS_007.raw	1268160
ZYX-1	HSYPTNFR	2	y6	1	light	N2_Day1A	3	BBM_393_P108_12_03_ISS_001.raw	485720
ZYX-1	HSYPTNFR	2	y6	1	light	N2_Day1A	4	BBM_393_P108_12_03_ISS_012.raw	1129245
ZYX-1	HSYPTNFR	2	y5	1	light	N2_Day1A	1	BBM_393_P108_12_03_ISS_006.raw	697769
ZYX-1	HSYPTNFR	2	y5	1	light	N2_Day1A	2	BBM_393_P108_12_03_ISS_007.raw	1456309
ZYX-1	HSYPTNFR	2	y5	1	light	N2_Day1A	3	BBM_393_P108_12_03_ISS_001.raw	544974
ZYX-1	HSYPTNFR	2	y5	1	light	N2_Day1A	4	BBM_393_P108_12_03_ISS_012.raw	1337032
ZYX-1	HSYPTNFR	2	y4	1	light	N2_Day1A	1	BBM_393_P108_12_03_ISS_006.raw	8593
ZYX-1	HSYPTNFR	2	y4	1	light	N2_Day1A	2	BBM_393_P108_12_03_ISS_007.raw	74266
ZYX-1	HSYPTNFR	2	y4	1	light	N2_Day1A	3	BBM_393_P108_12_03_ISS_001.raw	13624
ZYX-1	HSYPTNFR	2	y4	1	light	N2_Day1A	4	BBM_393_P108_12_03_ISS_012.raw	57069
ZYX-1	HSYPTNFR	2	b3	1	light	N2_Day1A	1	BBM_393_P108_12_03_ISS_006.raw	86464
ZYX-1	HSYPTNFR	2	b3	1	light	N2_Day1A	2	BBM_393_P108_12_03_ISS_007.raw	224608
ZYX-1	HSYPTNFR	2	b3	1	light	N2_Day1A	3	BBM_393_P108_12_03_ISS_001.raw	51136
ZYX-1	HSYPTNFR	2	b3	1	light	N2_Day1A	4	BBM_393_P108_12_03_ISS_012.raw	189761
ZYX-1	ANLQQLAQPK	2	y8	1	light	N2_Day8A	1	BBM_393_P108_12_03_ISS_010.raw	106423
ZYX-1	ANLQQLAQPK	2	y8	1	light	N2_Day8A	2	BBM_393_P108_12_03_ISS_014.raw	90926
ZYX-1	ANLQQLAQPK	2	y8	1	light	N2_Day8A	3	BBM_393_P108_12_03_ISS_011.raw	130169
ZYX-1	ANLQQLAQPK	2	y8	1	light	N2_Day8A	4	BBM_393_P108_12_03_ISS_004.raw	259742
ZYX-1	ANLQQLAQPK	2	y7	1	light	N2_Day8A	1	BBM_393_P108_12_03_ISS_010.raw	215342
ZYX-1	ANLQQLAQPK	2	y7	1	light	N2_Day8A	2	BBM_393_P108_12_03_ISS_014.raw	228719
ZYX-1	ANLQQLAQPK	2	y7	1	light	N2_Day8A	3	BBM_393_P108_12_03_ISS_011.raw	318194
ZYX-1	ANLQQLAQPK	2	y7	1	light	N2_Day8A	4	BBM_393_P108_12_03_ISS_004.raw	470527
ZYX-1	ANLQQLAQPK	2	y6	1	light	N2_Day8A	1	BBM_393_P108_12_03_ISS_010.raw	391838
ZYX-1	ANLQQLAQPK	2	y6	1	light	N2_Day8A	2	BBM_393_P108_12_03_ISS_014.raw	300293
ZYX-1	ANLQQLAQPK	2	y6	1	light	N2_Day8A	3	BBM_393_P108_12_03_ISS_011.raw	480894
ZYX-1	ANLQQLAQPK	2	y6	1	light	N2_Day8A	4	BBM_393_P108_12_03_ISS_004.raw	745159
ZYX-1	ANLQQLAQPK	2	y4	1	light	N2_Day8A	1	BBM_393_P108_12_03_ISS_010.raw	181286
ZYX-1	ANLQQLAQPK	2	y4	1	light	N2_Day8A	2	BBM_393_P108_12_03_ISS_014.raw	162074
ZYX-1	ANLQQLAQPK	2	y4	1	light	N2_Day8A	3	BBM_393_P108_12_03_ISS_011.raw	234600
ZYX-1	ANLQQLAQPK	2	y4	1	light	N2_Day8A	4	BBM_393_P108_12_03_ISS_004.raw	352382
ZYX-1	ANLQQLAQPK	2	y3	1	light	N2_Day8A	1	BBM_393_P108_12_03_ISS_010.raw	91003
ZYX-1	ANLQQLAQPK	2	y3	1	light	N2_Day8A	2	BBM_393_P108_12_03_ISS_014.raw	89009
ZYX-1	ANLQQLAQPK	2	y3	1	light	N2_Day8A	3	BBM_393_P108_12_03_ISS_011.raw	93033
ZYX-1	ANLQQLAQPK	2	y3	1	light	N2_Day8A	4	BBM_393_P108_12_03_ISS_004.raw	144354
ZYX-1	ANLQQLAQPK	2	b7	2	light	N2_Day8A	1	BBM_393_P108_12_03_ISS_010.raw	36638
ZYX-1	ANLQQLAQPK	2	b7	2	light	N2_Day8A	2	BBM_393_P108_12_03_ISS_014.raw	42262
ZYX-1	ANLQQLAQPK	2	b7	2	light	N2_Day8A	3	BBM_393_P108_12_03_ISS_011.raw	69980
ZYX-1	ANLQQLAQPK	2	b7	2	light	N2_Day8A	4	BBM_393_P108_12_03_ISS_004.raw	120850
ZYX-1	EALLSSTSPTSNYSPINK	2	y14	1	light	N2_Day8A	1	BBM_393_P108_12_03_ISS_010.raw	90795
ZYX-1	EALLSSTSPTSNYSPINK	2	y14	1	light	N2_Day8A	2	BBM_393_P108_12_03_ISS_014.raw	85761
ZYX-1	EALLSSTSPTSNYSPINK	2	y14	1	light	N2_Day8A	3	BBM_393_P108_12_03_ISS_011.raw	97819
ZYX-1	EALLSSTSPTSNYSPINK	2	y14	1	light	N2_Day8A	4	BBM_393_P108_12_03_ISS_004.raw	186330
ZYX-1	EALLSSTSPTSNYSPINK	2	y11	1	light	N2_Day8A	1	BBM_393_P108_12_03_ISS_010.raw	189427
ZYX-1	EALLSSTSPTSNYSPINK	2	y11	1	light	N2_Day8A	2	BBM_393_P108_12_03_ISS_014.raw	174415
ZYX-1	EALLSSTSPTSNYSPINK	2	y11	1	light	N2_Day8A	3	BBM_393_P108_12_03_ISS_011.raw	279387
ZYX-1	EALLSSTSPTSNYSPINK	2	y11	1	light	N2_Day8A	4	BBM_393_P108_12_03_ISS_004.raw	261999
ZYX-1	EALLSSTSPTSNYSPINK	2	y10	1	light	N2_Day8A	1	BBM_393_P108_12_03_ISS_010.raw	216872
ZYX-1	EALLSSTSPTSNYSPINK	2	y10	1	light	N2_Day8A	2	BBM_393_P108_12_03_ISS_014.raw	203826
ZYX-1	EALLSSTSPTSNYSPINK	2	y10	1	light	N2_Day8A	3	BBM_393_P108_12_03_ISS_011.raw	261099
ZYX-1	EALLSSTSPTSNYSPINK	2	y10	1	light	N2_Day8A	4	BBM_393_P108_12_03_ISS_004.raw	466768
ZYX-1	EALLSSTSPTSNYSPINK	2	y5	1	light	N2_Day8A	1	BBM_393_P108_12_03_ISS_010.raw	41778
ZYX-1	EALLSSTSPTSNYSPINK	2	y5	1	light	N2_Day8A	2	BBM_393_P108_12_03_ISS_014.raw	24931
ZYX-1	EALLSSTSPTSNYSPINK	2	y5	1	light	N2_Day8A	3	BBM_393_P108_12_03_ISS_011.raw	40358
ZYX-1	EALLSSTSPTSNYSPINK	2	y5	1	light	N2_Day8A	4	BBM_393_P108_12_03_ISS_004.raw	107710
ZYX-1	EALLSSTSPTSNYSPINK	2	y4	1	light	N2_Day8A	1	BBM_393_P108_12_03_ISS_010.raw	241871
ZYX-1	EALLSSTSPTSNYSPINK	2	y4	1	light	N2_Day8A	2	BBM_393_P108_12_03_ISS_014.raw	138103
ZYX-1	EALLSSTSPTSNYSPINK	2	y4	1	light	N2_Day8A	3	BBM_393_P108_12_03_ISS_011.raw	168723
ZYX-1	EALLSSTSPTSNYSPINK	2	y4	1	light	N2_Day8A	4	BBM_393_P108_12_03_ISS_004.raw	350157
ZYX-1	EALLSSTSPTSNYSPINK	2	b3	1	light	N2_Day8A	1	BBM_393_P108_12_03_ISS_010.raw	206338
ZYX-1	EALLSSTSPTSNYSPINK	2	b3	1	light	N2_Day8A	2	BBM_393_P108_12_03_ISS_014.raw	146984
ZYX-1	EALLSSTSPTSNYSPINK	2	b3	1	light	N2_Day8A	3	BBM_393_P108_12_03_ISS_011.raw	251462
ZYX-1	EALLSSTSPTSNYSPINK	2	b3	1	light	N2_Day8A	4	BBM_393_P108_12_03_ISS_004.raw	370776
ZYX-1	HSYPTNFR	2	y7	1	light	N2_Day8A	1	BBM_393_P108_12_03_ISS_010.raw	903540
ZYX-1	HSYPTNFR	2	y7	1	light	N2_Day8A	2	BBM_393_P108_12_03_ISS_014.raw	684834
ZYX-1	HSYPTNFR	2	y7	1	light	N2_Day8A	3	BBM_393_P108_12_03_ISS_011.raw	1090186
ZYX-1	HSYPTNFR	2	y7	1	light	N2_Day8A	4	BBM_393_P108_12_03_ISS_004.raw	1781514
ZYX-1	HSYPTNFR	2	y6	1	light	N2_Day8A	1	BBM_393_P108_12_03_ISS_010.raw	638669
ZYX-1	HSYPTNFR	2	y6	1	light	N2_Day8A	2	BBM_393_P108_12_03_ISS_014.raw	481858
ZYX-1	HSYPTNFR	2	y6	1	light	N2_Day8A	3	BBM_393_P108_12_03_ISS_011.raw	740414
ZYX-1	HSYPTNFR	2	y6	1	light	N2_Day8A	4	BBM_393_P108_12_03_ISS_004.raw	1259074
ZYX-1	HSYPTNFR	2	y5	1	light	N2_Day8A	1	BBM_393_P108_12_03_ISS_010.raw	713864
ZYX-1	HSYPTNFR	2	y5	1	light	N2_Day8A	2	BBM_393_P108_12_03_ISS_014.raw	595633
ZYX-1	HSYPTNFR	2	y5	1	light	N2_Day8A	3	BBM_393_P108_12_03_ISS_011.raw	822477
ZYX-1	HSYPTNFR	2	y5	1	light	N2_Day8A	4	BBM_393_P108_12_03_ISS_004.raw	1423685
ZYX-1	HSYPTNFR	2	y4	1	light	N2_Day8A	1	BBM_393_P108_12_03_ISS_010.raw	78685
ZYX-1	HSYPTNFR	2	y4	1	light	N2_Day8A	2	BBM_393_P108_12_03_ISS_014.raw	73517
ZYX-1	HSYPTNFR	2	y4	1	light	N2_Day8A	3	BBM_393_P108_12_03_ISS_011.raw	85072
ZYX-1	HSYPTNFR	2	y4	1	light	N2_Day8A	4	BBM_393_P108_12_03_ISS_004.raw	211802
ZYX-1	HSYPTNFR	2	b3	1	light	N2_Day8A	1	BBM_393_P108_12_03_ISS_010.raw	100434
ZYX-1	HSYPTNFR	2	b3	1	light	N2_Day8A	2	BBM_393_P108_12_03_ISS_014.raw	76324
ZYX-1	HSYPTNFR	2	b3	1	light	N2_Day8A	3	BBM_393_P108_12_03_ISS_011.raw	116477
ZYX-1	HSYPTNFR	2	b3	1	light	N2_Day8A	4	BBM_393_P108_12_03_ISS_004.raw	232647
ZYX-1	LEGQGC[+57]YPIDNHLLC[+57]K	3	y10	1	light	N2_L4	1	BBM_393_P108_12_03_ISS_002.raw	163452
ZYX-1	LEGQGC[+57]YPIDNHLLC[+57]K	3	y10	1	light	N2_L4	2	BBM_393_P108_12_03_ISS_009.raw	184379
ZYX-1	LEGQGC[+57]YPIDNHLLC[+57]K	3	y10	1	light	N2_L4	3	BBM_393_P108_12_03_ISS_013.raw	135590
ZYX-1	LEGQGC[+57]YPIDNHLLC[+57]K	3	y10	1	light	N2_L4	4	BBM_393_P108_12_03_ISS_008.raw	142653
ZYX-1	LEGQGC[+57]YPIDNHLLC[+57]K	3	y9	1	light	N2_L4	1	BBM_393_P108_12_03_ISS_002.raw	793468
ZYX-1	LEGQGC[+57]YPIDNHLLC[+57]K	3	y9	1	light	N2_L4	2	BBM_393_P108_12_03_ISS_009.raw	1150789
ZYX-1	LEGQGC[+57]YPIDNHLLC[+57]K	3	y9	1	light	N2_L4	3	BBM_393_P108_12_03_ISS_013.raw	1010477
ZYX-1	LEGQGC[+57]YPIDNHLLC[+57]K	3	y9	1	light	N2_L4	4	BBM_393_P108_12_03_ISS_008.raw	761955
ZYX-1	LEGQGC[+57]YPIDNHLLC[+57]K	3	y7	1	light	N2_L4	1	BBM_393_P108_12_03_ISS_002.raw	211053
ZYX-1	LEGQGC[+57]YPIDNHLLC[+57]K	3	y7	1	light	N2_L4	2	BBM_393_P108_12_03_ISS_009.raw	342803
ZYX-1	LEGQGC[+57]YPIDNHLLC[+57]K	3	y7	1	light	N2_L4	3	BBM_393_P108_12_03_ISS_013.raw	237102
ZYX-1	LEGQGC[+57]YPIDNHLLC[+57]K	3	y7	1	light	N2_L4	4	BBM_393_P108_12_03_ISS_008.raw	184032
ZYX-1	LEGQGC[+57]YPIDNHLLC[+57]K	3	y12	2	light	N2_L4	1	BBM_393_P108_12_03_ISS_002.raw	218909
ZYX-1	LEGQGC[+57]YPIDNHLLC[+57]K	3	y12	2	light	N2_L4	2	BBM_393_P108_12_03_ISS_009.raw	314375
ZYX-1	LEGQGC[+57]YPIDNHLLC[+57]K	3	y12	2	light	N2_L4	3	BBM_393_P108_12_03_ISS_013.raw	246119
ZYX-1	LEGQGC[+57]YPIDNHLLC[+57]K	3	y12	2	light	N2_L4	4	BBM_393_P108_12_03_ISS_008.raw	157468
ZYX-1	LEGQGC[+57]YPIDNHLLC[+57]K	3	y10	2	light	N2_L4	1	BBM_393_P108_12_03_ISS_002.raw	239190
ZYX-1	LEGQGC[+57]YPIDNHLLC[+57]K	3	y10	2	light	N2_L4	2	BBM_393_P108_12_03_ISS_009.raw	422721
ZYX-1	LEGQGC[+57]YPIDNHLLC[+57]K	3	y10	2	light	N2_L4	3	BBM_393_P108_12_03_ISS_013.raw	284599
ZYX-1	LEGQGC[+57]YPIDNHLLC[+57]K	3	y10	2	light	N2_L4	4	BBM_393_P108_12_03_ISS_008.raw	307369
ZYX-1	LEGQGC[+57]YPIDNHLLC[+57]K	3	y9	2	light	N2_L4	1	BBM_393_P108_12_03_ISS_002.raw	594494
ZYX-1	LEGQGC[+57]YPIDNHLLC[+57]K	3	y9	2	light	N2_L4	2	BBM_393_P108_12_03_ISS_009.raw	970751
ZYX-1	LEGQGC[+57]YPIDNHLLC[+57]K	3	y9	2	light	N2_L4	3	BBM_393_P108_12_03_ISS_013.raw	644692
ZYX-1	LEGQGC[+57]YPIDNHLLC[+57]K	3	y9	2	light	N2_L4	4	BBM_393_P108_12_03_ISS_008.raw	688835
ZYX-1	LEGQGC[+57]YPIDNHLLC[+57]K	3	y10	1	light	N2_Day1A	1	BBM_393_P108_12_03_ISS_006.raw	270804
ZYX-1	LEGQGC[+57]YPIDNHLLC[+57]K	3	y10	1	light	N2_Day1A	2	BBM_393_P108_12_03_ISS_007.raw	265945
ZYX-1	LEGQGC[+57]YPIDNHLLC[+57]K	3	y10	1	light	N2_Day1A	3	BBM_393_P108_12_03_ISS_001.raw	166330
ZYX-1	LEGQGC[+57]YPIDNHLLC[+57]K	3	y10	1	light	N2_Day1A	4	BBM_393_P108_12_03_ISS_012.raw	183951
ZYX-1	LEGQGC[+57]YPIDNHLLC[+57]K	3	y9	1	light	N2_Day1A	1	BBM_393_P108_12_03_ISS_006.raw	1396874
ZYX-1	LEGQGC[+57]YPIDNHLLC[+57]K	3	y9	1	light	N2_Day1A	2	BBM_393_P108_12_03_ISS_007.raw	1576035
ZYX-1	LEGQGC[+57]YPIDNHLLC[+57]K	3	y9	1	light	N2_Day1A	3	BBM_393_P108_12_03_ISS_001.raw	1190525
ZYX-1	LEGQGC[+57]YPIDNHLLC[+57]K	3	y9	1	light	N2_Day1A	4	BBM_393_P108_12_03_ISS_012.raw	1615293
ZYX-1	LEGQGC[+57]YPIDNHLLC[+57]K	3	y7	1	light	N2_Day1A	1	BBM_393_P108_12_03_ISS_006.raw	374769
ZYX-1	LEGQGC[+57]YPIDNHLLC[+57]K	3	y7	1	light	N2_Day1A	2	BBM_393_P108_12_03_ISS_007.raw	440362
ZYX-1	LEGQGC[+57]YPIDNHLLC[+57]K	3	y7	1	light	N2_Day1A	3	BBM_393_P108_12_03_ISS_001.raw	304127
ZYX-1	LEGQGC[+57]YPIDNHLLC[+57]K	3	y7	1	light	N2_Day1A	4	BBM_393_P108_12_03_ISS_012.raw	440846
ZYX-1	LEGQGC[+57]YPIDNHLLC[+57]K	3	y12	2	light	N2_Day1A	1	BBM_393_P108_12_03_ISS_006.raw	413055
ZYX-1	LEGQGC[+57]YPIDNHLLC[+57]K	3	y12	2	light	N2_Day1A	2	BBM_393_P108_12_03_ISS_007.raw	335699
ZYX-1	LEGQGC[+57]YPIDNHLLC[+57]K	3	y12	2	light	N2_Day1A	3	BBM_393_P108_12_03_ISS_001.raw	290227
ZYX-1	LEGQGC[+57]YPIDNHLLC[+57]K	3	y12	2	light	N2_Day1A	4	BBM_393_P108_12_03_ISS_012.raw	383136
ZYX-1	LEGQGC[+57]YPIDNHLLC[+57]K	3	y10	2	light	N2_Day1A	1	BBM_393_P108_12_03_ISS_006.raw	352688
ZYX-1	LEGQGC[+57]YPIDNHLLC[+57]K	3	y10	2	light	N2_Day1A	2	BBM_393_P108_12_03_ISS_007.raw	633437
ZYX-1	LEGQGC[+57]YPIDNHLLC[+57]K	3	y10	2	light	N2_Day1A	3	BBM_393_P108_12_03_ISS_001.raw	343056
ZYX-1	LEGQGC[+57]YPIDNHLLC[+57]K	3	y10	2	light	N2_Day1A	4	BBM_393_P108_12_03_ISS_012.raw	466560
ZYX-1	LEGQGC[+57]YPIDNHLLC[+57]K	3	y9	2	light	N2_Day1A	1	BBM_393_P108_12_03_ISS_006.raw	1009636
ZYX-1	LEGQGC[+57]YPIDNHLLC[+57]K	3	y9	2	light	N2_Day1A	2	BBM_393_P108_12_03_ISS_007.raw	1587213
ZYX-1	LEGQGC[+57]YPIDNHLLC[+57]K	3	y9	2	light	N2_Day1A	3	BBM_393_P108_12_03_ISS_001.raw	790924
ZYX-1	LEGQGC[+57]YPIDNHLLC[+57]K	3	y9	2	light	N2_Day1A	4	BBM_393_P108_12_03_ISS_012.raw	1255098
ZYX-1	LEGQGC[+57]YPIDNHLLC[+57]K	3	y10	1	light	N2_Day8A	1	BBM_393_P108_12_03_ISS_010.raw	155520
ZYX-1	LEGQGC[+57]YPIDNHLLC[+57]K	3	y10	1	light	N2_Day8A	2	BBM_393_P108_12_03_ISS_014.raw	146922
ZYX-1	LEGQGC[+57]YPIDNHLLC[+57]K	3	y10	1	light	N2_Day8A	3	BBM_393_P108_12_03_ISS_011.raw	183997
ZYX-1	LEGQGC[+57]YPIDNHLLC[+57]K	3	y10	1	light	N2_Day8A	4	BBM_393_P108_12_03_ISS_004.raw	99098
ZYX-1	LEGQGC[+57]YPIDNHLLC[+57]K	3	y9	1	light	N2_Day8A	1	BBM_393_P108_12_03_ISS_010.raw	1122598
ZYX-1	LEGQGC[+57]YPIDNHLLC[+57]K	3	y9	1	light	N2_Day8A	2	BBM_393_P108_12_03_ISS_014.raw	882316
ZYX-1	LEGQGC[+57]YPIDNHLLC[+57]K	3	y9	1	light	N2_Day8A	3	BBM_393_P108_12_03_ISS_011.raw	1050223
ZYX-1	LEGQGC[+57]YPIDNHLLC[+57]K	3	y9	1	light	N2_Day8A	4	BBM_393_P108_12_03_ISS_004.raw	776089
ZYX-1	LEGQGC[+57]YPIDNHLLC[+57]K	3	y7	1	light	N2_Day8A	1	BBM_393_P108_12_03_ISS_010.raw	273618
ZYX-1	LEGQGC[+57]YPIDNHLLC[+57]K	3	y7	1	light	N2_Day8A	2	BBM_393_P108_12_03_ISS_014.raw	214444
ZYX-1	LEGQGC[+57]YPIDNHLLC[+57]K	3	y7	1	light	N2_Day8A	3	BBM_393_P108_12_03_ISS_011.raw	253273
ZYX-1	LEGQGC[+57]YPIDNHLLC[+57]K	3	y7	1	light	N2_Day8A	4	BBM_393_P108_12_03_ISS_004.raw	195104
ZYX-1	LEGQGC[+57]YPIDNHLLC[+57]K	3	y12	2	light	N2_Day8A	1	BBM_393_P108_12_03_ISS_010.raw	240614
ZYX-1	LEGQGC[+57]YPIDNHLLC[+57]K	3	y12	2	light	N2_Day8A	2	BBM_393_P108_12_03_ISS_014.raw	247261
ZYX-1	LEGQGC[+57]YPIDNHLLC[+57]K	3	y12	2	light	N2_Day8A	3	BBM_393_P108_12_03_ISS_011.raw	256861
ZYX-1	LEGQGC[+57]YPIDNHLLC[+57]K	3	y12	2	light	N2_Day8A	4	BBM_393_P108_12_03_ISS_004.raw	156448
ZYX-1	LEGQGC[+57]YPIDNHLLC[+57]K	3	y10	2	light	N2_Day8A	1	BBM_393_P108_12_03_ISS_010.raw	346188
ZYX-1	LEGQGC[+57]YPIDNHLLC[+57]K	3	y10	2	light	N2_Day8A	2	BBM_393_P108_12_03_ISS_014.raw	300086
ZYX-1	LEGQGC[+57]YPIDNHLLC[+57]K	3	y10	2	light	N2_Day8A	3	BBM_393_P108_12_03_ISS_011.raw	323387
ZYX-1	LEGQGC[+57]YPIDNHLLC[+57]K	3	y10	2	light	N2_Day8A	4	BBM_393_P108_12_03_ISS_004.raw	267163
ZYX-1	LEGQGC[+57]YPIDNHLLC[+57]K	3	y9	2	light	N2_Day8A	1	BBM_393_P108_12_03_ISS_010.raw	871403
ZYX-1	LEGQGC[+57]YPIDNHLLC[+57]K	3	y9	2	light	N2_Day8A	2	BBM_393_P108_12_03_ISS_014.raw	713730
ZYX-1	LEGQGC[+57]YPIDNHLLC[+57]K	3	y9	2	light	N2_Day8A	3	BBM_393_P108_12_03_ISS_011.raw	770351
ZYX-1	LEGQGC[+57]YPIDNHLLC[+57]K	3	y9	2	light	N2_Day8A	4	BBM_393_P108_12_03_ISS_004.raw	699057
ZYX-1	EITGDQPGC[+57]NAMNQIFHVDC[+57]FK	3	y7	1	light	N2_L4	1	BBM_393_P108_12_03_ISS_002.raw	457791
ZYX-1	EITGDQPGC[+57]NAMNQIFHVDC[+57]FK	3	y7	1	light	N2_L4	2	BBM_393_P108_12_03_ISS_009.raw	949002
ZYX-1	EITGDQPGC[+57]NAMNQIFHVDC[+57]FK	3	y7	1	light	N2_L4	3	BBM_393_P108_12_03_ISS_013.raw	817276
ZYX-1	EITGDQPGC[+57]NAMNQIFHVDC[+57]FK	3	y7	1	light	N2_L4	4	BBM_393_P108_12_03_ISS_008.raw	859789
ZYX-1	EITGDQPGC[+57]NAMNQIFHVDC[+57]FK	3	y6	1	light	N2_L4	1	BBM_393_P108_12_03_ISS_002.raw	388858
ZYX-1	EITGDQPGC[+57]NAMNQIFHVDC[+57]FK	3	y6	1	light	N2_L4	2	BBM_393_P108_12_03_ISS_009.raw	755299
ZYX-1	EITGDQPGC[+57]NAMNQIFHVDC[+57]FK	3	y6	1	light	N2_L4	3	BBM_393_P108_12_03_ISS_013.raw	644341
ZYX-1	EITGDQPGC[+57]NAMNQIFHVDC[+57]FK	3	y6	1	light	N2_L4	4	BBM_393_P108_12_03_ISS_008.raw	740084
ZYX-1	EITGDQPGC[+57]NAMNQIFHVDC[+57]FK	3	y4	1	light	N2_L4	1	BBM_393_P108_12_03_ISS_002.raw	348884
ZYX-1	EITGDQPGC[+57]NAMNQIFHVDC[+57]FK	3	y4	1	light	N2_L4	2	BBM_393_P108_12_03_ISS_009.raw	796845
ZYX-1	EITGDQPGC[+57]NAMNQIFHVDC[+57]FK	3	y4	1	light	N2_L4	3	BBM_393_P108_12_03_ISS_013.raw	634989
ZYX-1	EITGDQPGC[+57]NAMNQIFHVDC[+57]FK	3	y4	1	light	N2_L4	4	BBM_393_P108_12_03_ISS_008.raw	707590
ZYX-1	EITGDQPGC[+57]NAMNQIFHVDC[+57]FK	3	y3	1	light	N2_L4	1	BBM_393_P108_12_03_ISS_002.raw	330804
ZYX-1	EITGDQPGC[+57]NAMNQIFHVDC[+57]FK	3	y3	1	light	N2_L4	2	BBM_393_P108_12_03_ISS_009.raw	660831
ZYX-1	EITGDQPGC[+57]NAMNQIFHVDC[+57]FK	3	y3	1	light	N2_L4	3	BBM_393_P108_12_03_ISS_013.raw	582646
ZYX-1	EITGDQPGC[+57]NAMNQIFHVDC[+57]FK	3	y3	1	light	N2_L4	4	BBM_393_P108_12_03_ISS_008.raw	612792
ZYX-1	EITGDQPGC[+57]NAMNQIFHVDC[+57]FK	3	y16	2	light	N2_L4	1	BBM_393_P108_12_03_ISS_002.raw	2773246
ZYX-1	EITGDQPGC[+57]NAMNQIFHVDC[+57]FK	3	y16	2	light	N2_L4	2	BBM_393_P108_12_03_ISS_009.raw	5389489
ZYX-1	EITGDQPGC[+57]NAMNQIFHVDC[+57]FK	3	y16	2	light	N2_L4	3	BBM_393_P108_12_03_ISS_013.raw	4961479
ZYX-1	EITGDQPGC[+57]NAMNQIFHVDC[+57]FK	3	y16	2	light	N2_L4	4	BBM_393_P108_12_03_ISS_008.raw	5249749
ZYX-1	EITGDQPGC[+57]NAMNQIFHVDC[+57]FK	3	y16	3	light	N2_L4	1	BBM_393_P108_12_03_ISS_002.raw	258995
ZYX-1	EITGDQPGC[+57]NAMNQIFHVDC[+57]FK	3	y16	3	light	N2_L4	2	BBM_393_P108_12_03_ISS_009.raw	461408
ZYX-1	EITGDQPGC[+57]NAMNQIFHVDC[+57]FK	3	y16	3	light	N2_L4	3	BBM_393_P108_12_03_ISS_013.raw	500104
ZYX-1	EITGDQPGC[+57]NAMNQIFHVDC[+57]FK	3	y16	3	light	N2_L4	4	BBM_393_P108_12_03_ISS_008.raw	488559
ZYX-1	SFHVDC[+57]YK	2	y6	1	light	N2_L4	1	BBM_393_P108_12_03_ISS_002.raw	113021
ZYX-1	SFHVDC[+57]YK	2	y6	1	light	N2_L4	2	BBM_393_P108_12_03_ISS_009.raw	1130609
ZYX-1	SFHVDC[+57]YK	2	y6	1	light	N2_L4	3	BBM_393_P108_12_03_ISS_013.raw	594178
ZYX-1	SFHVDC[+57]YK	2	y6	1	light	N2_L4	4	BBM_393_P108_12_03_ISS_008.raw	684292
ZYX-1	SFHVDC[+57]YK	2	y5	1	light	N2_L4	1	BBM_393_P108_12_03_ISS_002.raw	214536
ZYX-1	SFHVDC[+57]YK	2	y5	1	light	N2_L4	2	BBM_393_P108_12_03_ISS_009.raw	2031089
ZYX-1	SFHVDC[+57]YK	2	y5	1	light	N2_L4	3	BBM_393_P108_12_03_ISS_013.raw	1075431
ZYX-1	SFHVDC[+57]YK	2	y5	1	light	N2_L4	4	BBM_393_P108_12_03_ISS_008.raw	1210147
ZYX-1	SFHVDC[+57]YK	2	y4	1	light	N2_L4	1	BBM_393_P108_12_03_ISS_002.raw	113696
ZYX-1	SFHVDC[+57]YK	2	y4	1	light	N2_L4	2	BBM_393_P108_12_03_ISS_009.raw	1276933
ZYX-1	SFHVDC[+57]YK	2	y4	1	light	N2_L4	3	BBM_393_P108_12_03_ISS_013.raw	626405
ZYX-1	SFHVDC[+57]YK	2	y4	1	light	N2_L4	4	BBM_393_P108_12_03_ISS_008.raw	758813
ZYX-1	SFHVDC[+57]YK	2	y3	1	light	N2_L4	1	BBM_393_P108_12_03_ISS_002.raw	65638
ZYX-1	SFHVDC[+57]YK	2	y3	1	light	N2_L4	2	BBM_393_P108_12_03_ISS_009.raw	766092
ZYX-1	SFHVDC[+57]YK	2	y3	1	light	N2_L4	3	BBM_393_P108_12_03_ISS_013.raw	367279
ZYX-1	SFHVDC[+57]YK	2	y3	1	light	N2_L4	4	BBM_393_P108_12_03_ISS_008.raw	437327
ZYX-1	SFHVDC[+57]YK	2	y6	2	light	N2_L4	1	BBM_393_P108_12_03_ISS_002.raw	481042
ZYX-1	SFHVDC[+57]YK	2	y6	2	light	N2_L4	2	BBM_393_P108_12_03_ISS_009.raw	4363881
ZYX-1	SFHVDC[+57]YK	2	y6	2	light	N2_L4	3	BBM_393_P108_12_03_ISS_013.raw	2418960
ZYX-1	SFHVDC[+57]YK	2	y6	2	light	N2_L4	4	BBM_393_P108_12_03_ISS_008.raw	2679255
ZYX-1	SFHVDC[+57]YK	2	b3	1	light	N2_L4	1	BBM_393_P108_12_03_ISS_002.raw	109083
ZYX-1	SFHVDC[+57]YK	2	b3	1	light	N2_L4	2	BBM_393_P108_12_03_ISS_009.raw	1115300
ZYX-1	SFHVDC[+57]YK	2	b3	1	light	N2_L4	3	BBM_393_P108_12_03_ISS_013.raw	606270
ZYX-1	SFHVDC[+57]YK	2	b3	1	light	N2_L4	4	BBM_393_P108_12_03_ISS_008.raw	677747
ZYX-1	EITGDQPGC[+57]NAMNQIFHVDC[+57]FK	3	y7	1	light	N2_Day1A	1	BBM_393_P108_12_03_ISS_006.raw	803436
ZYX-1	EITGDQPGC[+57]NAMNQIFHVDC[+57]FK	3	y7	1	light	N2_Day1A	2	BBM_393_P108_12_03_ISS_007.raw	1627139
ZYX-1	EITGDQPGC[+57]NAMNQIFHVDC[+57]FK	3	y7	1	light	N2_Day1A	3	BBM_393_P108_12_03_ISS_001.raw	627140
ZYX-1	EITGDQPGC[+57]NAMNQIFHVDC[+57]FK	3	y7	1	light	N2_Day1A	4	BBM_393_P108_12_03_ISS_012.raw	1613725
ZYX-1	EITGDQPGC[+57]NAMNQIFHVDC[+57]FK	3	y6	1	light	N2_Day1A	1	BBM_393_P108_12_03_ISS_006.raw	618581
ZYX-1	EITGDQPGC[+57]NAMNQIFHVDC[+57]FK	3	y6	1	light	N2_Day1A	2	BBM_393_P108_12_03_ISS_007.raw	1336131
ZYX-1	EITGDQPGC[+57]NAMNQIFHVDC[+57]FK	3	y6	1	light	N2_Day1A	3	BBM_393_P108_12_03_ISS_001.raw	537328
ZYX-1	EITGDQPGC[+57]NAMNQIFHVDC[+57]FK	3	y6	1	light	N2_Day1A	4	BBM_393_P108_12_03_ISS_012.raw	1306407
ZYX-1	EITGDQPGC[+57]NAMNQIFHVDC[+57]FK	3	y4	1	light	N2_Day1A	1	BBM_393_P108_12_03_ISS_006.raw	598049
ZYX-1	EITGDQPGC[+57]NAMNQIFHVDC[+57]FK	3	y4	1	light	N2_Day1A	2	BBM_393_P108_12_03_ISS_007.raw	1329799
ZYX-1	EITGDQPGC[+57]NAMNQIFHVDC[+57]FK	3	y4	1	light	N2_Day1A	3	BBM_393_P108_12_03_ISS_001.raw	513675
ZYX-1	EITGDQPGC[+57]NAMNQIFHVDC[+57]FK	3	y4	1	light	N2_Day1A	4	BBM_393_P108_12_03_ISS_012.raw	1299901
ZYX-1	EITGDQPGC[+57]NAMNQIFHVDC[+57]FK	3	y3	1	light	N2_Day1A	1	BBM_393_P108_12_03_ISS_006.raw	502896
ZYX-1	EITGDQPGC[+57]NAMNQIFHVDC[+57]FK	3	y3	1	light	N2_Day1A	2	BBM_393_P108_12_03_ISS_007.raw	1029084
ZYX-1	EITGDQPGC[+57]NAMNQIFHVDC[+57]FK	3	y3	1	light	N2_Day1A	3	BBM_393_P108_12_03_ISS_001.raw	476808
ZYX-1	EITGDQPGC[+57]NAMNQIFHVDC[+57]FK	3	y3	1	light	N2_Day1A	4	BBM_393_P108_12_03_ISS_012.raw	1078521
ZYX-1	EITGDQPGC[+57]NAMNQIFHVDC[+57]FK	3	y16	2	light	N2_Day1A	1	BBM_393_P108_12_03_ISS_006.raw	4515390
ZYX-1	EITGDQPGC[+57]NAMNQIFHVDC[+57]FK	3	y16	2	light	N2_Day1A	2	BBM_393_P108_12_03_ISS_007.raw	9087656
ZYX-1	EITGDQPGC[+57]NAMNQIFHVDC[+57]FK	3	y16	2	light	N2_Day1A	3	BBM_393_P108_12_03_ISS_001.raw	4228796
ZYX-1	EITGDQPGC[+57]NAMNQIFHVDC[+57]FK	3	y16	2	light	N2_Day1A	4	BBM_393_P108_12_03_ISS_012.raw	8922633
ZYX-1	EITGDQPGC[+57]NAMNQIFHVDC[+57]FK	3	y16	3	light	N2_Day1A	1	BBM_393_P108_12_03_ISS_006.raw	383123
ZYX-1	EITGDQPGC[+57]NAMNQIFHVDC[+57]FK	3	y16	3	light	N2_Day1A	2	BBM_393_P108_12_03_ISS_007.raw	952605
ZYX-1	EITGDQPGC[+57]NAMNQIFHVDC[+57]FK	3	y16	3	light	N2_Day1A	3	BBM_393_P108_12_03_ISS_001.raw	324862
ZYX-1	EITGDQPGC[+57]NAMNQIFHVDC[+57]FK	3	y16	3	light	N2_Day1A	4	BBM_393_P108_12_03_ISS_012.raw	755872
ZYX-1	SFHVDC[+57]YK	2	y6	1	light	N2_Day1A	1	BBM_393_P108_12_03_ISS_006.raw	810303
ZYX-1	SFHVDC[+57]YK	2	y6	1	light	N2_Day1A	2	BBM_393_P108_12_03_ISS_007.raw	1752433
ZYX-1	SFHVDC[+57]YK	2	y6	1	light	N2_Day1A	3	BBM_393_P108_12_03_ISS_001.raw	424287
ZYX-1	SFHVDC[+57]YK	2	y6	1	light	N2_Day1A	4	BBM_393_P108_12_03_ISS_012.raw	1605649
ZYX-1	SFHVDC[+57]YK	2	y5	1	light	N2_Day1A	1	BBM_393_P108_12_03_ISS_006.raw	1359134
ZYX-1	SFHVDC[+57]YK	2	y5	1	light	N2_Day1A	2	BBM_393_P108_12_03_ISS_007.raw	3196987
ZYX-1	SFHVDC[+57]YK	2	y5	1	light	N2_Day1A	3	BBM_393_P108_12_03_ISS_001.raw	732857
ZYX-1	SFHVDC[+57]YK	2	y5	1	light	N2_Day1A	4	BBM_393_P108_12_03_ISS_012.raw	2954005
ZYX-1	SFHVDC[+57]YK	2	y4	1	light	N2_Day1A	1	BBM_393_P108_12_03_ISS_006.raw	855920
ZYX-1	SFHVDC[+57]YK	2	y4	1	light	N2_Day1A	2	BBM_393_P108_12_03_ISS_007.raw	2061076
ZYX-1	SFHVDC[+57]YK	2	y4	1	light	N2_Day1A	3	BBM_393_P108_12_03_ISS_001.raw	499729
ZYX-1	SFHVDC[+57]YK	2	y4	1	light	N2_Day1A	4	BBM_393_P108_12_03_ISS_012.raw	1830785
ZYX-1	SFHVDC[+57]YK	2	y3	1	light	N2_Day1A	1	BBM_393_P108_12_03_ISS_006.raw	517923
ZYX-1	SFHVDC[+57]YK	2	y3	1	light	N2_Day1A	2	BBM_393_P108_12_03_ISS_007.raw	1170945
ZYX-1	SFHVDC[+57]YK	2	y3	1	light	N2_Day1A	3	BBM_393_P108_12_03_ISS_001.raw	265706
ZYX-1	SFHVDC[+57]YK	2	y3	1	light	N2_Day1A	4	BBM_393_P108_12_03_ISS_012.raw	1115185
ZYX-1	SFHVDC[+57]YK	2	y6	2	light	N2_Day1A	1	BBM_393_P108_12_03_ISS_006.raw	3100509
ZYX-1	SFHVDC[+57]YK	2	y6	2	light	N2_Day1A	2	BBM_393_P108_12_03_ISS_007.raw	7151555
ZYX-1	SFHVDC[+57]YK	2	y6	2	light	N2_Day1A	3	BBM_393_P108_12_03_ISS_001.raw	1595406
ZYX-1	SFHVDC[+57]YK	2	y6	2	light	N2_Day1A	4	BBM_393_P108_12_03_ISS_012.raw	6381883
ZYX-1	SFHVDC[+57]YK	2	b3	1	light	N2_Day1A	1	BBM_393_P108_12_03_ISS_006.raw	761993
ZYX-1	SFHVDC[+57]YK	2	b3	1	light	N2_Day1A	2	BBM_393_P108_12_03_ISS_007.raw	1886522
ZYX-1	SFHVDC[+57]YK	2	b3	1	light	N2_Day1A	3	BBM_393_P108_12_03_ISS_001.raw	451142
ZYX-1	SFHVDC[+57]YK	2	b3	1	light	N2_Day1A	4	BBM_393_P108_12_03_ISS_012.raw	1739708
ZYX-1	EITGDQPGC[+57]NAMNQIFHVDC[+57]FK	3	y7	1	light	N2_Day8A	1	BBM_393_P108_12_03_ISS_010.raw	504165
ZYX-1	EITGDQPGC[+57]NAMNQIFHVDC[+57]FK	3	y7	1	light	N2_Day8A	2	BBM_393_P108_12_03_ISS_014.raw	473782
ZYX-1	EITGDQPGC[+57]NAMNQIFHVDC[+57]FK	3	y7	1	light	N2_Day8A	3	BBM_393_P108_12_03_ISS_011.raw	589369
ZYX-1	EITGDQPGC[+57]NAMNQIFHVDC[+57]FK	3	y7	1	light	N2_Day8A	4	BBM_393_P108_12_03_ISS_004.raw	921406
ZYX-1	EITGDQPGC[+57]NAMNQIFHVDC[+57]FK	3	y6	1	light	N2_Day8A	1	BBM_393_P108_12_03_ISS_010.raw	451445
ZYX-1	EITGDQPGC[+57]NAMNQIFHVDC[+57]FK	3	y6	1	light	N2_Day8A	2	BBM_393_P108_12_03_ISS_014.raw	371597
ZYX-1	EITGDQPGC[+57]NAMNQIFHVDC[+57]FK	3	y6	1	light	N2_Day8A	3	BBM_393_P108_12_03_ISS_011.raw	544450
ZYX-1	EITGDQPGC[+57]NAMNQIFHVDC[+57]FK	3	y6	1	light	N2_Day8A	4	BBM_393_P108_12_03_ISS_004.raw	843351
ZYX-1	EITGDQPGC[+57]NAMNQIFHVDC[+57]FK	3	y4	1	light	N2_Day8A	1	BBM_393_P108_12_03_ISS_010.raw	441509
ZYX-1	EITGDQPGC[+57]NAMNQIFHVDC[+57]FK	3	y4	1	light	N2_Day8A	2	BBM_393_P108_12_03_ISS_014.raw	344216
ZYX-1	EITGDQPGC[+57]NAMNQIFHVDC[+57]FK	3	y4	1	light	N2_Day8A	3	BBM_393_P108_12_03_ISS_011.raw	545482
ZYX-1	EITGDQPGC[+57]NAMNQIFHVDC[+57]FK	3	y4	1	light	N2_Day8A	4	BBM_393_P108_12_03_ISS_004.raw	770317
ZYX-1	EITGDQPGC[+57]NAMNQIFHVDC[+57]FK	3	y3	1	light	N2_Day8A	1	BBM_393_P108_12_03_ISS_010.raw	370617
ZYX-1	EITGDQPGC[+57]NAMNQIFHVDC[+57]FK	3	y3	1	light	N2_Day8A	2	BBM_393_P108_12_03_ISS_014.raw	327849
ZYX-1	EITGDQPGC[+57]NAMNQIFHVDC[+57]FK	3	y3	1	light	N2_Day8A	3	BBM_393_P108_12_03_ISS_011.raw	423204
ZYX-1	EITGDQPGC[+57]NAMNQIFHVDC[+57]FK	3	y3	1	light	N2_Day8A	4	BBM_393_P108_12_03_ISS_004.raw	731946
ZYX-1	EITGDQPGC[+57]NAMNQIFHVDC[+57]FK	3	y16	2	light	N2_Day8A	1	BBM_393_P108_12_03_ISS_010.raw	3140466
ZYX-1	EITGDQPGC[+57]NAMNQIFHVDC[+57]FK	3	y16	2	light	N2_Day8A	2	BBM_393_P108_12_03_ISS_014.raw	2767832
ZYX-1	EITGDQPGC[+57]NAMNQIFHVDC[+57]FK	3	y16	2	light	N2_Day8A	3	BBM_393_P108_12_03_ISS_011.raw	3659407
ZYX-1	EITGDQPGC[+57]NAMNQIFHVDC[+57]FK	3	y16	2	light	N2_Day8A	4	BBM_393_P108_12_03_ISS_004.raw	5658195
ZYX-1	EITGDQPGC[+57]NAMNQIFHVDC[+57]FK	3	y16	3	light	N2_Day8A	1	BBM_393_P108_12_03_ISS_010.raw	250984
ZYX-1	EITGDQPGC[+57]NAMNQIFHVDC[+57]FK	3	y16	3	light	N2_Day8A	2	BBM_393_P108_12_03_ISS_014.raw	228617
ZYX-1	EITGDQPGC[+57]NAMNQIFHVDC[+57]FK	3	y16	3	light	N2_Day8A	3	BBM_393_P108_12_03_ISS_011.raw	269604
ZYX-1	EITGDQPGC[+57]NAMNQIFHVDC[+57]FK	3	y16	3	light	N2_Day8A	4	BBM_393_P108_12_03_ISS_004.raw	440136
ZYX-1	SFHVDC[+57]YK	2	y6	1	light	N2_Day8A	1	BBM_393_P108_12_03_ISS_010.raw	339242
ZYX-1	SFHVDC[+57]YK	2	y6	1	light	N2_Day8A	2	BBM_393_P108_12_03_ISS_014.raw	178049
ZYX-1	SFHVDC[+57]YK	2	y6	1	light	N2_Day8A	3	BBM_393_P108_12_03_ISS_011.raw	415676
ZYX-1	SFHVDC[+57]YK	2	y6	1	light	N2_Day8A	4	BBM_393_P108_12_03_ISS_004.raw	734990
ZYX-1	SFHVDC[+57]YK	2	y5	1	light	N2_Day8A	1	BBM_393_P108_12_03_ISS_010.raw	595722
ZYX-1	SFHVDC[+57]YK	2	y5	1	light	N2_Day8A	2	BBM_393_P108_12_03_ISS_014.raw	317392
ZYX-1	SFHVDC[+57]YK	2	y5	1	light	N2_Day8A	3	BBM_393_P108_12_03_ISS_011.raw	719408
ZYX-1	SFHVDC[+57]YK	2	y5	1	light	N2_Day8A	4	BBM_393_P108_12_03_ISS_004.raw	1264901
ZYX-1	SFHVDC[+57]YK	2	y4	1	light	N2_Day8A	1	BBM_393_P108_12_03_ISS_010.raw	382005
ZYX-1	SFHVDC[+57]YK	2	y4	1	light	N2_Day8A	2	BBM_393_P108_12_03_ISS_014.raw	193127
ZYX-1	SFHVDC[+57]YK	2	y4	1	light	N2_Day8A	3	BBM_393_P108_12_03_ISS_011.raw	474268
ZYX-1	SFHVDC[+57]YK	2	y4	1	light	N2_Day8A	4	BBM_393_P108_12_03_ISS_004.raw	807797
ZYX-1	SFHVDC[+57]YK	2	y3	1	light	N2_Day8A	1	BBM_393_P108_12_03_ISS_010.raw	194796
ZYX-1	SFHVDC[+57]YK	2	y3	1	light	N2_Day8A	2	BBM_393_P108_12_03_ISS_014.raw	115080
ZYX-1	SFHVDC[+57]YK	2	y3	1	light	N2_Day8A	3	BBM_393_P108_12_03_ISS_011.raw	250822
ZYX-1	SFHVDC[+57]YK	2	y3	1	light	N2_Day8A	4	BBM_393_P108_12_03_ISS_004.raw	497664
ZYX-1	SFHVDC[+57]YK	2	y6	2	light	N2_Day8A	1	BBM_393_P108_12_03_ISS_010.raw	1443908
ZYX-1	SFHVDC[+57]YK	2	y6	2	light	N2_Day8A	2	BBM_393_P108_12_03_ISS_014.raw	730387
ZYX-1	SFHVDC[+57]YK	2	y6	2	light	N2_Day8A	3	BBM_393_P108_12_03_ISS_011.raw	1595965
ZYX-1	SFHVDC[+57]YK	2	y6	2	light	N2_Day8A	4	BBM_393_P108_12_03_ISS_004.raw	2871572
ZYX-1	SFHVDC[+57]YK	2	b3	1	light	N2_Day8A	1	BBM_393_P108_12_03_ISS_010.raw	370861
ZYX-1	SFHVDC[+57]YK	2	b3	1	light	N2_Day8A	2	BBM_393_P108_12_03_ISS_014.raw	173359
ZYX-1	SFHVDC[+57]YK	2	b3	1	light	N2_Day8A	3	BBM_393_P108_12_03_ISS_011.raw	402984
ZYX-1	SFHVDC[+57]YK	2	b3	1	light	N2_Day8A	4	BBM_393_P108_12_03_ISS_004.raw	752397
Spike-in	EAVSEILETSR	2	y8	1	light	N2_L4	1	BBM_393_P108_12_03_ISS_002.raw	7692411
Spike-in	EAVSEILETSR	2	y8	1	light	N2_L4	2	BBM_393_P108_12_03_ISS_009.raw	27644606
Spike-in	EAVSEILETSR	2	y8	1	light	N2_L4	3	BBM_393_P108_12_03_ISS_013.raw	20952164
Spike-in	EAVSEILETSR	2	y8	1	light	N2_L4	4	BBM_393_P108_12_03_ISS_008.raw	33115320
Spike-in	EAVSEILETSR	2	y7	1	light	N2_L4	1	BBM_393_P108_12_03_ISS_002.raw	2325915
Spike-in	EAVSEILETSR	2	y7	1	light	N2_L4	2	BBM_393_P108_12_03_ISS_009.raw	8781663
Spike-in	EAVSEILETSR	2	y7	1	light	N2_L4	3	BBM_393_P108_12_03_ISS_013.raw	6327682
Spike-in	EAVSEILETSR	2	y7	1	light	N2_L4	4	BBM_393_P108_12_03_ISS_008.raw	10530286
Spike-in	EAVSEILETSR	2	y6	1	light	N2_L4	1	BBM_393_P108_12_03_ISS_002.raw	4062534
Spike-in	EAVSEILETSR	2	y6	1	light	N2_L4	2	BBM_393_P108_12_03_ISS_009.raw	16406272
Spike-in	EAVSEILETSR	2	y6	1	light	N2_L4	3	BBM_393_P108_12_03_ISS_013.raw	11252094
Spike-in	EAVSEILETSR	2	y6	1	light	N2_L4	4	BBM_393_P108_12_03_ISS_008.raw	18800988
Spike-in	EAVSEILETSR	2	y5	1	light	N2_L4	1	BBM_393_P108_12_03_ISS_002.raw	5229164
Spike-in	EAVSEILETSR	2	y5	1	light	N2_L4	2	BBM_393_P108_12_03_ISS_009.raw	20345074
Spike-in	EAVSEILETSR	2	y5	1	light	N2_L4	3	BBM_393_P108_12_03_ISS_013.raw	14449139
Spike-in	EAVSEILETSR	2	y5	1	light	N2_L4	4	BBM_393_P108_12_03_ISS_008.raw	24364114
Spike-in	EAVSEILETSR	2	y4	1	light	N2_L4	1	BBM_393_P108_12_03_ISS_002.raw	2899321
Spike-in	EAVSEILETSR	2	y4	1	light	N2_L4	2	BBM_393_P108_12_03_ISS_009.raw	11417229
Spike-in	EAVSEILETSR	2	y4	1	light	N2_L4	3	BBM_393_P108_12_03_ISS_013.raw	7841435
Spike-in	EAVSEILETSR	2	y4	1	light	N2_L4	4	BBM_393_P108_12_03_ISS_008.raw	13551523
Spike-in	EAVSEILETSR	2	y3	1	light	N2_L4	1	BBM_393_P108_12_03_ISS_002.raw	1587898
Spike-in	EAVSEILETSR	2	y3	1	light	N2_L4	2	BBM_393_P108_12_03_ISS_009.raw	6991871
Spike-in	EAVSEILETSR	2	y3	1	light	N2_L4	3	BBM_393_P108_12_03_ISS_013.raw	4579020
Spike-in	EAVSEILETSR	2	y3	1	light	N2_L4	4	BBM_393_P108_12_03_ISS_008.raw	8288489
Spike-in	EAVSEILETSR	2	y8	1	light	N2_Day1A	1	BBM_393_P108_12_03_ISS_006.raw	4858319
Spike-in	EAVSEILETSR	2	y8	1	light	N2_Day1A	2	BBM_393_P108_12_03_ISS_007.raw	9547015
Spike-in	EAVSEILETSR	2	y8	1	light	N2_Day1A	3	BBM_393_P108_12_03_ISS_001.raw	3395896
Spike-in	EAVSEILETSR	2	y8	1	light	N2_Day1A	4	BBM_393_P108_12_03_ISS_012.raw	7694493
Spike-in	EAVSEILETSR	2	y7	1	light	N2_Day1A	1	BBM_393_P108_12_03_ISS_006.raw	1357437
Spike-in	EAVSEILETSR	2	y7	1	light	N2_Day1A	2	BBM_393_P108_12_03_ISS_007.raw	2875128
Spike-in	EAVSEILETSR	2	y7	1	light	N2_Day1A	3	BBM_393_P108_12_03_ISS_001.raw	1058788
Spike-in	EAVSEILETSR	2	y7	1	light	N2_Day1A	4	BBM_393_P108_12_03_ISS_012.raw	2351954
Spike-in	EAVSEILETSR	2	y6	1	light	N2_Day1A	1	BBM_393_P108_12_03_ISS_006.raw	2517267
Spike-in	EAVSEILETSR	2	y6	1	light	N2_Day1A	2	BBM_393_P108_12_03_ISS_007.raw	5220788
Spike-in	EAVSEILETSR	2	y6	1	light	N2_Day1A	3	BBM_393_P108_12_03_ISS_001.raw	1830501
Spike-in	EAVSEILETSR	2	y6	1	light	N2_Day1A	4	BBM_393_P108_12_03_ISS_012.raw	4169912
Spike-in	EAVSEILETSR	2	y5	1	light	N2_Day1A	1	BBM_393_P108_12_03_ISS_006.raw	3242138
Spike-in	EAVSEILETSR	2	y5	1	light	N2_Day1A	2	BBM_393_P108_12_03_ISS_007.raw	6704128
Spike-in	EAVSEILETSR	2	y5	1	light	N2_Day1A	3	BBM_393_P108_12_03_ISS_001.raw	2384840
Spike-in	EAVSEILETSR	2	y5	1	light	N2_Day1A	4	BBM_393_P108_12_03_ISS_012.raw	4912862
Spike-in	EAVSEILETSR	2	y4	1	light	N2_Day1A	1	BBM_393_P108_12_03_ISS_006.raw	1538396
Spike-in	EAVSEILETSR	2	y4	1	light	N2_Day1A	2	BBM_393_P108_12_03_ISS_007.raw	3870088
Spike-in	EAVSEILETSR	2	y4	1	light	N2_Day1A	3	BBM_393_P108_12_03_ISS_001.raw	1295927
Spike-in	EAVSEILETSR	2	y4	1	light	N2_Day1A	4	BBM_393_P108_12_03_ISS_012.raw	2816420
Spike-in	EAVSEILETSR	2	y3	1	light	N2_Day1A	1	BBM_393_P108_12_03_ISS_006.raw	977015
Spike-in	EAVSEILETSR	2	y3	1	light	N2_Day1A	2	BBM_393_P108_12_03_ISS_007.raw	2215767
Spike-in	EAVSEILETSR	2	y3	1	light	N2_Day1A	3	BBM_393_P108_12_03_ISS_001.raw	756982
Spike-in	EAVSEILETSR	2	y3	1	light	N2_Day1A	4	BBM_393_P108_12_03_ISS_012.raw	1707305
Spike-in	EAVSEILETSR	2	y8	1	light	N2_Day8A	1	BBM_393_P108_12_03_ISS_010.raw	5890168
Spike-in	EAVSEILETSR	2	y8	1	light	N2_Day8A	2	BBM_393_P108_12_03_ISS_014.raw	4744577
Spike-in	EAVSEILETSR	2	y8	1	light	N2_Day8A	3	BBM_393_P108_12_03_ISS_011.raw	5605918
Spike-in	EAVSEILETSR	2	y8	1	light	N2_Day8A	4	BBM_393_P108_12_03_ISS_004.raw	11811719
Spike-in	EAVSEILETSR	2	y7	1	light	N2_Day8A	1	BBM_393_P108_12_03_ISS_010.raw	1748241
Spike-in	EAVSEILETSR	2	y7	1	light	N2_Day8A	2	BBM_393_P108_12_03_ISS_014.raw	1355179
Spike-in	EAVSEILETSR	2	y7	1	light	N2_Day8A	3	BBM_393_P108_12_03_ISS_011.raw	1639663
Spike-in	EAVSEILETSR	2	y7	1	light	N2_Day8A	4	BBM_393_P108_12_03_ISS_004.raw	3651912
Spike-in	EAVSEILETSR	2	y6	1	light	N2_Day8A	1	BBM_393_P108_12_03_ISS_010.raw	3269614
Spike-in	EAVSEILETSR	2	y6	1	light	N2_Day8A	2	BBM_393_P108_12_03_ISS_014.raw	2502619
Spike-in	EAVSEILETSR	2	y6	1	light	N2_Day8A	3	BBM_393_P108_12_03_ISS_011.raw	3116675
Spike-in	EAVSEILETSR	2	y6	1	light	N2_Day8A	4	BBM_393_P108_12_03_ISS_004.raw	6715623
Spike-in	EAVSEILETSR	2	y5	1	light	N2_Day8A	1	BBM_393_P108_12_03_ISS_010.raw	4141351
Spike-in	EAVSEILETSR	2	y5	1	light	N2_Day8A	2	BBM_393_P108_12_03_ISS_014.raw	3285508
Spike-in	EAVSEILETSR	2	y5	1	light	N2_Day8A	3	BBM_393_P108_12_03_ISS_011.raw	3919725
Spike-in	EAVSEILETSR	2	y5	1	light	N2_Day8A	4	BBM_393_P108_12_03_ISS_004.raw	8131968
Spike-in	EAVSEILETSR	2	y4	1	light	N2_Day8A	1	BBM_393_P108_12_03_ISS_010.raw	2246825
Spike-in	EAVSEILETSR	2	y4	1	light	N2_Day8A	2	BBM_393_P108_12_03_ISS_014.raw	1552129
Spike-in	EAVSEILETSR	2	y4	1	light	N2_Day8A	3	BBM_393_P108_12_03_ISS_011.raw	1967087
Spike-in	EAVSEILETSR	2	y4	1	light	N2_Day8A	4	BBM_393_P108_12_03_ISS_004.raw	4621688
Spike-in	EAVSEILETSR	2	y3	1	light	N2_Day8A	1	BBM_393_P108_12_03_ISS_010.raw	1481340
Spike-in	EAVSEILETSR	2	y3	1	light	N2_Day8A	2	BBM_393_P108_12_03_ISS_014.raw	929674
Spike-in	EAVSEILETSR	2	y3	1	light	N2_Day8A	3	BBM_393_P108_12_03_ISS_011.raw	1143409
Spike-in	EAVSEILETSR	2	y3	1	light	N2_Day8A	4	BBM_393_P108_12_03_ISS_004.raw	2584607

## Sheet: Fig. S3
Figure S3: Ion intensities of AZYX-1 and ZYX-1 peptides from young adult (Day 1) azyx-1 mutant and wild type C. elegans.
Protein Name	Peptide Modified Sequence	Precursor Charge	Fragment Ion	Product Charge	Isotope Label Type	Condition	BioReplicate	Run	Intensity
AZYX-1	S[+42]YLSPLPHYPSQSLGR	2	y12	1	light	LSC1898_Day1A	1	BBM_393_P108_12_03_ISS_016.raw	#N/A
AZYX-1	S[+42]YLSPLPHYPSQSLGR	2	y12	1	light	LSC1898_Day1A	2	BBM_393_P108_12_03_ISS_015.raw	#N/A
AZYX-1	S[+42]YLSPLPHYPSQSLGR	2	y12	1	light	LSC1898_Day1A	3	BBM_393_P108_12_03_ISS_003.raw	#N/A
AZYX-1	S[+42]YLSPLPHYPSQSLGR	2	y12	1	light	LSC1898_Day1A	4	BBM_393_P108_12_03_ISS_005.raw	#N/A
AZYX-1	S[+42]YLSPLPHYPSQSLGR	2	y10	1	light	LSC1898_Day1A	1	BBM_393_P108_12_03_ISS_016.raw	#N/A
AZYX-1	S[+42]YLSPLPHYPSQSLGR	2	y10	1	light	LSC1898_Day1A	2	BBM_393_P108_12_03_ISS_015.raw	#N/A
AZYX-1	S[+42]YLSPLPHYPSQSLGR	2	y10	1	light	LSC1898_Day1A	3	BBM_393_P108_12_03_ISS_003.raw	#N/A
AZYX-1	S[+42]YLSPLPHYPSQSLGR	2	y10	1	light	LSC1898_Day1A	4	BBM_393_P108_12_03_ISS_005.raw	#N/A
AZYX-1	S[+42]YLSPLPHYPSQSLGR	2	y7	1	light	LSC1898_Day1A	1	BBM_393_P108_12_03_ISS_016.raw	#N/A
AZYX-1	S[+42]YLSPLPHYPSQSLGR	2	y7	1	light	LSC1898_Day1A	2	BBM_393_P108_12_03_ISS_015.raw	#N/A
AZYX-1	S[+42]YLSPLPHYPSQSLGR	2	y7	1	light	LSC1898_Day1A	3	BBM_393_P108_12_03_ISS_003.raw	#N/A
AZYX-1	S[+42]YLSPLPHYPSQSLGR	2	y7	1	light	LSC1898_Day1A	4	BBM_393_P108_12_03_ISS_005.raw	#N/A
AZYX-1	S[+42]YLSPLPHYPSQSLGR	2	y12	2	light	LSC1898_Day1A	1	BBM_393_P108_12_03_ISS_016.raw	#N/A
AZYX-1	S[+42]YLSPLPHYPSQSLGR	2	y12	2	light	LSC1898_Day1A	2	BBM_393_P108_12_03_ISS_015.raw	#N/A
AZYX-1	S[+42]YLSPLPHYPSQSLGR	2	y12	2	light	LSC1898_Day1A	3	BBM_393_P108_12_03_ISS_003.raw	#N/A
AZYX-1	S[+42]YLSPLPHYPSQSLGR	2	y12	2	light	LSC1898_Day1A	4	BBM_393_P108_12_03_ISS_005.raw	#N/A
AZYX-1	S[+42]YLSPLPHYPSQSLGR	2	y10	2	light	LSC1898_Day1A	1	BBM_393_P108_12_03_ISS_016.raw	#N/A
AZYX-1	S[+42]YLSPLPHYPSQSLGR	2	y10	2	light	LSC1898_Day1A	2	BBM_393_P108_12_03_ISS_015.raw	#N/A
AZYX-1	S[+42]YLSPLPHYPSQSLGR	2	y10	2	light	LSC1898_Day1A	3	BBM_393_P108_12_03_ISS_003.raw	#N/A
AZYX-1	S[+42]YLSPLPHYPSQSLGR	2	y10	2	light	LSC1898_Day1A	4	BBM_393_P108_12_03_ISS_005.raw	#N/A
AZYX-1	S[+42]YLSPLPHYPSQSLGR	2	b3	1	light	LSC1898_Day1A	1	BBM_393_P108_12_03_ISS_016.raw	#N/A
AZYX-1	S[+42]YLSPLPHYPSQSLGR	2	b3	1	light	LSC1898_Day1A	2	BBM_393_P108_12_03_ISS_015.raw	#N/A
AZYX-1	S[+42]YLSPLPHYPSQSLGR	2	b3	1	light	LSC1898_Day1A	3	BBM_393_P108_12_03_ISS_003.raw	#N/A
AZYX-1	S[+42]YLSPLPHYPSQSLGR	2	b3	1	light	LSC1898_Day1A	4	BBM_393_P108_12_03_ISS_005.raw	#N/A
AZYX-1	SFSTIPDSASATDLWDPR	2	y13	1	light	LSC1898_Day1A	1	BBM_393_P108_12_03_ISS_016.raw	#N/A
AZYX-1	SFSTIPDSASATDLWDPR	2	y13	1	light	LSC1898_Day1A	2	BBM_393_P108_12_03_ISS_015.raw	#N/A
AZYX-1	SFSTIPDSASATDLWDPR	2	y13	1	light	LSC1898_Day1A	3	BBM_393_P108_12_03_ISS_003.raw	#N/A
AZYX-1	SFSTIPDSASATDLWDPR	2	y13	1	light	LSC1898_Day1A	4	BBM_393_P108_12_03_ISS_005.raw	#N/A
AZYX-1	SFSTIPDSASATDLWDPR	2	y11	1	light	LSC1898_Day1A	1	BBM_393_P108_12_03_ISS_016.raw	#N/A
AZYX-1	SFSTIPDSASATDLWDPR	2	y11	1	light	LSC1898_Day1A	2	BBM_393_P108_12_03_ISS_015.raw	#N/A
AZYX-1	SFSTIPDSASATDLWDPR	2	y11	1	light	LSC1898_Day1A	3	BBM_393_P108_12_03_ISS_003.raw	#N/A
AZYX-1	SFSTIPDSASATDLWDPR	2	y11	1	light	LSC1898_Day1A	4	BBM_393_P108_12_03_ISS_005.raw	#N/A
AZYX-1	SFSTIPDSASATDLWDPR	2	y5	1	light	LSC1898_Day1A	1	BBM_393_P108_12_03_ISS_016.raw	#N/A
AZYX-1	SFSTIPDSASATDLWDPR	2	y5	1	light	LSC1898_Day1A	2	BBM_393_P108_12_03_ISS_015.raw	#N/A
AZYX-1	SFSTIPDSASATDLWDPR	2	y5	1	light	LSC1898_Day1A	3	BBM_393_P108_12_03_ISS_003.raw	#N/A
AZYX-1	SFSTIPDSASATDLWDPR	2	y5	1	light	LSC1898_Day1A	4	BBM_393_P108_12_03_ISS_005.raw	#N/A
AZYX-1	SFSTIPDSASATDLWDPR	2	y13	2	light	LSC1898_Day1A	1	BBM_393_P108_12_03_ISS_016.raw	#N/A
AZYX-1	SFSTIPDSASATDLWDPR	2	y13	2	light	LSC1898_Day1A	2	BBM_393_P108_12_03_ISS_015.raw	#N/A
AZYX-1	SFSTIPDSASATDLWDPR	2	y13	2	light	LSC1898_Day1A	3	BBM_393_P108_12_03_ISS_003.raw	#N/A
AZYX-1	SFSTIPDSASATDLWDPR	2	y13	2	light	LSC1898_Day1A	4	BBM_393_P108_12_03_ISS_005.raw	#N/A
AZYX-1	SFSTIPDSASATDLWDPR	2	b4	1	light	LSC1898_Day1A	1	BBM_393_P108_12_03_ISS_016.raw	#N/A
AZYX-1	SFSTIPDSASATDLWDPR	2	b4	1	light	LSC1898_Day1A	2	BBM_393_P108_12_03_ISS_015.raw	#N/A
AZYX-1	SFSTIPDSASATDLWDPR	2	b4	1	light	LSC1898_Day1A	3	BBM_393_P108_12_03_ISS_003.raw	#N/A
AZYX-1	SFSTIPDSASATDLWDPR	2	b4	1	light	LSC1898_Day1A	4	BBM_393_P108_12_03_ISS_005.raw	#N/A
AZYX-1	IYPMDDWTDR	2	y8	1	light	LSC1898_Day1A	1	BBM_393_P108_12_03_ISS_016.raw	#N/A
AZYX-1	IYPMDDWTDR	2	y8	1	light	LSC1898_Day1A	2	BBM_393_P108_12_03_ISS_015.raw	#N/A
AZYX-1	IYPMDDWTDR	2	y8	1	light	LSC1898_Day1A	3	BBM_393_P108_12_03_ISS_003.raw	#N/A
AZYX-1	IYPMDDWTDR	2	y8	1	light	LSC1898_Day1A	4	BBM_393_P108_12_03_ISS_005.raw	#N/A
AZYX-1	IYPMDDWTDR	2	y7	1	light	LSC1898_Day1A	1	BBM_393_P108_12_03_ISS_016.raw	#N/A
AZYX-1	IYPMDDWTDR	2	y7	1	light	LSC1898_Day1A	2	BBM_393_P108_12_03_ISS_015.raw	#N/A
AZYX-1	IYPMDDWTDR	2	y7	1	light	LSC1898_Day1A	3	BBM_393_P108_12_03_ISS_003.raw	#N/A
AZYX-1	IYPMDDWTDR	2	y7	1	light	LSC1898_Day1A	4	BBM_393_P108_12_03_ISS_005.raw	#N/A
AZYX-1	IYPMDDWTDR	2	y6	1	light	LSC1898_Day1A	1	BBM_393_P108_12_03_ISS_016.raw	#N/A
AZYX-1	IYPMDDWTDR	2	y6	1	light	LSC1898_Day1A	2	BBM_393_P108_12_03_ISS_015.raw	#N/A
AZYX-1	IYPMDDWTDR	2	y6	1	light	LSC1898_Day1A	3	BBM_393_P108_12_03_ISS_003.raw	#N/A
AZYX-1	IYPMDDWTDR	2	y6	1	light	LSC1898_Day1A	4	BBM_393_P108_12_03_ISS_005.raw	#N/A
AZYX-1	IYPMDDWTDR	2	y5	1	light	LSC1898_Day1A	1	BBM_393_P108_12_03_ISS_016.raw	#N/A
AZYX-1	IYPMDDWTDR	2	y5	1	light	LSC1898_Day1A	2	BBM_393_P108_12_03_ISS_015.raw	#N/A
AZYX-1	IYPMDDWTDR	2	y5	1	light	LSC1898_Day1A	3	BBM_393_P108_12_03_ISS_003.raw	#N/A
AZYX-1	IYPMDDWTDR	2	y5	1	light	LSC1898_Day1A	4	BBM_393_P108_12_03_ISS_005.raw	#N/A
AZYX-1	IYPMDDWTDR	2	y4	1	light	LSC1898_Day1A	1	BBM_393_P108_12_03_ISS_016.raw	#N/A
AZYX-1	IYPMDDWTDR	2	y4	1	light	LSC1898_Day1A	2	BBM_393_P108_12_03_ISS_015.raw	#N/A
AZYX-1	IYPMDDWTDR	2	y4	1	light	LSC1898_Day1A	3	BBM_393_P108_12_03_ISS_003.raw	#N/A
AZYX-1	IYPMDDWTDR	2	y4	1	light	LSC1898_Day1A	4	BBM_393_P108_12_03_ISS_005.raw	#N/A
AZYX-1	IYPMDDWTDR	2	y8	2	light	LSC1898_Day1A	1	BBM_393_P108_12_03_ISS_016.raw	#N/A
AZYX-1	IYPMDDWTDR	2	y8	2	light	LSC1898_Day1A	2	BBM_393_P108_12_03_ISS_015.raw	#N/A
AZYX-1	IYPMDDWTDR	2	y8	2	light	LSC1898_Day1A	3	BBM_393_P108_12_03_ISS_003.raw	#N/A
AZYX-1	IYPMDDWTDR	2	y8	2	light	LSC1898_Day1A	4	BBM_393_P108_12_03_ISS_005.raw	#N/A
AZYX-1	INNC[+57]LTEIGR	2	y7	1	light	LSC1898_Day1A	1	BBM_393_P108_12_03_ISS_016.raw	#N/A
AZYX-1	INNC[+57]LTEIGR	2	y7	1	light	LSC1898_Day1A	2	BBM_393_P108_12_03_ISS_015.raw	#N/A
AZYX-1	INNC[+57]LTEIGR	2	y7	1	light	LSC1898_Day1A	3	BBM_393_P108_12_03_ISS_003.raw	#N/A
AZYX-1	INNC[+57]LTEIGR	2	y7	1	light	LSC1898_Day1A	4	BBM_393_P108_12_03_ISS_005.raw	#N/A
AZYX-1	INNC[+57]LTEIGR	2	y6	1	light	LSC1898_Day1A	1	BBM_393_P108_12_03_ISS_016.raw	#N/A
AZYX-1	INNC[+57]LTEIGR	2	y6	1	light	LSC1898_Day1A	2	BBM_393_P108_12_03_ISS_015.raw	#N/A
AZYX-1	INNC[+57]LTEIGR	2	y6	1	light	LSC1898_Day1A	3	BBM_393_P108_12_03_ISS_003.raw	#N/A
AZYX-1	INNC[+57]LTEIGR	2	y6	1	light	LSC1898_Day1A	4	BBM_393_P108_12_03_ISS_005.raw	#N/A
AZYX-1	INNC[+57]LTEIGR	2	y5	1	light	LSC1898_Day1A	1	BBM_393_P108_12_03_ISS_016.raw	#N/A
AZYX-1	INNC[+57]LTEIGR	2	y5	1	light	LSC1898_Day1A	2	BBM_393_P108_12_03_ISS_015.raw	#N/A
AZYX-1	INNC[+57]LTEIGR	2	y5	1	light	LSC1898_Day1A	3	BBM_393_P108_12_03_ISS_003.raw	#N/A
AZYX-1	INNC[+57]LTEIGR	2	y5	1	light	LSC1898_Day1A	4	BBM_393_P108_12_03_ISS_005.raw	#N/A
AZYX-1	INNC[+57]LTEIGR	2	y3	1	light	LSC1898_Day1A	1	BBM_393_P108_12_03_ISS_016.raw	#N/A
AZYX-1	INNC[+57]LTEIGR	2	y3	1	light	LSC1898_Day1A	2	BBM_393_P108_12_03_ISS_015.raw	#N/A
AZYX-1	INNC[+57]LTEIGR	2	y3	1	light	LSC1898_Day1A	3	BBM_393_P108_12_03_ISS_003.raw	#N/A
AZYX-1	INNC[+57]LTEIGR	2	y3	1	light	LSC1898_Day1A	4	BBM_393_P108_12_03_ISS_005.raw	#N/A
AZYX-1	TSNNWLSR	2	y7	1	light	LSC1898_Day1A	1	BBM_393_P108_12_03_ISS_016.raw	#N/A
AZYX-1	TSNNWLSR	2	y7	1	light	LSC1898_Day1A	2	BBM_393_P108_12_03_ISS_015.raw	#N/A
AZYX-1	TSNNWLSR	2	y7	1	light	LSC1898_Day1A	3	BBM_393_P108_12_03_ISS_003.raw	#N/A
AZYX-1	TSNNWLSR	2	y7	1	light	LSC1898_Day1A	4	BBM_393_P108_12_03_ISS_005.raw	#N/A
AZYX-1	TSNNWLSR	2	y6	1	light	LSC1898_Day1A	1	BBM_393_P108_12_03_ISS_016.raw	#N/A
AZYX-1	TSNNWLSR	2	y6	1	light	LSC1898_Day1A	2	BBM_393_P108_12_03_ISS_015.raw	#N/A
AZYX-1	TSNNWLSR	2	y6	1	light	LSC1898_Day1A	3	BBM_393_P108_12_03_ISS_003.raw	#N/A
AZYX-1	TSNNWLSR	2	y6	1	light	LSC1898_Day1A	4	BBM_393_P108_12_03_ISS_005.raw	#N/A
AZYX-1	TSNNWLSR	2	y5	1	light	LSC1898_Day1A	1	BBM_393_P108_12_03_ISS_016.raw	#N/A
AZYX-1	TSNNWLSR	2	y5	1	light	LSC1898_Day1A	2	BBM_393_P108_12_03_ISS_015.raw	#N/A
AZYX-1	TSNNWLSR	2	y5	1	light	LSC1898_Day1A	3	BBM_393_P108_12_03_ISS_003.raw	#N/A
AZYX-1	TSNNWLSR	2	y5	1	light	LSC1898_Day1A	4	BBM_393_P108_12_03_ISS_005.raw	#N/A
AZYX-1	TSNNWLSR	2	y4	1	light	LSC1898_Day1A	1	BBM_393_P108_12_03_ISS_016.raw	#N/A
AZYX-1	TSNNWLSR	2	y4	1	light	LSC1898_Day1A	2	BBM_393_P108_12_03_ISS_015.raw	#N/A
AZYX-1	TSNNWLSR	2	y4	1	light	LSC1898_Day1A	3	BBM_393_P108_12_03_ISS_003.raw	#N/A
AZYX-1	TSNNWLSR	2	y4	1	light	LSC1898_Day1A	4	BBM_393_P108_12_03_ISS_005.raw	#N/A
AZYX-1	TSNNWLSR	2	y3	1	light	LSC1898_Day1A	1	BBM_393_P108_12_03_ISS_016.raw	#N/A
AZYX-1	TSNNWLSR	2	y3	1	light	LSC1898_Day1A	2	BBM_393_P108_12_03_ISS_015.raw	#N/A
AZYX-1	TSNNWLSR	2	y3	1	light	LSC1898_Day1A	3	BBM_393_P108_12_03_ISS_003.raw	#N/A
AZYX-1	TSNNWLSR	2	y3	1	light	LSC1898_Day1A	4	BBM_393_P108_12_03_ISS_005.raw	#N/A
AZYX-1	TSNNWLSR	2	b4	1	light	LSC1898_Day1A	1	BBM_393_P108_12_03_ISS_016.raw	#N/A
AZYX-1	TSNNWLSR	2	b4	1	light	LSC1898_Day1A	2	BBM_393_P108_12_03_ISS_015.raw	#N/A
AZYX-1	TSNNWLSR	2	b4	1	light	LSC1898_Day1A	3	BBM_393_P108_12_03_ISS_003.raw	#N/A
AZYX-1	TSNNWLSR	2	b4	1	light	LSC1898_Day1A	4	BBM_393_P108_12_03_ISS_005.raw	#N/A
AZYX-1	FLLRPLIPTNLVR	3	y6	1	light	LSC1898_Day1A	1	BBM_393_P108_12_03_ISS_016.raw	805569
AZYX-1	FLLRPLIPTNLVR	3	y6	1	light	LSC1898_Day1A	2	BBM_393_P108_12_03_ISS_015.raw	1021467
AZYX-1	FLLRPLIPTNLVR	3	y6	1	light	LSC1898_Day1A	3	BBM_393_P108_12_03_ISS_003.raw	660843
AZYX-1	FLLRPLIPTNLVR	3	y6	1	light	LSC1898_Day1A	4	BBM_393_P108_12_03_ISS_005.raw	720770
AZYX-1	FLLRPLIPTNLVR	3	y5	1	light	LSC1898_Day1A	1	BBM_393_P108_12_03_ISS_016.raw	301928
AZYX-1	FLLRPLIPTNLVR	3	y5	1	light	LSC1898_Day1A	2	BBM_393_P108_12_03_ISS_015.raw	349804
AZYX-1	FLLRPLIPTNLVR	3	y5	1	light	LSC1898_Day1A	3	BBM_393_P108_12_03_ISS_003.raw	242208
AZYX-1	FLLRPLIPTNLVR	3	y5	1	light	LSC1898_Day1A	4	BBM_393_P108_12_03_ISS_005.raw	252013
AZYX-1	FLLRPLIPTNLVR	3	y11	2	light	LSC1898_Day1A	1	BBM_393_P108_12_03_ISS_016.raw	337465
AZYX-1	FLLRPLIPTNLVR	3	y11	2	light	LSC1898_Day1A	2	BBM_393_P108_12_03_ISS_015.raw	436973
AZYX-1	FLLRPLIPTNLVR	3	y11	2	light	LSC1898_Day1A	3	BBM_393_P108_12_03_ISS_003.raw	234554
AZYX-1	FLLRPLIPTNLVR	3	y11	2	light	LSC1898_Day1A	4	BBM_393_P108_12_03_ISS_005.raw	224664
AZYX-1	FLLRPLIPTNLVR	3	y6	2	light	LSC1898_Day1A	1	BBM_393_P108_12_03_ISS_016.raw	403409
AZYX-1	FLLRPLIPTNLVR	3	y6	2	light	LSC1898_Day1A	2	BBM_393_P108_12_03_ISS_015.raw	507696
AZYX-1	FLLRPLIPTNLVR	3	y6	2	light	LSC1898_Day1A	3	BBM_393_P108_12_03_ISS_003.raw	358482
AZYX-1	FLLRPLIPTNLVR	3	y6	2	light	LSC1898_Day1A	4	BBM_393_P108_12_03_ISS_005.raw	401066
AZYX-1	FLLRPLIPTNLVR	3	b6	1	light	LSC1898_Day1A	1	BBM_393_P108_12_03_ISS_016.raw	550470
AZYX-1	FLLRPLIPTNLVR	3	b6	1	light	LSC1898_Day1A	2	BBM_393_P108_12_03_ISS_015.raw	772854
AZYX-1	FLLRPLIPTNLVR	3	b6	1	light	LSC1898_Day1A	3	BBM_393_P108_12_03_ISS_003.raw	511886
AZYX-1	FLLRPLIPTNLVR	3	b6	1	light	LSC1898_Day1A	4	BBM_393_P108_12_03_ISS_005.raw	515385
AZYX-1	FLLRPLIPTNLVR	3	b7	1	light	LSC1898_Day1A	1	BBM_393_P108_12_03_ISS_016.raw	346107
AZYX-1	FLLRPLIPTNLVR	3	b7	1	light	LSC1898_Day1A	2	BBM_393_P108_12_03_ISS_015.raw	423468
AZYX-1	FLLRPLIPTNLVR	3	b7	1	light	LSC1898_Day1A	3	BBM_393_P108_12_03_ISS_003.raw	277333
AZYX-1	FLLRPLIPTNLVR	3	b7	1	light	LSC1898_Day1A	4	BBM_393_P108_12_03_ISS_005.raw	280841
AZYX-1	SATFIETPMR	2	y8	1	light	LSC1898_Day1A	1	BBM_393_P108_12_03_ISS_016.raw	#N/A
AZYX-1	SATFIETPMR	2	y8	1	light	LSC1898_Day1A	2	BBM_393_P108_12_03_ISS_015.raw	#N/A
AZYX-1	SATFIETPMR	2	y8	1	light	LSC1898_Day1A	3	BBM_393_P108_12_03_ISS_003.raw	#N/A
AZYX-1	SATFIETPMR	2	y8	1	light	LSC1898_Day1A	4	BBM_393_P108_12_03_ISS_005.raw	#N/A
AZYX-1	SATFIETPMR	2	y7	1	light	LSC1898_Day1A	1	BBM_393_P108_12_03_ISS_016.raw	#N/A
AZYX-1	SATFIETPMR	2	y7	1	light	LSC1898_Day1A	2	BBM_393_P108_12_03_ISS_015.raw	#N/A
AZYX-1	SATFIETPMR	2	y7	1	light	LSC1898_Day1A	3	BBM_393_P108_12_03_ISS_003.raw	#N/A
AZYX-1	SATFIETPMR	2	y7	1	light	LSC1898_Day1A	4	BBM_393_P108_12_03_ISS_005.raw	#N/A
AZYX-1	SATFIETPMR	2	y6	1	light	LSC1898_Day1A	1	BBM_393_P108_12_03_ISS_016.raw	#N/A
AZYX-1	SATFIETPMR	2	y6	1	light	LSC1898_Day1A	2	BBM_393_P108_12_03_ISS_015.raw	#N/A
AZYX-1	SATFIETPMR	2	y6	1	light	LSC1898_Day1A	3	BBM_393_P108_12_03_ISS_003.raw	#N/A
AZYX-1	SATFIETPMR	2	y6	1	light	LSC1898_Day1A	4	BBM_393_P108_12_03_ISS_005.raw	#N/A
AZYX-1	SATFIETPMR	2	y5	1	light	LSC1898_Day1A	1	BBM_393_P108_12_03_ISS_016.raw	#N/A
AZYX-1	SATFIETPMR	2	y5	1	light	LSC1898_Day1A	2	BBM_393_P108_12_03_ISS_015.raw	#N/A
AZYX-1	SATFIETPMR	2	y5	1	light	LSC1898_Day1A	3	BBM_393_P108_12_03_ISS_003.raw	#N/A
AZYX-1	SATFIETPMR	2	y5	1	light	LSC1898_Day1A	4	BBM_393_P108_12_03_ISS_005.raw	#N/A
AZYX-1	SATFIETPMR	2	y4	1	light	LSC1898_Day1A	1	BBM_393_P108_12_03_ISS_016.raw	#N/A
AZYX-1	SATFIETPMR	2	y4	1	light	LSC1898_Day1A	2	BBM_393_P108_12_03_ISS_015.raw	#N/A
AZYX-1	SATFIETPMR	2	y4	1	light	LSC1898_Day1A	3	BBM_393_P108_12_03_ISS_003.raw	#N/A
AZYX-1	SATFIETPMR	2	y4	1	light	LSC1898_Day1A	4	BBM_393_P108_12_03_ISS_005.raw	#N/A
AZYX-1	SATFIETPMR	2	y3	1	light	LSC1898_Day1A	1	BBM_393_P108_12_03_ISS_016.raw	#N/A
AZYX-1	SATFIETPMR	2	y3	1	light	LSC1898_Day1A	2	BBM_393_P108_12_03_ISS_015.raw	#N/A
AZYX-1	SATFIETPMR	2	y3	1	light	LSC1898_Day1A	3	BBM_393_P108_12_03_ISS_003.raw	#N/A
AZYX-1	SATFIETPMR	2	y3	1	light	LSC1898_Day1A	4	BBM_393_P108_12_03_ISS_005.raw	#N/A
AZYX-1	S[+42]YLSPLPHYPSQSLGR	2	y12	1	light	N2_Day1A	1	BBM_393_P108_12_03_ISS_006.raw	13073397
AZYX-1	S[+42]YLSPLPHYPSQSLGR	2	y12	1	light	N2_Day1A	2	BBM_393_P108_12_03_ISS_007.raw	24285892
AZYX-1	S[+42]YLSPLPHYPSQSLGR	2	y12	1	light	N2_Day1A	3	BBM_393_P108_12_03_ISS_001.raw	12352953
AZYX-1	S[+42]YLSPLPHYPSQSLGR	2	y12	1	light	N2_Day1A	4	BBM_393_P108_12_03_ISS_012.raw	21583756
AZYX-1	S[+42]YLSPLPHYPSQSLGR	2	y10	1	light	N2_Day1A	1	BBM_393_P108_12_03_ISS_006.raw	22192586
AZYX-1	S[+42]YLSPLPHYPSQSLGR	2	y10	1	light	N2_Day1A	2	BBM_393_P108_12_03_ISS_007.raw	41625028
AZYX-1	S[+42]YLSPLPHYPSQSLGR	2	y10	1	light	N2_Day1A	3	BBM_393_P108_12_03_ISS_001.raw	21077166
AZYX-1	S[+42]YLSPLPHYPSQSLGR	2	y10	1	light	N2_Day1A	4	BBM_393_P108_12_03_ISS_012.raw	37854456
AZYX-1	S[+42]YLSPLPHYPSQSLGR	2	y7	1	light	N2_Day1A	1	BBM_393_P108_12_03_ISS_006.raw	17713436
AZYX-1	S[+42]YLSPLPHYPSQSLGR	2	y7	1	light	N2_Day1A	2	BBM_393_P108_12_03_ISS_007.raw	35273972
AZYX-1	S[+42]YLSPLPHYPSQSLGR	2	y7	1	light	N2_Day1A	3	BBM_393_P108_12_03_ISS_001.raw	16666745
AZYX-1	S[+42]YLSPLPHYPSQSLGR	2	y7	1	light	N2_Day1A	4	BBM_393_P108_12_03_ISS_012.raw	31325930
AZYX-1	S[+42]YLSPLPHYPSQSLGR	2	y12	2	light	N2_Day1A	1	BBM_393_P108_12_03_ISS_006.raw	11525966
AZYX-1	S[+42]YLSPLPHYPSQSLGR	2	y12	2	light	N2_Day1A	2	BBM_393_P108_12_03_ISS_007.raw	21673344
AZYX-1	S[+42]YLSPLPHYPSQSLGR	2	y12	2	light	N2_Day1A	3	BBM_393_P108_12_03_ISS_001.raw	10729261
AZYX-1	S[+42]YLSPLPHYPSQSLGR	2	y12	2	light	N2_Day1A	4	BBM_393_P108_12_03_ISS_012.raw	19110494
AZYX-1	S[+42]YLSPLPHYPSQSLGR	2	y10	2	light	N2_Day1A	1	BBM_393_P108_12_03_ISS_006.raw	20295568
AZYX-1	S[+42]YLSPLPHYPSQSLGR	2	y10	2	light	N2_Day1A	2	BBM_393_P108_12_03_ISS_007.raw	38868128
AZYX-1	S[+42]YLSPLPHYPSQSLGR	2	y10	2	light	N2_Day1A	3	BBM_393_P108_12_03_ISS_001.raw	19255614
AZYX-1	S[+42]YLSPLPHYPSQSLGR	2	y10	2	light	N2_Day1A	4	BBM_393_P108_12_03_ISS_012.raw	34374760
AZYX-1	S[+42]YLSPLPHYPSQSLGR	2	b3	1	light	N2_Day1A	1	BBM_393_P108_12_03_ISS_006.raw	11552710
AZYX-1	S[+42]YLSPLPHYPSQSLGR	2	b3	1	light	N2_Day1A	2	BBM_393_P108_12_03_ISS_007.raw	21252066
AZYX-1	S[+42]YLSPLPHYPSQSLGR	2	b3	1	light	N2_Day1A	3	BBM_393_P108_12_03_ISS_001.raw	10514363
AZYX-1	S[+42]YLSPLPHYPSQSLGR	2	b3	1	light	N2_Day1A	4	BBM_393_P108_12_03_ISS_012.raw	18829156
AZYX-1	SFSTIPDSASATDLWDPR	2	y13	1	light	N2_Day1A	1	BBM_393_P108_12_03_ISS_006.raw	12798936
AZYX-1	SFSTIPDSASATDLWDPR	2	y13	1	light	N2_Day1A	2	BBM_393_P108_12_03_ISS_007.raw	29429434
AZYX-1	SFSTIPDSASATDLWDPR	2	y13	1	light	N2_Day1A	3	BBM_393_P108_12_03_ISS_001.raw	12635407
AZYX-1	SFSTIPDSASATDLWDPR	2	y13	1	light	N2_Day1A	4	BBM_393_P108_12_03_ISS_012.raw	23764838
AZYX-1	SFSTIPDSASATDLWDPR	2	y11	1	light	N2_Day1A	1	BBM_393_P108_12_03_ISS_006.raw	1345206
AZYX-1	SFSTIPDSASATDLWDPR	2	y11	1	light	N2_Day1A	2	BBM_393_P108_12_03_ISS_007.raw	2881457
AZYX-1	SFSTIPDSASATDLWDPR	2	y11	1	light	N2_Day1A	3	BBM_393_P108_12_03_ISS_001.raw	1271583
AZYX-1	SFSTIPDSASATDLWDPR	2	y11	1	light	N2_Day1A	4	BBM_393_P108_12_03_ISS_012.raw	2505465
AZYX-1	SFSTIPDSASATDLWDPR	2	y5	1	light	N2_Day1A	1	BBM_393_P108_12_03_ISS_006.raw	1144357
AZYX-1	SFSTIPDSASATDLWDPR	2	y5	1	light	N2_Day1A	2	BBM_393_P108_12_03_ISS_007.raw	2892950
AZYX-1	SFSTIPDSASATDLWDPR	2	y5	1	light	N2_Day1A	3	BBM_393_P108_12_03_ISS_001.raw	1126845
AZYX-1	SFSTIPDSASATDLWDPR	2	y5	1	light	N2_Day1A	4	BBM_393_P108_12_03_ISS_012.raw	2223077
AZYX-1	SFSTIPDSASATDLWDPR	2	y13	2	light	N2_Day1A	1	BBM_393_P108_12_03_ISS_006.raw	1286443
AZYX-1	SFSTIPDSASATDLWDPR	2	y13	2	light	N2_Day1A	2	BBM_393_P108_12_03_ISS_007.raw	2806754
AZYX-1	SFSTIPDSASATDLWDPR	2	y13	2	light	N2_Day1A	3	BBM_393_P108_12_03_ISS_001.raw	1287897
AZYX-1	SFSTIPDSASATDLWDPR	2	y13	2	light	N2_Day1A	4	BBM_393_P108_12_03_ISS_012.raw	2356141
AZYX-1	SFSTIPDSASATDLWDPR	2	b4	1	light	N2_Day1A	1	BBM_393_P108_12_03_ISS_006.raw	1512800
AZYX-1	SFSTIPDSASATDLWDPR	2	b4	1	light	N2_Day1A	2	BBM_393_P108_12_03_ISS_007.raw	3663757
AZYX-1	SFSTIPDSASATDLWDPR	2	b4	1	light	N2_Day1A	3	BBM_393_P108_12_03_ISS_001.raw	1458173
AZYX-1	SFSTIPDSASATDLWDPR	2	b4	1	light	N2_Day1A	4	BBM_393_P108_12_03_ISS_012.raw	2925002
AZYX-1	IYPMDDWTDR	2	y8	1	light	N2_Day1A	1	BBM_393_P108_12_03_ISS_006.raw	3210702
AZYX-1	IYPMDDWTDR	2	y8	1	light	N2_Day1A	2	BBM_393_P108_12_03_ISS_007.raw	6111947
AZYX-1	IYPMDDWTDR	2	y8	1	light	N2_Day1A	3	BBM_393_P108_12_03_ISS_001.raw	2059652
AZYX-1	IYPMDDWTDR	2	y8	1	light	N2_Day1A	4	BBM_393_P108_12_03_ISS_012.raw	5577449
AZYX-1	IYPMDDWTDR	2	y7	1	light	N2_Day1A	1	BBM_393_P108_12_03_ISS_006.raw	1233749
AZYX-1	IYPMDDWTDR	2	y7	1	light	N2_Day1A	2	BBM_393_P108_12_03_ISS_007.raw	2826805
AZYX-1	IYPMDDWTDR	2	y7	1	light	N2_Day1A	3	BBM_393_P108_12_03_ISS_001.raw	823318
AZYX-1	IYPMDDWTDR	2	y7	1	light	N2_Day1A	4	BBM_393_P108_12_03_ISS_012.raw	2598078
AZYX-1	IYPMDDWTDR	2	y6	1	light	N2_Day1A	1	BBM_393_P108_12_03_ISS_006.raw	1577332
AZYX-1	IYPMDDWTDR	2	y6	1	light	N2_Day1A	2	BBM_393_P108_12_03_ISS_007.raw	3355512
AZYX-1	IYPMDDWTDR	2	y6	1	light	N2_Day1A	3	BBM_393_P108_12_03_ISS_001.raw	1075657
AZYX-1	IYPMDDWTDR	2	y6	1	light	N2_Day1A	4	BBM_393_P108_12_03_ISS_012.raw	3210679
AZYX-1	IYPMDDWTDR	2	y5	1	light	N2_Day1A	1	BBM_393_P108_12_03_ISS_006.raw	463088
AZYX-1	IYPMDDWTDR	2	y5	1	light	N2_Day1A	2	BBM_393_P108_12_03_ISS_007.raw	1027940
AZYX-1	IYPMDDWTDR	2	y5	1	light	N2_Day1A	3	BBM_393_P108_12_03_ISS_001.raw	202871
AZYX-1	IYPMDDWTDR	2	y5	1	light	N2_Day1A	4	BBM_393_P108_12_03_ISS_012.raw	973894
AZYX-1	IYPMDDWTDR	2	y4	1	light	N2_Day1A	1	BBM_393_P108_12_03_ISS_006.raw	1035851
AZYX-1	IYPMDDWTDR	2	y4	1	light	N2_Day1A	2	BBM_393_P108_12_03_ISS_007.raw	2411353
AZYX-1	IYPMDDWTDR	2	y4	1	light	N2_Day1A	3	BBM_393_P108_12_03_ISS_001.raw	874312
AZYX-1	IYPMDDWTDR	2	y4	1	light	N2_Day1A	4	BBM_393_P108_12_03_ISS_012.raw	2234296
AZYX-1	IYPMDDWTDR	2	y8	2	light	N2_Day1A	1	BBM_393_P108_12_03_ISS_006.raw	4357632
AZYX-1	IYPMDDWTDR	2	y8	2	light	N2_Day1A	2	BBM_393_P108_12_03_ISS_007.raw	8946185
AZYX-1	IYPMDDWTDR	2	y8	2	light	N2_Day1A	3	BBM_393_P108_12_03_ISS_001.raw	3011274
AZYX-1	IYPMDDWTDR	2	y8	2	light	N2_Day1A	4	BBM_393_P108_12_03_ISS_012.raw	7961976
AZYX-1	INNC[+57]LTEIGR	2	y7	1	light	N2_Day1A	1	BBM_393_P108_12_03_ISS_006.raw	940022
AZYX-1	INNC[+57]LTEIGR	2	y7	1	light	N2_Day1A	2	BBM_393_P108_12_03_ISS_007.raw	1691065
AZYX-1	INNC[+57]LTEIGR	2	y7	1	light	N2_Day1A	3	BBM_393_P108_12_03_ISS_001.raw	564695
AZYX-1	INNC[+57]LTEIGR	2	y7	1	light	N2_Day1A	4	BBM_393_P108_12_03_ISS_012.raw	1808138
AZYX-1	INNC[+57]LTEIGR	2	y6	1	light	N2_Day1A	1	BBM_393_P108_12_03_ISS_006.raw	1281081
AZYX-1	INNC[+57]LTEIGR	2	y6	1	light	N2_Day1A	2	BBM_393_P108_12_03_ISS_007.raw	2624545
AZYX-1	INNC[+57]LTEIGR	2	y6	1	light	N2_Day1A	3	BBM_393_P108_12_03_ISS_001.raw	767258
AZYX-1	INNC[+57]LTEIGR	2	y6	1	light	N2_Day1A	4	BBM_393_P108_12_03_ISS_012.raw	2730908
AZYX-1	INNC[+57]LTEIGR	2	y5	1	light	N2_Day1A	1	BBM_393_P108_12_03_ISS_006.raw	1843575
AZYX-1	INNC[+57]LTEIGR	2	y5	1	light	N2_Day1A	2	BBM_393_P108_12_03_ISS_007.raw	3721196
AZYX-1	INNC[+57]LTEIGR	2	y5	1	light	N2_Day1A	3	BBM_393_P108_12_03_ISS_001.raw	1024167
AZYX-1	INNC[+57]LTEIGR	2	y5	1	light	N2_Day1A	4	BBM_393_P108_12_03_ISS_012.raw	3742968
AZYX-1	INNC[+57]LTEIGR	2	y3	1	light	N2_Day1A	1	BBM_393_P108_12_03_ISS_006.raw	618123
AZYX-1	INNC[+57]LTEIGR	2	y3	1	light	N2_Day1A	2	BBM_393_P108_12_03_ISS_007.raw	1430498
AZYX-1	INNC[+57]LTEIGR	2	y3	1	light	N2_Day1A	3	BBM_393_P108_12_03_ISS_001.raw	404342
AZYX-1	INNC[+57]LTEIGR	2	y3	1	light	N2_Day1A	4	BBM_393_P108_12_03_ISS_012.raw	1315138
AZYX-1	TSNNWLSR	2	y7	1	light	N2_Day1A	1	BBM_393_P108_12_03_ISS_006.raw	1895482
AZYX-1	TSNNWLSR	2	y7	1	light	N2_Day1A	2	BBM_393_P108_12_03_ISS_007.raw	3935249
AZYX-1	TSNNWLSR	2	y7	1	light	N2_Day1A	3	BBM_393_P108_12_03_ISS_001.raw	1588778
AZYX-1	TSNNWLSR	2	y7	1	light	N2_Day1A	4	BBM_393_P108_12_03_ISS_012.raw	2949659
AZYX-1	TSNNWLSR	2	y6	1	light	N2_Day1A	1	BBM_393_P108_12_03_ISS_006.raw	6534071
AZYX-1	TSNNWLSR	2	y6	1	light	N2_Day1A	2	BBM_393_P108_12_03_ISS_007.raw	13541716
AZYX-1	TSNNWLSR	2	y6	1	light	N2_Day1A	3	BBM_393_P108_12_03_ISS_001.raw	5655384
AZYX-1	TSNNWLSR	2	y6	1	light	N2_Day1A	4	BBM_393_P108_12_03_ISS_012.raw	10154916
AZYX-1	TSNNWLSR	2	y5	1	light	N2_Day1A	1	BBM_393_P108_12_03_ISS_006.raw	3723082
AZYX-1	TSNNWLSR	2	y5	1	light	N2_Day1A	2	BBM_393_P108_12_03_ISS_007.raw	8021366
AZYX-1	TSNNWLSR	2	y5	1	light	N2_Day1A	3	BBM_393_P108_12_03_ISS_001.raw	3161143
AZYX-1	TSNNWLSR	2	y5	1	light	N2_Day1A	4	BBM_393_P108_12_03_ISS_012.raw	5947477
AZYX-1	TSNNWLSR	2	y4	1	light	N2_Day1A	1	BBM_393_P108_12_03_ISS_006.raw	3522860
AZYX-1	TSNNWLSR	2	y4	1	light	N2_Day1A	2	BBM_393_P108_12_03_ISS_007.raw	7639871
AZYX-1	TSNNWLSR	2	y4	1	light	N2_Day1A	3	BBM_393_P108_12_03_ISS_001.raw	3124645
AZYX-1	TSNNWLSR	2	y4	1	light	N2_Day1A	4	BBM_393_P108_12_03_ISS_012.raw	5637413
AZYX-1	TSNNWLSR	2	y3	1	light	N2_Day1A	1	BBM_393_P108_12_03_ISS_006.raw	4632127
AZYX-1	TSNNWLSR	2	y3	1	light	N2_Day1A	2	BBM_393_P108_12_03_ISS_007.raw	10395951
AZYX-1	TSNNWLSR	2	y3	1	light	N2_Day1A	3	BBM_393_P108_12_03_ISS_001.raw	4086864
AZYX-1	TSNNWLSR	2	y3	1	light	N2_Day1A	4	BBM_393_P108_12_03_ISS_012.raw	7613700
AZYX-1	TSNNWLSR	2	b4	1	light	N2_Day1A	1	BBM_393_P108_12_03_ISS_006.raw	367073
AZYX-1	TSNNWLSR	2	b4	1	light	N2_Day1A	2	BBM_393_P108_12_03_ISS_007.raw	825336
AZYX-1	TSNNWLSR	2	b4	1	light	N2_Day1A	3	BBM_393_P108_12_03_ISS_001.raw	315217
AZYX-1	TSNNWLSR	2	b4	1	light	N2_Day1A	4	BBM_393_P108_12_03_ISS_012.raw	566147
AZYX-1	FLLRPLIPTNLVR	3	y6	1	light	N2_Day1A	1	BBM_393_P108_12_03_ISS_006.raw	37138156
AZYX-1	FLLRPLIPTNLVR	3	y6	1	light	N2_Day1A	2	BBM_393_P108_12_03_ISS_007.raw	75573272
AZYX-1	FLLRPLIPTNLVR	3	y6	1	light	N2_Day1A	3	BBM_393_P108_12_03_ISS_001.raw	36149680
AZYX-1	FLLRPLIPTNLVR	3	y6	1	light	N2_Day1A	4	BBM_393_P108_12_03_ISS_012.raw	58151072
AZYX-1	FLLRPLIPTNLVR	3	y5	1	light	N2_Day1A	1	BBM_393_P108_12_03_ISS_006.raw	13346565
AZYX-1	FLLRPLIPTNLVR	3	y5	1	light	N2_Day1A	2	BBM_393_P108_12_03_ISS_007.raw	28881992
AZYX-1	FLLRPLIPTNLVR	3	y5	1	light	N2_Day1A	3	BBM_393_P108_12_03_ISS_001.raw	13195640
AZYX-1	FLLRPLIPTNLVR	3	y5	1	light	N2_Day1A	4	BBM_393_P108_12_03_ISS_012.raw	21431462
AZYX-1	FLLRPLIPTNLVR	3	y11	2	light	N2_Day1A	1	BBM_393_P108_12_03_ISS_006.raw	14849941
AZYX-1	FLLRPLIPTNLVR	3	y11	2	light	N2_Day1A	2	BBM_393_P108_12_03_ISS_007.raw	32010634
AZYX-1	FLLRPLIPTNLVR	3	y11	2	light	N2_Day1A	3	BBM_393_P108_12_03_ISS_001.raw	14933606
AZYX-1	FLLRPLIPTNLVR	3	y11	2	light	N2_Day1A	4	BBM_393_P108_12_03_ISS_012.raw	24078816
AZYX-1	FLLRPLIPTNLVR	3	y6	2	light	N2_Day1A	1	BBM_393_P108_12_03_ISS_006.raw	20293814
AZYX-1	FLLRPLIPTNLVR	3	y6	2	light	N2_Day1A	2	BBM_393_P108_12_03_ISS_007.raw	42475476
AZYX-1	FLLRPLIPTNLVR	3	y6	2	light	N2_Day1A	3	BBM_393_P108_12_03_ISS_001.raw	19306290
AZYX-1	FLLRPLIPTNLVR	3	y6	2	light	N2_Day1A	4	BBM_393_P108_12_03_ISS_012.raw	31673814
AZYX-1	FLLRPLIPTNLVR	3	b6	1	light	N2_Day1A	1	BBM_393_P108_12_03_ISS_006.raw	26192554
AZYX-1	FLLRPLIPTNLVR	3	b6	1	light	N2_Day1A	2	BBM_393_P108_12_03_ISS_007.raw	52398388
AZYX-1	FLLRPLIPTNLVR	3	b6	1	light	N2_Day1A	3	BBM_393_P108_12_03_ISS_001.raw	25018056
AZYX-1	FLLRPLIPTNLVR	3	b6	1	light	N2_Day1A	4	BBM_393_P108_12_03_ISS_012.raw	40032776
AZYX-1	FLLRPLIPTNLVR	3	b7	1	light	N2_Day1A	1	BBM_393_P108_12_03_ISS_006.raw	14349762
AZYX-1	FLLRPLIPTNLVR	3	b7	1	light	N2_Day1A	2	BBM_393_P108_12_03_ISS_007.raw	28435870
AZYX-1	FLLRPLIPTNLVR	3	b7	1	light	N2_Day1A	3	BBM_393_P108_12_03_ISS_001.raw	13959892
AZYX-1	FLLRPLIPTNLVR	3	b7	1	light	N2_Day1A	4	BBM_393_P108_12_03_ISS_012.raw	22057324
AZYX-1	SATFIETPMR	2	y8	1	light	N2_Day1A	1	BBM_393_P108_12_03_ISS_006.raw	2278814
AZYX-1	SATFIETPMR	2	y8	1	light	N2_Day1A	2	BBM_393_P108_12_03_ISS_007.raw	4925418
AZYX-1	SATFIETPMR	2	y8	1	light	N2_Day1A	3	BBM_393_P108_12_03_ISS_001.raw	2120634
AZYX-1	SATFIETPMR	2	y8	1	light	N2_Day1A	4	BBM_393_P108_12_03_ISS_012.raw	4606365
AZYX-1	SATFIETPMR	2	y7	1	light	N2_Day1A	1	BBM_393_P108_12_03_ISS_006.raw	5868251
AZYX-1	SATFIETPMR	2	y7	1	light	N2_Day1A	2	BBM_393_P108_12_03_ISS_007.raw	12008624
AZYX-1	SATFIETPMR	2	y7	1	light	N2_Day1A	3	BBM_393_P108_12_03_ISS_001.raw	5025173
AZYX-1	SATFIETPMR	2	y7	1	light	N2_Day1A	4	BBM_393_P108_12_03_ISS_012.raw	10518222
AZYX-1	SATFIETPMR	2	y6	1	light	N2_Day1A	1	BBM_393_P108_12_03_ISS_006.raw	10814933
AZYX-1	SATFIETPMR	2	y6	1	light	N2_Day1A	2	BBM_393_P108_12_03_ISS_007.raw	24102584
AZYX-1	SATFIETPMR	2	y6	1	light	N2_Day1A	3	BBM_393_P108_12_03_ISS_001.raw	10163354
AZYX-1	SATFIETPMR	2	y6	1	light	N2_Day1A	4	BBM_393_P108_12_03_ISS_012.raw	20090230
AZYX-1	SATFIETPMR	2	y5	1	light	N2_Day1A	1	BBM_393_P108_12_03_ISS_006.raw	11347367
AZYX-1	SATFIETPMR	2	y5	1	light	N2_Day1A	2	BBM_393_P108_12_03_ISS_007.raw	26263876
AZYX-1	SATFIETPMR	2	y5	1	light	N2_Day1A	3	BBM_393_P108_12_03_ISS_001.raw	10113993
AZYX-1	SATFIETPMR	2	y5	1	light	N2_Day1A	4	BBM_393_P108_12_03_ISS_012.raw	22104940
AZYX-1	SATFIETPMR	2	y4	1	light	N2_Day1A	1	BBM_393_P108_12_03_ISS_006.raw	5662812
AZYX-1	SATFIETPMR	2	y4	1	light	N2_Day1A	2	BBM_393_P108_12_03_ISS_007.raw	13662964
AZYX-1	SATFIETPMR	2	y4	1	light	N2_Day1A	3	BBM_393_P108_12_03_ISS_001.raw	4968328
AZYX-1	SATFIETPMR	2	y4	1	light	N2_Day1A	4	BBM_393_P108_12_03_ISS_012.raw	10851271
AZYX-1	SATFIETPMR	2	y3	1	light	N2_Day1A	1	BBM_393_P108_12_03_ISS_006.raw	2329717
AZYX-1	SATFIETPMR	2	y3	1	light	N2_Day1A	2	BBM_393_P108_12_03_ISS_007.raw	6171111
AZYX-1	SATFIETPMR	2	y3	1	light	N2_Day1A	3	BBM_393_P108_12_03_ISS_001.raw	2169039
AZYX-1	SATFIETPMR	2	y3	1	light	N2_Day1A	4	BBM_393_P108_12_03_ISS_012.raw	5126259
AZYX-1	S[+42]YLSPLPHYPSQSLGR	2	y12	1	light	N2_Day1A	1	BBM_393_P108_12_03_ISS_006.raw	13073397
AZYX-1	S[+42]YLSPLPHYPSQSLGR	2	y12	1	light	N2_Day1A	2	BBM_393_P108_12_03_ISS_007.raw	24285892
AZYX-1	S[+42]YLSPLPHYPSQSLGR	2	y12	1	light	N2_Day1A	3	BBM_393_P108_12_03_ISS_001.raw	12352953
AZYX-1	S[+42]YLSPLPHYPSQSLGR	2	y12	1	light	N2_Day1A	4	BBM_393_P108_12_03_ISS_012.raw	21583756
AZYX-1	S[+42]YLSPLPHYPSQSLGR	2	y10	1	light	N2_Day1A	1	BBM_393_P108_12_03_ISS_006.raw	22192586
AZYX-1	S[+42]YLSPLPHYPSQSLGR	2	y10	1	light	N2_Day1A	2	BBM_393_P108_12_03_ISS_007.raw	41625028
AZYX-1	S[+42]YLSPLPHYPSQSLGR	2	y10	1	light	N2_Day1A	3	BBM_393_P108_12_03_ISS_001.raw	21077166
AZYX-1	S[+42]YLSPLPHYPSQSLGR	2	y10	1	light	N2_Day1A	4	BBM_393_P108_12_03_ISS_012.raw	37854456
AZYX-1	S[+42]YLSPLPHYPSQSLGR	2	y7	1	light	N2_Day1A	1	BBM_393_P108_12_03_ISS_006.raw	17713436
AZYX-1	S[+42]YLSPLPHYPSQSLGR	2	y7	1	light	N2_Day1A	2	BBM_393_P108_12_03_ISS_007.raw	35273972
AZYX-1	S[+42]YLSPLPHYPSQSLGR	2	y7	1	light	N2_Day1A	3	BBM_393_P108_12_03_ISS_001.raw	16666745
AZYX-1	S[+42]YLSPLPHYPSQSLGR	2	y7	1	light	N2_Day1A	4	BBM_393_P108_12_03_ISS_012.raw	31325930
AZYX-1	S[+42]YLSPLPHYPSQSLGR	2	y12	2	light	N2_Day1A	1	BBM_393_P108_12_03_ISS_006.raw	11525966
AZYX-1	S[+42]YLSPLPHYPSQSLGR	2	y12	2	light	N2_Day1A	2	BBM_393_P108_12_03_ISS_007.raw	21673344
AZYX-1	S[+42]YLSPLPHYPSQSLGR	2	y12	2	light	N2_Day1A	3	BBM_393_P108_12_03_ISS_001.raw	10729261
AZYX-1	S[+42]YLSPLPHYPSQSLGR	2	y12	2	light	N2_Day1A	4	BBM_393_P108_12_03_ISS_012.raw	19110494
AZYX-1	S[+42]YLSPLPHYPSQSLGR	2	y10	2	light	N2_Day1A	1	BBM_393_P108_12_03_ISS_006.raw	20295568
AZYX-1	S[+42]YLSPLPHYPSQSLGR	2	y10	2	light	N2_Day1A	2	BBM_393_P108_12_03_ISS_007.raw	38868128
AZYX-1	S[+42]YLSPLPHYPSQSLGR	2	y10	2	light	N2_Day1A	3	BBM_393_P108_12_03_ISS_001.raw	19255614
AZYX-1	S[+42]YLSPLPHYPSQSLGR	2	y10	2	light	N2_Day1A	4	BBM_393_P108_12_03_ISS_012.raw	34374760
AZYX-1	S[+42]YLSPLPHYPSQSLGR	2	b3	1	light	N2_Day1A	1	BBM_393_P108_12_03_ISS_006.raw	11552710
AZYX-1	S[+42]YLSPLPHYPSQSLGR	2	b3	1	light	N2_Day1A	2	BBM_393_P108_12_03_ISS_007.raw	21252066
AZYX-1	S[+42]YLSPLPHYPSQSLGR	2	b3	1	light	N2_Day1A	3	BBM_393_P108_12_03_ISS_001.raw	10514363
AZYX-1	S[+42]YLSPLPHYPSQSLGR	2	b3	1	light	N2_Day1A	4	BBM_393_P108_12_03_ISS_012.raw	18829156
AZYX-1	SFSTIPDSASATDLWDPR	2	y13	1	light	N2_Day1A	1	BBM_393_P108_12_03_ISS_006.raw	12798936
AZYX-1	SFSTIPDSASATDLWDPR	2	y13	1	light	N2_Day1A	2	BBM_393_P108_12_03_ISS_007.raw	29429434
AZYX-1	SFSTIPDSASATDLWDPR	2	y13	1	light	N2_Day1A	3	BBM_393_P108_12_03_ISS_001.raw	12635407
AZYX-1	SFSTIPDSASATDLWDPR	2	y13	1	light	N2_Day1A	4	BBM_393_P108_12_03_ISS_012.raw	23764838
AZYX-1	SFSTIPDSASATDLWDPR	2	y11	1	light	N2_Day1A	1	BBM_393_P108_12_03_ISS_006.raw	1345206
AZYX-1	SFSTIPDSASATDLWDPR	2	y11	1	light	N2_Day1A	2	BBM_393_P108_12_03_ISS_007.raw	2881457
AZYX-1	SFSTIPDSASATDLWDPR	2	y11	1	light	N2_Day1A	3	BBM_393_P108_12_03_ISS_001.raw	1271583
AZYX-1	SFSTIPDSASATDLWDPR	2	y11	1	light	N2_Day1A	4	BBM_393_P108_12_03_ISS_012.raw	2505465
AZYX-1	SFSTIPDSASATDLWDPR	2	y5	1	light	N2_Day1A	1	BBM_393_P108_12_03_ISS_006.raw	1144357
AZYX-1	SFSTIPDSASATDLWDPR	2	y5	1	light	N2_Day1A	2	BBM_393_P108_12_03_ISS_007.raw	2892950
AZYX-1	SFSTIPDSASATDLWDPR	2	y5	1	light	N2_Day1A	3	BBM_393_P108_12_03_ISS_001.raw	1126845
AZYX-1	SFSTIPDSASATDLWDPR	2	y5	1	light	N2_Day1A	4	BBM_393_P108_12_03_ISS_012.raw	2223077
AZYX-1	SFSTIPDSASATDLWDPR	2	y13	2	light	N2_Day1A	1	BBM_393_P108_12_03_ISS_006.raw	1286443
AZYX-1	SFSTIPDSASATDLWDPR	2	y13	2	light	N2_Day1A	2	BBM_393_P108_12_03_ISS_007.raw	2806754
AZYX-1	SFSTIPDSASATDLWDPR	2	y13	2	light	N2_Day1A	3	BBM_393_P108_12_03_ISS_001.raw	1287897
AZYX-1	SFSTIPDSASATDLWDPR	2	y13	2	light	N2_Day1A	4	BBM_393_P108_12_03_ISS_012.raw	2356141
AZYX-1	SFSTIPDSASATDLWDPR	2	b4	1	light	N2_Day1A	1	BBM_393_P108_12_03_ISS_006.raw	1512800
AZYX-1	SFSTIPDSASATDLWDPR	2	b4	1	light	N2_Day1A	2	BBM_393_P108_12_03_ISS_007.raw	3663757
AZYX-1	SFSTIPDSASATDLWDPR	2	b4	1	light	N2_Day1A	3	BBM_393_P108_12_03_ISS_001.raw	1458173
AZYX-1	SFSTIPDSASATDLWDPR	2	b4	1	light	N2_Day1A	4	BBM_393_P108_12_03_ISS_012.raw	2925002
AZYX-1	IYPMDDWTDR	2	y8	1	light	N2_Day1A	1	BBM_393_P108_12_03_ISS_006.raw	3210702
AZYX-1	IYPMDDWTDR	2	y8	1	light	N2_Day1A	2	BBM_393_P108_12_03_ISS_007.raw	6111947
AZYX-1	IYPMDDWTDR	2	y8	1	light	N2_Day1A	3	BBM_393_P108_12_03_ISS_001.raw	2059652
AZYX-1	IYPMDDWTDR	2	y8	1	light	N2_Day1A	4	BBM_393_P108_12_03_ISS_012.raw	5577449
AZYX-1	IYPMDDWTDR	2	y7	1	light	N2_Day1A	1	BBM_393_P108_12_03_ISS_006.raw	1233749
AZYX-1	IYPMDDWTDR	2	y7	1	light	N2_Day1A	2	BBM_393_P108_12_03_ISS_007.raw	2826805
AZYX-1	IYPMDDWTDR	2	y7	1	light	N2_Day1A	3	BBM_393_P108_12_03_ISS_001.raw	823318
AZYX-1	IYPMDDWTDR	2	y7	1	light	N2_Day1A	4	BBM_393_P108_12_03_ISS_012.raw	2598078
AZYX-1	IYPMDDWTDR	2	y6	1	light	N2_Day1A	1	BBM_393_P108_12_03_ISS_006.raw	1577332
AZYX-1	IYPMDDWTDR	2	y6	1	light	N2_Day1A	2	BBM_393_P108_12_03_ISS_007.raw	3355512
AZYX-1	IYPMDDWTDR	2	y6	1	light	N2_Day1A	3	BBM_393_P108_12_03_ISS_001.raw	1075657
AZYX-1	IYPMDDWTDR	2	y6	1	light	N2_Day1A	4	BBM_393_P108_12_03_ISS_012.raw	3210679
AZYX-1	IYPMDDWTDR	2	y5	1	light	N2_Day1A	1	BBM_393_P108_12_03_ISS_006.raw	463088
AZYX-1	IYPMDDWTDR	2	y5	1	light	N2_Day1A	2	BBM_393_P108_12_03_ISS_007.raw	1027940
AZYX-1	IYPMDDWTDR	2	y5	1	light	N2_Day1A	3	BBM_393_P108_12_03_ISS_001.raw	202871
AZYX-1	IYPMDDWTDR	2	y5	1	light	N2_Day1A	4	BBM_393_P108_12_03_ISS_012.raw	973894
AZYX-1	IYPMDDWTDR	2	y4	1	light	N2_Day1A	1	BBM_393_P108_12_03_ISS_006.raw	1035851
AZYX-1	IYPMDDWTDR	2	y4	1	light	N2_Day1A	2	BBM_393_P108_12_03_ISS_007.raw	2411353
AZYX-1	IYPMDDWTDR	2	y4	1	light	N2_Day1A	3	BBM_393_P108_12_03_ISS_001.raw	874312
AZYX-1	IYPMDDWTDR	2	y4	1	light	N2_Day1A	4	BBM_393_P108_12_03_ISS_012.raw	2234296
AZYX-1	IYPMDDWTDR	2	y8	2	light	N2_Day1A	1	BBM_393_P108_12_03_ISS_006.raw	4357632
AZYX-1	IYPMDDWTDR	2	y8	2	light	N2_Day1A	2	BBM_393_P108_12_03_ISS_007.raw	8946185
AZYX-1	IYPMDDWTDR	2	y8	2	light	N2_Day1A	3	BBM_393_P108_12_03_ISS_001.raw	3011274
AZYX-1	IYPMDDWTDR	2	y8	2	light	N2_Day1A	4	BBM_393_P108_12_03_ISS_012.raw	7961976
AZYX-1	INNC[+57]LTEIGR	2	y7	1	light	N2_Day1A	1	BBM_393_P108_12_03_ISS_006.raw	940022
AZYX-1	INNC[+57]LTEIGR	2	y7	1	light	N2_Day1A	2	BBM_393_P108_12_03_ISS_007.raw	1691065
AZYX-1	INNC[+57]LTEIGR	2	y7	1	light	N2_Day1A	3	BBM_393_P108_12_03_ISS_001.raw	564695
AZYX-1	INNC[+57]LTEIGR	2	y7	1	light	N2_Day1A	4	BBM_393_P108_12_03_ISS_012.raw	1808138
AZYX-1	INNC[+57]LTEIGR	2	y6	1	light	N2_Day1A	1	BBM_393_P108_12_03_ISS_006.raw	1281081
AZYX-1	INNC[+57]LTEIGR	2	y6	1	light	N2_Day1A	2	BBM_393_P108_12_03_ISS_007.raw	2624545
AZYX-1	INNC[+57]LTEIGR	2	y6	1	light	N2_Day1A	3	BBM_393_P108_12_03_ISS_001.raw	767258
AZYX-1	INNC[+57]LTEIGR	2	y6	1	light	N2_Day1A	4	BBM_393_P108_12_03_ISS_012.raw	2730908
AZYX-1	INNC[+57]LTEIGR	2	y5	1	light	N2_Day1A	1	BBM_393_P108_12_03_ISS_006.raw	1843575
AZYX-1	INNC[+57]LTEIGR	2	y5	1	light	N2_Day1A	2	BBM_393_P108_12_03_ISS_007.raw	3721196
AZYX-1	INNC[+57]LTEIGR	2	y5	1	light	N2_Day1A	3	BBM_393_P108_12_03_ISS_001.raw	1024167
AZYX-1	INNC[+57]LTEIGR	2	y5	1	light	N2_Day1A	4	BBM_393_P108_12_03_ISS_012.raw	3742968
AZYX-1	INNC[+57]LTEIGR	2	y3	1	light	N2_Day1A	1	BBM_393_P108_12_03_ISS_006.raw	618123
AZYX-1	INNC[+57]LTEIGR	2	y3	1	light	N2_Day1A	2	BBM_393_P108_12_03_ISS_007.raw	1430498
AZYX-1	INNC[+57]LTEIGR	2	y3	1	light	N2_Day1A	3	BBM_393_P108_12_03_ISS_001.raw	404342
AZYX-1	INNC[+57]LTEIGR	2	y3	1	light	N2_Day1A	4	BBM_393_P108_12_03_ISS_012.raw	1315138
AZYX-1	TSNNWLSR	2	y7	1	light	N2_Day1A	1	BBM_393_P108_12_03_ISS_006.raw	1895482
AZYX-1	TSNNWLSR	2	y7	1	light	N2_Day1A	2	BBM_393_P108_12_03_ISS_007.raw	3935249
AZYX-1	TSNNWLSR	2	y7	1	light	N2_Day1A	3	BBM_393_P108_12_03_ISS_001.raw	1588778
AZYX-1	TSNNWLSR	2	y7	1	light	N2_Day1A	4	BBM_393_P108_12_03_ISS_012.raw	2949659
AZYX-1	TSNNWLSR	2	y6	1	light	N2_Day1A	1	BBM_393_P108_12_03_ISS_006.raw	6534071
AZYX-1	TSNNWLSR	2	y6	1	light	N2_Day1A	2	BBM_393_P108_12_03_ISS_007.raw	13541716
AZYX-1	TSNNWLSR	2	y6	1	light	N2_Day1A	3	BBM_393_P108_12_03_ISS_001.raw	5655384
AZYX-1	TSNNWLSR	2	y6	1	light	N2_Day1A	4	BBM_393_P108_12_03_ISS_012.raw	10154916
AZYX-1	TSNNWLSR	2	y5	1	light	N2_Day1A	1	BBM_393_P108_12_03_ISS_006.raw	3723082
AZYX-1	TSNNWLSR	2	y5	1	light	N2_Day1A	2	BBM_393_P108_12_03_ISS_007.raw	8021366
AZYX-1	TSNNWLSR	2	y5	1	light	N2_Day1A	3	BBM_393_P108_12_03_ISS_001.raw	3161143
AZYX-1	TSNNWLSR	2	y5	1	light	N2_Day1A	4	BBM_393_P108_12_03_ISS_012.raw	5947477
AZYX-1	TSNNWLSR	2	y4	1	light	N2_Day1A	1	BBM_393_P108_12_03_ISS_006.raw	3522860
AZYX-1	TSNNWLSR	2	y4	1	light	N2_Day1A	2	BBM_393_P108_12_03_ISS_007.raw	7639871
AZYX-1	TSNNWLSR	2	y4	1	light	N2_Day1A	3	BBM_393_P108_12_03_ISS_001.raw	3124645
AZYX-1	TSNNWLSR	2	y4	1	light	N2_Day1A	4	BBM_393_P108_12_03_ISS_012.raw	5637413
AZYX-1	TSNNWLSR	2	y3	1	light	N2_Day1A	1	BBM_393_P108_12_03_ISS_006.raw	4632127
AZYX-1	TSNNWLSR	2	y3	1	light	N2_Day1A	2	BBM_393_P108_12_03_ISS_007.raw	10395951
AZYX-1	TSNNWLSR	2	y3	1	light	N2_Day1A	3	BBM_393_P108_12_03_ISS_001.raw	4086864
AZYX-1	TSNNWLSR	2	y3	1	light	N2_Day1A	4	BBM_393_P108_12_03_ISS_012.raw	7613700
AZYX-1	TSNNWLSR	2	b4	1	light	N2_Day1A	1	BBM_393_P108_12_03_ISS_006.raw	367073
AZYX-1	TSNNWLSR	2	b4	1	light	N2_Day1A	2	BBM_393_P108_12_03_ISS_007.raw	825336
AZYX-1	TSNNWLSR	2	b4	1	light	N2_Day1A	3	BBM_393_P108_12_03_ISS_001.raw	315217
AZYX-1	TSNNWLSR	2	b4	1	light	N2_Day1A	4	BBM_393_P108_12_03_ISS_012.raw	566147
AZYX-1	FLLRPLIPTNLVR	3	y6	1	light	N2_Day1A	1	BBM_393_P108_12_03_ISS_006.raw	37138156
AZYX-1	FLLRPLIPTNLVR	3	y6	1	light	N2_Day1A	2	BBM_393_P108_12_03_ISS_007.raw	75573272
AZYX-1	FLLRPLIPTNLVR	3	y6	1	light	N2_Day1A	3	BBM_393_P108_12_03_ISS_001.raw	36149680
AZYX-1	FLLRPLIPTNLVR	3	y6	1	light	N2_Day1A	4	BBM_393_P108_12_03_ISS_012.raw	58151072
AZYX-1	FLLRPLIPTNLVR	3	y5	1	light	N2_Day1A	1	BBM_393_P108_12_03_ISS_006.raw	13346565
AZYX-1	FLLRPLIPTNLVR	3	y5	1	light	N2_Day1A	2	BBM_393_P108_12_03_ISS_007.raw	28881992
AZYX-1	FLLRPLIPTNLVR	3	y5	1	light	N2_Day1A	3	BBM_393_P108_12_03_ISS_001.raw	13195640
AZYX-1	FLLRPLIPTNLVR	3	y5	1	light	N2_Day1A	4	BBM_393_P108_12_03_ISS_012.raw	21431462
AZYX-1	FLLRPLIPTNLVR	3	y11	2	light	N2_Day1A	1	BBM_393_P108_12_03_ISS_006.raw	14849941
AZYX-1	FLLRPLIPTNLVR	3	y11	2	light	N2_Day1A	2	BBM_393_P108_12_03_ISS_007.raw	32010634
AZYX-1	FLLRPLIPTNLVR	3	y11	2	light	N2_Day1A	3	BBM_393_P108_12_03_ISS_001.raw	14933606
AZYX-1	FLLRPLIPTNLVR	3	y11	2	light	N2_Day1A	4	BBM_393_P108_12_03_ISS_012.raw	24078816
AZYX-1	FLLRPLIPTNLVR	3	y6	2	light	N2_Day1A	1	BBM_393_P108_12_03_ISS_006.raw	20293814
AZYX-1	FLLRPLIPTNLVR	3	y6	2	light	N2_Day1A	2	BBM_393_P108_12_03_ISS_007.raw	42475476
AZYX-1	FLLRPLIPTNLVR	3	y6	2	light	N2_Day1A	3	BBM_393_P108_12_03_ISS_001.raw	19306290
AZYX-1	FLLRPLIPTNLVR	3	y6	2	light	N2_Day1A	4	BBM_393_P108_12_03_ISS_012.raw	31673814
AZYX-1	FLLRPLIPTNLVR	3	b6	1	light	N2_Day1A	1	BBM_393_P108_12_03_ISS_006.raw	26192554
AZYX-1	FLLRPLIPTNLVR	3	b6	1	light	N2_Day1A	2	BBM_393_P108_12_03_ISS_007.raw	52398388
AZYX-1	FLLRPLIPTNLVR	3	b6	1	light	N2_Day1A	3	BBM_393_P108_12_03_ISS_001.raw	25018056
AZYX-1	FLLRPLIPTNLVR	3	b6	1	light	N2_Day1A	4	BBM_393_P108_12_03_ISS_012.raw	40032776
AZYX-1	FLLRPLIPTNLVR	3	b7	1	light	N2_Day1A	1	BBM_393_P108_12_03_ISS_006.raw	14349762
AZYX-1	FLLRPLIPTNLVR	3	b7	1	light	N2_Day1A	2	BBM_393_P108_12_03_ISS_007.raw	28435870
AZYX-1	FLLRPLIPTNLVR	3	b7	1	light	N2_Day1A	3	BBM_393_P108_12_03_ISS_001.raw	13959892
AZYX-1	FLLRPLIPTNLVR	3	b7	1	light	N2_Day1A	4	BBM_393_P108_12_03_ISS_012.raw	22057324
AZYX-1	SATFIETPMR	2	y8	1	light	N2_Day1A	1	BBM_393_P108_12_03_ISS_006.raw	2278814
AZYX-1	SATFIETPMR	2	y8	1	light	N2_Day1A	2	BBM_393_P108_12_03_ISS_007.raw	4925418
AZYX-1	SATFIETPMR	2	y8	1	light	N2_Day1A	3	BBM_393_P108_12_03_ISS_001.raw	2120634
AZYX-1	SATFIETPMR	2	y8	1	light	N2_Day1A	4	BBM_393_P108_12_03_ISS_012.raw	4606365
AZYX-1	SATFIETPMR	2	y7	1	light	N2_Day1A	1	BBM_393_P108_12_03_ISS_006.raw	5868251
AZYX-1	SATFIETPMR	2	y7	1	light	N2_Day1A	2	BBM_393_P108_12_03_ISS_007.raw	12008624
AZYX-1	SATFIETPMR	2	y7	1	light	N2_Day1A	3	BBM_393_P108_12_03_ISS_001.raw	5025173
AZYX-1	SATFIETPMR	2	y7	1	light	N2_Day1A	4	BBM_393_P108_12_03_ISS_012.raw	10518222
AZYX-1	SATFIETPMR	2	y6	1	light	N2_Day1A	1	BBM_393_P108_12_03_ISS_006.raw	10814933
AZYX-1	SATFIETPMR	2	y6	1	light	N2_Day1A	2	BBM_393_P108_12_03_ISS_007.raw	24102584
AZYX-1	SATFIETPMR	2	y6	1	light	N2_Day1A	3	BBM_393_P108_12_03_ISS_001.raw	10163354
AZYX-1	SATFIETPMR	2	y6	1	light	N2_Day1A	4	BBM_393_P108_12_03_ISS_012.raw	20090230
AZYX-1	SATFIETPMR	2	y5	1	light	N2_Day1A	1	BBM_393_P108_12_03_ISS_006.raw	11347367
AZYX-1	SATFIETPMR	2	y5	1	light	N2_Day1A	2	BBM_393_P108_12_03_ISS_007.raw	26263876
AZYX-1	SATFIETPMR	2	y5	1	light	N2_Day1A	3	BBM_393_P108_12_03_ISS_001.raw	10113993
AZYX-1	SATFIETPMR	2	y5	1	light	N2_Day1A	4	BBM_393_P108_12_03_ISS_012.raw	22104940
AZYX-1	SATFIETPMR	2	y4	1	light	N2_Day1A	1	BBM_393_P108_12_03_ISS_006.raw	5662812
AZYX-1	SATFIETPMR	2	y4	1	light	N2_Day1A	2	BBM_393_P108_12_03_ISS_007.raw	13662964
AZYX-1	SATFIETPMR	2	y4	1	light	N2_Day1A	3	BBM_393_P108_12_03_ISS_001.raw	4968328
AZYX-1	SATFIETPMR	2	y4	1	light	N2_Day1A	4	BBM_393_P108_12_03_ISS_012.raw	10851271
AZYX-1	SATFIETPMR	2	y3	1	light	N2_Day1A	1	BBM_393_P108_12_03_ISS_006.raw	2329717
AZYX-1	SATFIETPMR	2	y3	1	light	N2_Day1A	2	BBM_393_P108_12_03_ISS_007.raw	6171111
AZYX-1	SATFIETPMR	2	y3	1	light	N2_Day1A	3	BBM_393_P108_12_03_ISS_001.raw	2169039
AZYX-1	SATFIETPMR	2	y3	1	light	N2_Day1A	4	BBM_393_P108_12_03_ISS_012.raw	5126259
GPD-3	GAGQNIIPASTGAAK	2	y11	1	light	LSC1898_Day1A	1	BBM_393_P108_12_03_ISS_016.raw	103634312
GPD-3	GAGQNIIPASTGAAK	2	y11	1	light	LSC1898_Day1A	2	BBM_393_P108_12_03_ISS_015.raw	168267664
GPD-3	GAGQNIIPASTGAAK	2	y11	1	light	LSC1898_Day1A	3	BBM_393_P108_12_03_ISS_003.raw	115989744
GPD-3	GAGQNIIPASTGAAK	2	y11	1	light	LSC1898_Day1A	4	BBM_393_P108_12_03_ISS_005.raw	39346156
GPD-3	GAGQNIIPASTGAAK	2	y10	1	light	LSC1898_Day1A	1	BBM_393_P108_12_03_ISS_016.raw	92706024
GPD-3	GAGQNIIPASTGAAK	2	y10	1	light	LSC1898_Day1A	2	BBM_393_P108_12_03_ISS_015.raw	143025296
GPD-3	GAGQNIIPASTGAAK	2	y10	1	light	LSC1898_Day1A	3	BBM_393_P108_12_03_ISS_003.raw	99624640
GPD-3	GAGQNIIPASTGAAK	2	y10	1	light	LSC1898_Day1A	4	BBM_393_P108_12_03_ISS_005.raw	34710456
GPD-3	GAGQNIIPASTGAAK	2	y9	1	light	LSC1898_Day1A	1	BBM_393_P108_12_03_ISS_016.raw	378818944
GPD-3	GAGQNIIPASTGAAK	2	y9	1	light	LSC1898_Day1A	2	BBM_393_P108_12_03_ISS_015.raw	591280960
GPD-3	GAGQNIIPASTGAAK	2	y9	1	light	LSC1898_Day1A	3	BBM_393_P108_12_03_ISS_003.raw	421509568
GPD-3	GAGQNIIPASTGAAK	2	y9	1	light	LSC1898_Day1A	4	BBM_393_P108_12_03_ISS_005.raw	141276704
GPD-3	GAGQNIIPASTGAAK	2	y8	1	light	LSC1898_Day1A	1	BBM_393_P108_12_03_ISS_016.raw	841049600
GPD-3	GAGQNIIPASTGAAK	2	y8	1	light	LSC1898_Day1A	2	BBM_393_P108_12_03_ISS_015.raw	1311270400
GPD-3	GAGQNIIPASTGAAK	2	y8	1	light	LSC1898_Day1A	3	BBM_393_P108_12_03_ISS_003.raw	933369344
GPD-3	GAGQNIIPASTGAAK	2	y8	1	light	LSC1898_Day1A	4	BBM_393_P108_12_03_ISS_005.raw	304912448
GPD-3	GAGQNIIPASTGAAK	2	b4	1	light	LSC1898_Day1A	1	BBM_393_P108_12_03_ISS_016.raw	52878336
GPD-3	GAGQNIIPASTGAAK	2	b4	1	light	LSC1898_Day1A	2	BBM_393_P108_12_03_ISS_015.raw	86359968
GPD-3	GAGQNIIPASTGAAK	2	b4	1	light	LSC1898_Day1A	3	BBM_393_P108_12_03_ISS_003.raw	60822444
GPD-3	GAGQNIIPASTGAAK	2	b4	1	light	LSC1898_Day1A	4	BBM_393_P108_12_03_ISS_005.raw	18166746
GPD-3	GAGQNIIPASTGAAK	2	b6	1	light	LSC1898_Day1A	1	BBM_393_P108_12_03_ISS_016.raw	96903976
GPD-3	GAGQNIIPASTGAAK	2	b6	1	light	LSC1898_Day1A	2	BBM_393_P108_12_03_ISS_015.raw	152036240
GPD-3	GAGQNIIPASTGAAK	2	b6	1	light	LSC1898_Day1A	3	BBM_393_P108_12_03_ISS_003.raw	107198336
GPD-3	GAGQNIIPASTGAAK	2	b6	1	light	LSC1898_Day1A	4	BBM_393_P108_12_03_ISS_005.raw	33969404
GPD-3	VIPELNGK	2	y6	1	light	LSC1898_Day1A	1	BBM_393_P108_12_03_ISS_016.raw	150609584
GPD-3	VIPELNGK	2	y6	1	light	LSC1898_Day1A	2	BBM_393_P108_12_03_ISS_015.raw	229742736
GPD-3	VIPELNGK	2	y6	1	light	LSC1898_Day1A	3	BBM_393_P108_12_03_ISS_003.raw	187451056
GPD-3	VIPELNGK	2	y6	1	light	LSC1898_Day1A	4	BBM_393_P108_12_03_ISS_005.raw	46412672
GPD-3	VIPELNGK	2	y5	1	light	LSC1898_Day1A	1	BBM_393_P108_12_03_ISS_016.raw	28440258
GPD-3	VIPELNGK	2	y5	1	light	LSC1898_Day1A	2	BBM_393_P108_12_03_ISS_015.raw	47964704
GPD-3	VIPELNGK	2	y5	1	light	LSC1898_Day1A	3	BBM_393_P108_12_03_ISS_003.raw	38615120
GPD-3	VIPELNGK	2	y5	1	light	LSC1898_Day1A	4	BBM_393_P108_12_03_ISS_005.raw	8771026
GPD-3	VIPELNGK	2	y4	1	light	LSC1898_Day1A	1	BBM_393_P108_12_03_ISS_016.raw	38700492
GPD-3	VIPELNGK	2	y4	1	light	LSC1898_Day1A	2	BBM_393_P108_12_03_ISS_015.raw	58752932
GPD-3	VIPELNGK	2	y4	1	light	LSC1898_Day1A	3	BBM_393_P108_12_03_ISS_003.raw	48634236
GPD-3	VIPELNGK	2	y4	1	light	LSC1898_Day1A	4	BBM_393_P108_12_03_ISS_005.raw	11640993
GPD-3	VIPELNGK	2	y3	1	light	LSC1898_Day1A	1	BBM_393_P108_12_03_ISS_016.raw	24212588
GPD-3	VIPELNGK	2	y3	1	light	LSC1898_Day1A	2	BBM_393_P108_12_03_ISS_015.raw	36879848
GPD-3	VIPELNGK	2	y3	1	light	LSC1898_Day1A	3	BBM_393_P108_12_03_ISS_003.raw	30181516
GPD-3	VIPELNGK	2	y3	1	light	LSC1898_Day1A	4	BBM_393_P108_12_03_ISS_005.raw	7152273
GPD-3	VIPELNGK	2	y7	2	light	LSC1898_Day1A	1	BBM_393_P108_12_03_ISS_016.raw	1107352
GPD-3	VIPELNGK	2	y7	2	light	LSC1898_Day1A	2	BBM_393_P108_12_03_ISS_015.raw	1738854
GPD-3	VIPELNGK	2	y7	2	light	LSC1898_Day1A	3	BBM_393_P108_12_03_ISS_003.raw	1358428
GPD-3	VIPELNGK	2	y7	2	light	LSC1898_Day1A	4	BBM_393_P108_12_03_ISS_005.raw	407283
GPD-3	VIPELNGK	2	y6	2	light	LSC1898_Day1A	1	BBM_393_P108_12_03_ISS_016.raw	201379648
GPD-3	VIPELNGK	2	y6	2	light	LSC1898_Day1A	2	BBM_393_P108_12_03_ISS_015.raw	304171232
GPD-3	VIPELNGK	2	y6	2	light	LSC1898_Day1A	3	BBM_393_P108_12_03_ISS_003.raw	246950400
GPD-3	VIPELNGK	2	y6	2	light	LSC1898_Day1A	4	BBM_393_P108_12_03_ISS_005.raw	53044936
GPD-3	VPTPDVSVVDLTAR	2	y12	1	light	LSC1898_Day1A	1	BBM_393_P108_12_03_ISS_016.raw	152438272
GPD-3	VPTPDVSVVDLTAR	2	y12	1	light	LSC1898_Day1A	2	BBM_393_P108_12_03_ISS_015.raw	235489200
GPD-3	VPTPDVSVVDLTAR	2	y12	1	light	LSC1898_Day1A	3	BBM_393_P108_12_03_ISS_003.raw	173055232
GPD-3	VPTPDVSVVDLTAR	2	y12	1	light	LSC1898_Day1A	4	BBM_393_P108_12_03_ISS_005.raw	65647044
GPD-3	VPTPDVSVVDLTAR	2	y11	1	light	LSC1898_Day1A	1	BBM_393_P108_12_03_ISS_016.raw	510973664
GPD-3	VPTPDVSVVDLTAR	2	y11	1	light	LSC1898_Day1A	2	BBM_393_P108_12_03_ISS_015.raw	779436416
GPD-3	VPTPDVSVVDLTAR	2	y11	1	light	LSC1898_Day1A	3	BBM_393_P108_12_03_ISS_003.raw	572352832
GPD-3	VPTPDVSVVDLTAR	2	y11	1	light	LSC1898_Day1A	4	BBM_393_P108_12_03_ISS_005.raw	217548896
GPD-3	VPTPDVSVVDLTAR	2	y8	1	light	LSC1898_Day1A	1	BBM_393_P108_12_03_ISS_016.raw	282314432
GPD-3	VPTPDVSVVDLTAR	2	y8	1	light	LSC1898_Day1A	2	BBM_393_P108_12_03_ISS_015.raw	433856384
GPD-3	VPTPDVSVVDLTAR	2	y8	1	light	LSC1898_Day1A	3	BBM_393_P108_12_03_ISS_003.raw	316581984
GPD-3	VPTPDVSVVDLTAR	2	y8	1	light	LSC1898_Day1A	4	BBM_393_P108_12_03_ISS_005.raw	122368408
GPD-3	VPTPDVSVVDLTAR	2	y6	1	light	LSC1898_Day1A	1	BBM_393_P108_12_03_ISS_016.raw	163605248
GPD-3	VPTPDVSVVDLTAR	2	y6	1	light	LSC1898_Day1A	2	BBM_393_P108_12_03_ISS_015.raw	249777152
GPD-3	VPTPDVSVVDLTAR	2	y6	1	light	LSC1898_Day1A	3	BBM_393_P108_12_03_ISS_003.raw	182552960
GPD-3	VPTPDVSVVDLTAR	2	y6	1	light	LSC1898_Day1A	4	BBM_393_P108_12_03_ISS_005.raw	71030008
GPD-3	VPTPDVSVVDLTAR	2	y4	1	light	LSC1898_Day1A	1	BBM_393_P108_12_03_ISS_016.raw	163760688
GPD-3	VPTPDVSVVDLTAR	2	y4	1	light	LSC1898_Day1A	2	BBM_393_P108_12_03_ISS_015.raw	250626208
GPD-3	VPTPDVSVVDLTAR	2	y4	1	light	LSC1898_Day1A	3	BBM_393_P108_12_03_ISS_003.raw	185218944
GPD-3	VPTPDVSVVDLTAR	2	y4	1	light	LSC1898_Day1A	4	BBM_393_P108_12_03_ISS_005.raw	71975664
GPD-3	VPTPDVSVVDLTAR	2	y11	2	light	LSC1898_Day1A	1	BBM_393_P108_12_03_ISS_016.raw	461566848
GPD-3	VPTPDVSVVDLTAR	2	y11	2	light	LSC1898_Day1A	2	BBM_393_P108_12_03_ISS_015.raw	684046784
GPD-3	VPTPDVSVVDLTAR	2	y11	2	light	LSC1898_Day1A	3	BBM_393_P108_12_03_ISS_003.raw	536377056
GPD-3	VPTPDVSVVDLTAR	2	y11	2	light	LSC1898_Day1A	4	BBM_393_P108_12_03_ISS_005.raw	200667888
GPD-3	LVSWYDNEFGYSNR	2	y10	1	light	LSC1898_Day1A	1	BBM_393_P108_12_03_ISS_016.raw	264632912
GPD-3	LVSWYDNEFGYSNR	2	y10	1	light	LSC1898_Day1A	2	BBM_393_P108_12_03_ISS_015.raw	339982432
GPD-3	LVSWYDNEFGYSNR	2	y10	1	light	LSC1898_Day1A	3	BBM_393_P108_12_03_ISS_003.raw	269838784
GPD-3	LVSWYDNEFGYSNR	2	y10	1	light	LSC1898_Day1A	4	BBM_393_P108_12_03_ISS_005.raw	140860704
GPD-3	LVSWYDNEFGYSNR	2	y9	1	light	LSC1898_Day1A	1	BBM_393_P108_12_03_ISS_016.raw	217482832
GPD-3	LVSWYDNEFGYSNR	2	y9	1	light	LSC1898_Day1A	2	BBM_393_P108_12_03_ISS_015.raw	272197376
GPD-3	LVSWYDNEFGYSNR	2	y9	1	light	LSC1898_Day1A	3	BBM_393_P108_12_03_ISS_003.raw	220890896
GPD-3	LVSWYDNEFGYSNR	2	y9	1	light	LSC1898_Day1A	4	BBM_393_P108_12_03_ISS_005.raw	115565672
GPD-3	LVSWYDNEFGYSNR	2	y6	1	light	LSC1898_Day1A	1	BBM_393_P108_12_03_ISS_016.raw	183418672
GPD-3	LVSWYDNEFGYSNR	2	y6	1	light	LSC1898_Day1A	2	BBM_393_P108_12_03_ISS_015.raw	236836464
GPD-3	LVSWYDNEFGYSNR	2	y6	1	light	LSC1898_Day1A	3	BBM_393_P108_12_03_ISS_003.raw	187708240
GPD-3	LVSWYDNEFGYSNR	2	y6	1	light	LSC1898_Day1A	4	BBM_393_P108_12_03_ISS_005.raw	92806160
GPD-3	LVSWYDNEFGYSNR	2	y5	1	light	LSC1898_Day1A	1	BBM_393_P108_12_03_ISS_016.raw	184267440
GPD-3	LVSWYDNEFGYSNR	2	y5	1	light	LSC1898_Day1A	2	BBM_393_P108_12_03_ISS_015.raw	237804992
GPD-3	LVSWYDNEFGYSNR	2	y5	1	light	LSC1898_Day1A	3	BBM_393_P108_12_03_ISS_003.raw	188530016
GPD-3	LVSWYDNEFGYSNR	2	y5	1	light	LSC1898_Day1A	4	BBM_393_P108_12_03_ISS_005.raw	97104192
GPD-3	LVSWYDNEFGYSNR	2	y3	1	light	LSC1898_Day1A	1	BBM_393_P108_12_03_ISS_016.raw	134319952
GPD-3	LVSWYDNEFGYSNR	2	y3	1	light	LSC1898_Day1A	2	BBM_393_P108_12_03_ISS_015.raw	182317024
GPD-3	LVSWYDNEFGYSNR	2	y3	1	light	LSC1898_Day1A	3	BBM_393_P108_12_03_ISS_003.raw	140021184
GPD-3	LVSWYDNEFGYSNR	2	y3	1	light	LSC1898_Day1A	4	BBM_393_P108_12_03_ISS_005.raw	71319152
GPD-3	LVSWYDNEFGYSNR	2	b3	1	light	LSC1898_Day1A	1	BBM_393_P108_12_03_ISS_016.raw	103877416
GPD-3	LVSWYDNEFGYSNR	2	b3	1	light	LSC1898_Day1A	2	BBM_393_P108_12_03_ISS_015.raw	143340880
GPD-3	LVSWYDNEFGYSNR	2	b3	1	light	LSC1898_Day1A	3	BBM_393_P108_12_03_ISS_003.raw	108745976
GPD-3	LVSWYDNEFGYSNR	2	b3	1	light	LSC1898_Day1A	4	BBM_393_P108_12_03_ISS_005.raw	56347984
GPD-3	GAGQNIIPASTGAAK	2	y11	1	light	N2_Day1A	1	BBM_393_P108_12_03_ISS_006.raw	69136088
GPD-3	GAGQNIIPASTGAAK	2	y11	1	light	N2_Day1A	2	BBM_393_P108_12_03_ISS_007.raw	151919744
GPD-3	GAGQNIIPASTGAAK	2	y11	1	light	N2_Day1A	3	BBM_393_P108_12_03_ISS_001.raw	50175668
GPD-3	GAGQNIIPASTGAAK	2	y11	1	light	N2_Day1A	4	BBM_393_P108_12_03_ISS_012.raw	134806800
GPD-3	GAGQNIIPASTGAAK	2	y10	1	light	N2_Day1A	1	BBM_393_P108_12_03_ISS_006.raw	61118840
GPD-3	GAGQNIIPASTGAAK	2	y10	1	light	N2_Day1A	2	BBM_393_P108_12_03_ISS_007.raw	134367952
GPD-3	GAGQNIIPASTGAAK	2	y10	1	light	N2_Day1A	3	BBM_393_P108_12_03_ISS_001.raw	43698540
GPD-3	GAGQNIIPASTGAAK	2	y10	1	light	N2_Day1A	4	BBM_393_P108_12_03_ISS_012.raw	118238032
GPD-3	GAGQNIIPASTGAAK	2	y9	1	light	N2_Day1A	1	BBM_393_P108_12_03_ISS_006.raw	252136224
GPD-3	GAGQNIIPASTGAAK	2	y9	1	light	N2_Day1A	2	BBM_393_P108_12_03_ISS_007.raw	558131776
GPD-3	GAGQNIIPASTGAAK	2	y9	1	light	N2_Day1A	3	BBM_393_P108_12_03_ISS_001.raw	180117392
GPD-3	GAGQNIIPASTGAAK	2	y9	1	light	N2_Day1A	4	BBM_393_P108_12_03_ISS_012.raw	488690112
GPD-3	GAGQNIIPASTGAAK	2	y8	1	light	N2_Day1A	1	BBM_393_P108_12_03_ISS_006.raw	546166848
GPD-3	GAGQNIIPASTGAAK	2	y8	1	light	N2_Day1A	2	BBM_393_P108_12_03_ISS_007.raw	1230839168
GPD-3	GAGQNIIPASTGAAK	2	y8	1	light	N2_Day1A	3	BBM_393_P108_12_03_ISS_001.raw	394914944
GPD-3	GAGQNIIPASTGAAK	2	y8	1	light	N2_Day1A	4	BBM_393_P108_12_03_ISS_012.raw	1082403968
GPD-3	GAGQNIIPASTGAAK	2	b4	1	light	N2_Day1A	1	BBM_393_P108_12_03_ISS_006.raw	34498432
GPD-3	GAGQNIIPASTGAAK	2	b4	1	light	N2_Day1A	2	BBM_393_P108_12_03_ISS_007.raw	77343232
GPD-3	GAGQNIIPASTGAAK	2	b4	1	light	N2_Day1A	3	BBM_393_P108_12_03_ISS_001.raw	24069554
GPD-3	GAGQNIIPASTGAAK	2	b4	1	light	N2_Day1A	4	BBM_393_P108_12_03_ISS_012.raw	68980272
GPD-3	GAGQNIIPASTGAAK	2	b6	1	light	N2_Day1A	1	BBM_393_P108_12_03_ISS_006.raw	62817096
GPD-3	GAGQNIIPASTGAAK	2	b6	1	light	N2_Day1A	2	BBM_393_P108_12_03_ISS_007.raw	139059888
GPD-3	GAGQNIIPASTGAAK	2	b6	1	light	N2_Day1A	3	BBM_393_P108_12_03_ISS_001.raw	44978096
GPD-3	GAGQNIIPASTGAAK	2	b6	1	light	N2_Day1A	4	BBM_393_P108_12_03_ISS_012.raw	125023312
GPD-3	VIPELNGK	2	y6	1	light	N2_Day1A	1	BBM_393_P108_12_03_ISS_006.raw	100095328
GPD-3	VIPELNGK	2	y6	1	light	N2_Day1A	2	BBM_393_P108_12_03_ISS_007.raw	221218736
GPD-3	VIPELNGK	2	y6	1	light	N2_Day1A	3	BBM_393_P108_12_03_ISS_001.raw	86938752
GPD-3	VIPELNGK	2	y6	1	light	N2_Day1A	4	BBM_393_P108_12_03_ISS_012.raw	185016960
GPD-3	VIPELNGK	2	y5	1	light	N2_Day1A	1	BBM_393_P108_12_03_ISS_006.raw	19319466
GPD-3	VIPELNGK	2	y5	1	light	N2_Day1A	2	BBM_393_P108_12_03_ISS_007.raw	43977352
GPD-3	VIPELNGK	2	y5	1	light	N2_Day1A	3	BBM_393_P108_12_03_ISS_001.raw	17232004
GPD-3	VIPELNGK	2	y5	1	light	N2_Day1A	4	BBM_393_P108_12_03_ISS_012.raw	37207656
GPD-3	VIPELNGK	2	y4	1	light	N2_Day1A	1	BBM_393_P108_12_03_ISS_006.raw	26231004
GPD-3	VIPELNGK	2	y4	1	light	N2_Day1A	2	BBM_393_P108_12_03_ISS_007.raw	58027244
GPD-3	VIPELNGK	2	y4	1	light	N2_Day1A	3	BBM_393_P108_12_03_ISS_001.raw	21978828
GPD-3	VIPELNGK	2	y4	1	light	N2_Day1A	4	BBM_393_P108_12_03_ISS_012.raw	49295780
GPD-3	VIPELNGK	2	y3	1	light	N2_Day1A	1	BBM_393_P108_12_03_ISS_006.raw	16183806
GPD-3	VIPELNGK	2	y3	1	light	N2_Day1A	2	BBM_393_P108_12_03_ISS_007.raw	36901760
GPD-3	VIPELNGK	2	y3	1	light	N2_Day1A	3	BBM_393_P108_12_03_ISS_001.raw	13376270
GPD-3	VIPELNGK	2	y3	1	light	N2_Day1A	4	BBM_393_P108_12_03_ISS_012.raw	29930152
GPD-3	VIPELNGK	2	y7	2	light	N2_Day1A	1	BBM_393_P108_12_03_ISS_006.raw	756466
GPD-3	VIPELNGK	2	y7	2	light	N2_Day1A	2	BBM_393_P108_12_03_ISS_007.raw	1843435
GPD-3	VIPELNGK	2	y7	2	light	N2_Day1A	3	BBM_393_P108_12_03_ISS_001.raw	676293
GPD-3	VIPELNGK	2	y7	2	light	N2_Day1A	4	BBM_393_P108_12_03_ISS_012.raw	1359856
GPD-3	VIPELNGK	2	y6	2	light	N2_Day1A	1	BBM_393_P108_12_03_ISS_006.raw	131426344
GPD-3	VIPELNGK	2	y6	2	light	N2_Day1A	2	BBM_393_P108_12_03_ISS_007.raw	299516736
GPD-3	VIPELNGK	2	y6	2	light	N2_Day1A	3	BBM_393_P108_12_03_ISS_001.raw	110359624
GPD-3	VIPELNGK	2	y6	2	light	N2_Day1A	4	BBM_393_P108_12_03_ISS_012.raw	248821456
GPD-3	VPTPDVSVVDLTAR	2	y12	1	light	N2_Day1A	1	BBM_393_P108_12_03_ISS_006.raw	95398304
GPD-3	VPTPDVSVVDLTAR	2	y12	1	light	N2_Day1A	2	BBM_393_P108_12_03_ISS_007.raw	233253072
GPD-3	VPTPDVSVVDLTAR	2	y12	1	light	N2_Day1A	3	BBM_393_P108_12_03_ISS_001.raw	79973328
GPD-3	VPTPDVSVVDLTAR	2	y12	1	light	N2_Day1A	4	BBM_393_P108_12_03_ISS_012.raw	187060416
GPD-3	VPTPDVSVVDLTAR	2	y11	1	light	N2_Day1A	1	BBM_393_P108_12_03_ISS_006.raw	317165888
GPD-3	VPTPDVSVVDLTAR	2	y11	1	light	N2_Day1A	2	BBM_393_P108_12_03_ISS_007.raw	769568000
GPD-3	VPTPDVSVVDLTAR	2	y11	1	light	N2_Day1A	3	BBM_393_P108_12_03_ISS_001.raw	269306848
GPD-3	VPTPDVSVVDLTAR	2	y11	1	light	N2_Day1A	4	BBM_393_P108_12_03_ISS_012.raw	625640320
GPD-3	VPTPDVSVVDLTAR	2	y8	1	light	N2_Day1A	1	BBM_393_P108_12_03_ISS_006.raw	178009680
GPD-3	VPTPDVSVVDLTAR	2	y8	1	light	N2_Day1A	2	BBM_393_P108_12_03_ISS_007.raw	426076064
GPD-3	VPTPDVSVVDLTAR	2	y8	1	light	N2_Day1A	3	BBM_393_P108_12_03_ISS_001.raw	149664992
GPD-3	VPTPDVSVVDLTAR	2	y8	1	light	N2_Day1A	4	BBM_393_P108_12_03_ISS_012.raw	346934272
GPD-3	VPTPDVSVVDLTAR	2	y6	1	light	N2_Day1A	1	BBM_393_P108_12_03_ISS_006.raw	103742592
GPD-3	VPTPDVSVVDLTAR	2	y6	1	light	N2_Day1A	2	BBM_393_P108_12_03_ISS_007.raw	242868288
GPD-3	VPTPDVSVVDLTAR	2	y6	1	light	N2_Day1A	3	BBM_393_P108_12_03_ISS_001.raw	86489384
GPD-3	VPTPDVSVVDLTAR	2	y6	1	light	N2_Day1A	4	BBM_393_P108_12_03_ISS_012.raw	198391456
GPD-3	VPTPDVSVVDLTAR	2	y4	1	light	N2_Day1A	1	BBM_393_P108_12_03_ISS_006.raw	104248360
GPD-3	VPTPDVSVVDLTAR	2	y4	1	light	N2_Day1A	2	BBM_393_P108_12_03_ISS_007.raw	237731584
GPD-3	VPTPDVSVVDLTAR	2	y4	1	light	N2_Day1A	3	BBM_393_P108_12_03_ISS_001.raw	87347168
GPD-3	VPTPDVSVVDLTAR	2	y4	1	light	N2_Day1A	4	BBM_393_P108_12_03_ISS_012.raw	204861200
GPD-3	VPTPDVSVVDLTAR	2	y11	2	light	N2_Day1A	1	BBM_393_P108_12_03_ISS_006.raw	287225184
GPD-3	VPTPDVSVVDLTAR	2	y11	2	light	N2_Day1A	2	BBM_393_P108_12_03_ISS_007.raw	671763520
GPD-3	VPTPDVSVVDLTAR	2	y11	2	light	N2_Day1A	3	BBM_393_P108_12_03_ISS_001.raw	260164176
GPD-3	VPTPDVSVVDLTAR	2	y11	2	light	N2_Day1A	4	BBM_393_P108_12_03_ISS_012.raw	574932480
GPD-3	LVSWYDNEFGYSNR	2	y10	1	light	N2_Day1A	1	BBM_393_P108_12_03_ISS_006.raw	166280832
GPD-3	LVSWYDNEFGYSNR	2	y10	1	light	N2_Day1A	2	BBM_393_P108_12_03_ISS_007.raw	346474624
GPD-3	LVSWYDNEFGYSNR	2	y10	1	light	N2_Day1A	3	BBM_393_P108_12_03_ISS_001.raw	160145424
GPD-3	LVSWYDNEFGYSNR	2	y10	1	light	N2_Day1A	4	BBM_393_P108_12_03_ISS_012.raw	329663744
GPD-3	LVSWYDNEFGYSNR	2	y9	1	light	N2_Day1A	1	BBM_393_P108_12_03_ISS_006.raw	135757712
GPD-3	LVSWYDNEFGYSNR	2	y9	1	light	N2_Day1A	2	BBM_393_P108_12_03_ISS_007.raw	281155616
GPD-3	LVSWYDNEFGYSNR	2	y9	1	light	N2_Day1A	3	BBM_393_P108_12_03_ISS_001.raw	129930144
GPD-3	LVSWYDNEFGYSNR	2	y9	1	light	N2_Day1A	4	BBM_393_P108_12_03_ISS_012.raw	265951376
GPD-3	LVSWYDNEFGYSNR	2	y6	1	light	N2_Day1A	1	BBM_393_P108_12_03_ISS_006.raw	114709096
GPD-3	LVSWYDNEFGYSNR	2	y6	1	light	N2_Day1A	2	BBM_393_P108_12_03_ISS_007.raw	241113040
GPD-3	LVSWYDNEFGYSNR	2	y6	1	light	N2_Day1A	3	BBM_393_P108_12_03_ISS_001.raw	107180216
GPD-3	LVSWYDNEFGYSNR	2	y6	1	light	N2_Day1A	4	BBM_393_P108_12_03_ISS_012.raw	225128512
GPD-3	LVSWYDNEFGYSNR	2	y5	1	light	N2_Day1A	1	BBM_393_P108_12_03_ISS_006.raw	115376408
GPD-3	LVSWYDNEFGYSNR	2	y5	1	light	N2_Day1A	2	BBM_393_P108_12_03_ISS_007.raw	242223552
GPD-3	LVSWYDNEFGYSNR	2	y5	1	light	N2_Day1A	3	BBM_393_P108_12_03_ISS_001.raw	107004888
GPD-3	LVSWYDNEFGYSNR	2	y5	1	light	N2_Day1A	4	BBM_393_P108_12_03_ISS_012.raw	221789376
GPD-3	LVSWYDNEFGYSNR	2	y3	1	light	N2_Day1A	1	BBM_393_P108_12_03_ISS_006.raw	86537504
GPD-3	LVSWYDNEFGYSNR	2	y3	1	light	N2_Day1A	2	BBM_393_P108_12_03_ISS_007.raw	182715936
GPD-3	LVSWYDNEFGYSNR	2	y3	1	light	N2_Day1A	3	BBM_393_P108_12_03_ISS_001.raw	78962376
GPD-3	LVSWYDNEFGYSNR	2	y3	1	light	N2_Day1A	4	BBM_393_P108_12_03_ISS_012.raw	160540112
GPD-3	LVSWYDNEFGYSNR	2	b3	1	light	N2_Day1A	1	BBM_393_P108_12_03_ISS_006.raw	66765424
GPD-3	LVSWYDNEFGYSNR	2	b3	1	light	N2_Day1A	2	BBM_393_P108_12_03_ISS_007.raw	143250800
GPD-3	LVSWYDNEFGYSNR	2	b3	1	light	N2_Day1A	3	BBM_393_P108_12_03_ISS_001.raw	61746668
GPD-3	LVSWYDNEFGYSNR	2	b3	1	light	N2_Day1A	4	BBM_393_P108_12_03_ISS_012.raw	125918728
HIS-24	APVAHPPYINMIK	3	y8	1	light	LSC1898_Day1A	1	BBM_393_P108_12_03_ISS_016.raw	2915909
HIS-24	APVAHPPYINMIK	3	y8	1	light	LSC1898_Day1A	2	BBM_393_P108_12_03_ISS_015.raw	4394077
HIS-24	APVAHPPYINMIK	3	y8	1	light	LSC1898_Day1A	3	BBM_393_P108_12_03_ISS_003.raw	3245566
HIS-24	APVAHPPYINMIK	3	y8	1	light	LSC1898_Day1A	4	BBM_393_P108_12_03_ISS_005.raw	1277219
HIS-24	APVAHPPYINMIK	3	y7	1	light	LSC1898_Day1A	1	BBM_393_P108_12_03_ISS_016.raw	1056624
HIS-24	APVAHPPYINMIK	3	y7	1	light	LSC1898_Day1A	2	BBM_393_P108_12_03_ISS_015.raw	1429085
HIS-24	APVAHPPYINMIK	3	y7	1	light	LSC1898_Day1A	3	BBM_393_P108_12_03_ISS_003.raw	1207868
HIS-24	APVAHPPYINMIK	3	y7	1	light	LSC1898_Day1A	4	BBM_393_P108_12_03_ISS_005.raw	401732
HIS-24	APVAHPPYINMIK	3	y11	2	light	LSC1898_Day1A	1	BBM_393_P108_12_03_ISS_016.raw	874144
HIS-24	APVAHPPYINMIK	3	y11	2	light	LSC1898_Day1A	2	BBM_393_P108_12_03_ISS_015.raw	1407643
HIS-24	APVAHPPYINMIK	3	y11	2	light	LSC1898_Day1A	3	BBM_393_P108_12_03_ISS_003.raw	1112673
HIS-24	APVAHPPYINMIK	3	y11	2	light	LSC1898_Day1A	4	BBM_393_P108_12_03_ISS_005.raw	415546
HIS-24	APVAHPPYINMIK	3	y8	2	light	LSC1898_Day1A	1	BBM_393_P108_12_03_ISS_016.raw	3040286
HIS-24	APVAHPPYINMIK	3	y8	2	light	LSC1898_Day1A	2	BBM_393_P108_12_03_ISS_015.raw	4919860
HIS-24	APVAHPPYINMIK	3	y8	2	light	LSC1898_Day1A	3	BBM_393_P108_12_03_ISS_003.raw	3469562
HIS-24	APVAHPPYINMIK	3	y8	2	light	LSC1898_Day1A	4	BBM_393_P108_12_03_ISS_005.raw	1255414
HIS-24	APVAHPPYINMIK	3	y7	2	light	LSC1898_Day1A	1	BBM_393_P108_12_03_ISS_016.raw	367059
HIS-24	APVAHPPYINMIK	3	y7	2	light	LSC1898_Day1A	2	BBM_393_P108_12_03_ISS_015.raw	741446
HIS-24	APVAHPPYINMIK	3	y7	2	light	LSC1898_Day1A	3	BBM_393_P108_12_03_ISS_003.raw	564535
HIS-24	APVAHPPYINMIK	3	y7	2	light	LSC1898_Day1A	4	BBM_393_P108_12_03_ISS_005.raw	167467
HIS-24	APVAHPPYINMIK	3	y12	3	light	LSC1898_Day1A	1	BBM_393_P108_12_03_ISS_016.raw	2327332
HIS-24	APVAHPPYINMIK	3	y12	3	light	LSC1898_Day1A	2	BBM_393_P108_12_03_ISS_015.raw	3624651
HIS-24	APVAHPPYINMIK	3	y12	3	light	LSC1898_Day1A	3	BBM_393_P108_12_03_ISS_003.raw	2654561
HIS-24	APVAHPPYINMIK	3	y12	3	light	LSC1898_Day1A	4	BBM_393_P108_12_03_ISS_005.raw	1009549
HIS-24	FISQNYK	2	y6	1	light	LSC1898_Day1A	1	BBM_393_P108_12_03_ISS_016.raw	3292762
HIS-24	FISQNYK	2	y6	1	light	LSC1898_Day1A	2	BBM_393_P108_12_03_ISS_015.raw	5682075
HIS-24	FISQNYK	2	y6	1	light	LSC1898_Day1A	3	BBM_393_P108_12_03_ISS_003.raw	3687012
HIS-24	FISQNYK	2	y6	1	light	LSC1898_Day1A	4	BBM_393_P108_12_03_ISS_005.raw	381310
HIS-24	FISQNYK	2	y5	1	light	LSC1898_Day1A	1	BBM_393_P108_12_03_ISS_016.raw	22557686
HIS-24	FISQNYK	2	y5	1	light	LSC1898_Day1A	2	BBM_393_P108_12_03_ISS_015.raw	42078212
HIS-24	FISQNYK	2	y5	1	light	LSC1898_Day1A	3	BBM_393_P108_12_03_ISS_003.raw	26093626
HIS-24	FISQNYK	2	y5	1	light	LSC1898_Day1A	4	BBM_393_P108_12_03_ISS_005.raw	2432601
HIS-24	FISQNYK	2	y4	1	light	LSC1898_Day1A	1	BBM_393_P108_12_03_ISS_016.raw	662469
HIS-24	FISQNYK	2	y4	1	light	LSC1898_Day1A	2	BBM_393_P108_12_03_ISS_015.raw	1371993
HIS-24	FISQNYK	2	y4	1	light	LSC1898_Day1A	3	BBM_393_P108_12_03_ISS_003.raw	782533
HIS-24	FISQNYK	2	y4	1	light	LSC1898_Day1A	4	BBM_393_P108_12_03_ISS_005.raw	52081
HIS-24	FISQNYK	2	y3	1	light	LSC1898_Day1A	1	BBM_393_P108_12_03_ISS_016.raw	3859996
HIS-24	FISQNYK	2	y3	1	light	LSC1898_Day1A	2	BBM_393_P108_12_03_ISS_015.raw	8258443
HIS-24	FISQNYK	2	y3	1	light	LSC1898_Day1A	3	BBM_393_P108_12_03_ISS_003.raw	4729495
HIS-24	FISQNYK	2	y3	1	light	LSC1898_Day1A	4	BBM_393_P108_12_03_ISS_005.raw	441620
HIS-24	FISQNYK	2	b3	1	light	LSC1898_Day1A	1	BBM_393_P108_12_03_ISS_016.raw	120685
HIS-24	FISQNYK	2	b3	1	light	LSC1898_Day1A	2	BBM_393_P108_12_03_ISS_015.raw	219745
HIS-24	FISQNYK	2	b3	1	light	LSC1898_Day1A	3	BBM_393_P108_12_03_ISS_003.raw	116373
HIS-24	FISQNYK	2	b3	1	light	LSC1898_Day1A	4	BBM_393_P108_12_03_ISS_005.raw	4694
HIS-24	FISQNYK	2	b6	1	light	LSC1898_Day1A	1	BBM_393_P108_12_03_ISS_016.raw	536
HIS-24	FISQNYK	2	b6	1	light	LSC1898_Day1A	2	BBM_393_P108_12_03_ISS_015.raw	9523
HIS-24	FISQNYK	2	b6	1	light	LSC1898_Day1A	3	BBM_393_P108_12_03_ISS_003.raw	4725
HIS-24	FISQNYK	2	b6	1	light	LSC1898_Day1A	4	BBM_393_P108_12_03_ISS_005.raw	0
HIS-24	LGDNVIQINAHLR	3	y8	1	light	LSC1898_Day1A	1	BBM_393_P108_12_03_ISS_016.raw	7698675
HIS-24	LGDNVIQINAHLR	3	y8	1	light	LSC1898_Day1A	2	BBM_393_P108_12_03_ISS_015.raw	9614272
HIS-24	LGDNVIQINAHLR	3	y8	1	light	LSC1898_Day1A	3	BBM_393_P108_12_03_ISS_003.raw	7178045
HIS-24	LGDNVIQINAHLR	3	y8	1	light	LSC1898_Day1A	4	BBM_393_P108_12_03_ISS_005.raw	5700930
HIS-24	LGDNVIQINAHLR	3	y7	1	light	LSC1898_Day1A	1	BBM_393_P108_12_03_ISS_016.raw	12822982
HIS-24	LGDNVIQINAHLR	3	y7	1	light	LSC1898_Day1A	2	BBM_393_P108_12_03_ISS_015.raw	15392215
HIS-24	LGDNVIQINAHLR	3	y7	1	light	LSC1898_Day1A	3	BBM_393_P108_12_03_ISS_003.raw	11492631
HIS-24	LGDNVIQINAHLR	3	y7	1	light	LSC1898_Day1A	4	BBM_393_P108_12_03_ISS_005.raw	8966590
HIS-24	LGDNVIQINAHLR	3	y6	1	light	LSC1898_Day1A	1	BBM_393_P108_12_03_ISS_016.raw	11935971
HIS-24	LGDNVIQINAHLR	3	y6	1	light	LSC1898_Day1A	2	BBM_393_P108_12_03_ISS_015.raw	14356453
HIS-24	LGDNVIQINAHLR	3	y6	1	light	LSC1898_Day1A	3	BBM_393_P108_12_03_ISS_003.raw	10389136
HIS-24	LGDNVIQINAHLR	3	y6	1	light	LSC1898_Day1A	4	BBM_393_P108_12_03_ISS_005.raw	8103127
HIS-24	LGDNVIQINAHLR	3	y5	1	light	LSC1898_Day1A	1	BBM_393_P108_12_03_ISS_016.raw	11672151
HIS-24	LGDNVIQINAHLR	3	y5	1	light	LSC1898_Day1A	2	BBM_393_P108_12_03_ISS_015.raw	14188045
HIS-24	LGDNVIQINAHLR	3	y5	1	light	LSC1898_Day1A	3	BBM_393_P108_12_03_ISS_003.raw	10147641
HIS-24	LGDNVIQINAHLR	3	y5	1	light	LSC1898_Day1A	4	BBM_393_P108_12_03_ISS_005.raw	7849230
HIS-24	LGDNVIQINAHLR	3	y4	1	light	LSC1898_Day1A	1	BBM_393_P108_12_03_ISS_016.raw	3665914
HIS-24	LGDNVIQINAHLR	3	y4	1	light	LSC1898_Day1A	2	BBM_393_P108_12_03_ISS_015.raw	4813707
HIS-24	LGDNVIQINAHLR	3	y4	1	light	LSC1898_Day1A	3	BBM_393_P108_12_03_ISS_003.raw	3177629
HIS-24	LGDNVIQINAHLR	3	y4	1	light	LSC1898_Day1A	4	BBM_393_P108_12_03_ISS_005.raw	2341638
HIS-24	LGDNVIQINAHLR	3	y8	2	light	LSC1898_Day1A	1	BBM_393_P108_12_03_ISS_016.raw	4179877
HIS-24	LGDNVIQINAHLR	3	y8	2	light	LSC1898_Day1A	2	BBM_393_P108_12_03_ISS_015.raw	5058714
HIS-24	LGDNVIQINAHLR	3	y8	2	light	LSC1898_Day1A	3	BBM_393_P108_12_03_ISS_003.raw	3501502
HIS-24	LGDNVIQINAHLR	3	y8	2	light	LSC1898_Day1A	4	BBM_393_P108_12_03_ISS_005.raw	2963302
HIS-24	ALVQAAGSGANGR	2	y10	1	light	LSC1898_Day1A	1	BBM_393_P108_12_03_ISS_016.raw	1727537
HIS-24	ALVQAAGSGANGR	2	y10	1	light	LSC1898_Day1A	2	BBM_393_P108_12_03_ISS_015.raw	2871524
HIS-24	ALVQAAGSGANGR	2	y10	1	light	LSC1898_Day1A	3	BBM_393_P108_12_03_ISS_003.raw	2293615
HIS-24	ALVQAAGSGANGR	2	y10	1	light	LSC1898_Day1A	4	BBM_393_P108_12_03_ISS_005.raw	460811
HIS-24	ALVQAAGSGANGR	2	y9	1	light	LSC1898_Day1A	1	BBM_393_P108_12_03_ISS_016.raw	3068800
HIS-24	ALVQAAGSGANGR	2	y9	1	light	LSC1898_Day1A	2	BBM_393_P108_12_03_ISS_015.raw	5606102
HIS-24	ALVQAAGSGANGR	2	y9	1	light	LSC1898_Day1A	3	BBM_393_P108_12_03_ISS_003.raw	4681582
HIS-24	ALVQAAGSGANGR	2	y9	1	light	LSC1898_Day1A	4	BBM_393_P108_12_03_ISS_005.raw	818152
HIS-24	ALVQAAGSGANGR	2	y8	1	light	LSC1898_Day1A	1	BBM_393_P108_12_03_ISS_016.raw	2948582
HIS-24	ALVQAAGSGANGR	2	y8	1	light	LSC1898_Day1A	2	BBM_393_P108_12_03_ISS_015.raw	4797451
HIS-24	ALVQAAGSGANGR	2	y8	1	light	LSC1898_Day1A	3	BBM_393_P108_12_03_ISS_003.raw	3907413
HIS-24	ALVQAAGSGANGR	2	y8	1	light	LSC1898_Day1A	4	BBM_393_P108_12_03_ISS_005.raw	703722
HIS-24	ALVQAAGSGANGR	2	y7	1	light	LSC1898_Day1A	1	BBM_393_P108_12_03_ISS_016.raw	2375007
HIS-24	ALVQAAGSGANGR	2	y7	1	light	LSC1898_Day1A	2	BBM_393_P108_12_03_ISS_015.raw	4109540
HIS-24	ALVQAAGSGANGR	2	y7	1	light	LSC1898_Day1A	3	BBM_393_P108_12_03_ISS_003.raw	3521597
HIS-24	ALVQAAGSGANGR	2	y7	1	light	LSC1898_Day1A	4	BBM_393_P108_12_03_ISS_005.raw	613950
HIS-24	ALVQAAGSGANGR	2	y6	1	light	LSC1898_Day1A	1	BBM_393_P108_12_03_ISS_016.raw	537958
HIS-24	ALVQAAGSGANGR	2	y6	1	light	LSC1898_Day1A	2	BBM_393_P108_12_03_ISS_015.raw	845283
HIS-24	ALVQAAGSGANGR	2	y6	1	light	LSC1898_Day1A	3	BBM_393_P108_12_03_ISS_003.raw	702839
HIS-24	ALVQAAGSGANGR	2	y6	1	light	LSC1898_Day1A	4	BBM_393_P108_12_03_ISS_005.raw	117182
HIS-24	ALVQAAGSGANGR	2	y5	1	light	LSC1898_Day1A	1	BBM_393_P108_12_03_ISS_016.raw	656560
HIS-24	ALVQAAGSGANGR	2	y5	1	light	LSC1898_Day1A	2	BBM_393_P108_12_03_ISS_015.raw	1090430
HIS-24	ALVQAAGSGANGR	2	y5	1	light	LSC1898_Day1A	3	BBM_393_P108_12_03_ISS_003.raw	826006
HIS-24	ALVQAAGSGANGR	2	y5	1	light	LSC1898_Day1A	4	BBM_393_P108_12_03_ISS_005.raw	123420
HIS-24	APVAHPPYINMIK	3	y8	1	light	N2_Day1A	1	BBM_393_P108_12_03_ISS_006.raw	4088933
HIS-24	APVAHPPYINMIK	3	y8	1	light	N2_Day1A	2	BBM_393_P108_12_03_ISS_007.raw	7961496
HIS-24	APVAHPPYINMIK	3	y8	1	light	N2_Day1A	3	BBM_393_P108_12_03_ISS_001.raw	2917486
HIS-24	APVAHPPYINMIK	3	y8	1	light	N2_Day1A	4	BBM_393_P108_12_03_ISS_012.raw	4901193
HIS-24	APVAHPPYINMIK	3	y7	1	light	N2_Day1A	1	BBM_393_P108_12_03_ISS_006.raw	1240805
HIS-24	APVAHPPYINMIK	3	y7	1	light	N2_Day1A	2	BBM_393_P108_12_03_ISS_007.raw	2770918
HIS-24	APVAHPPYINMIK	3	y7	1	light	N2_Day1A	3	BBM_393_P108_12_03_ISS_001.raw	1126660
HIS-24	APVAHPPYINMIK	3	y7	1	light	N2_Day1A	4	BBM_393_P108_12_03_ISS_012.raw	1635388
HIS-24	APVAHPPYINMIK	3	y11	2	light	N2_Day1A	1	BBM_393_P108_12_03_ISS_006.raw	1291848
HIS-24	APVAHPPYINMIK	3	y11	2	light	N2_Day1A	2	BBM_393_P108_12_03_ISS_007.raw	2448003
HIS-24	APVAHPPYINMIK	3	y11	2	light	N2_Day1A	3	BBM_393_P108_12_03_ISS_001.raw	936520
HIS-24	APVAHPPYINMIK	3	y11	2	light	N2_Day1A	4	BBM_393_P108_12_03_ISS_012.raw	1564170
HIS-24	APVAHPPYINMIK	3	y8	2	light	N2_Day1A	1	BBM_393_P108_12_03_ISS_006.raw	4462007
HIS-24	APVAHPPYINMIK	3	y8	2	light	N2_Day1A	2	BBM_393_P108_12_03_ISS_007.raw	8832634
HIS-24	APVAHPPYINMIK	3	y8	2	light	N2_Day1A	3	BBM_393_P108_12_03_ISS_001.raw	3149396
HIS-24	APVAHPPYINMIK	3	y8	2	light	N2_Day1A	4	BBM_393_P108_12_03_ISS_012.raw	5047422
HIS-24	APVAHPPYINMIK	3	y7	2	light	N2_Day1A	1	BBM_393_P108_12_03_ISS_006.raw	641506
HIS-24	APVAHPPYINMIK	3	y7	2	light	N2_Day1A	2	BBM_393_P108_12_03_ISS_007.raw	1225599
HIS-24	APVAHPPYINMIK	3	y7	2	light	N2_Day1A	3	BBM_393_P108_12_03_ISS_001.raw	544923
HIS-24	APVAHPPYINMIK	3	y7	2	light	N2_Day1A	4	BBM_393_P108_12_03_ISS_012.raw	773522
HIS-24	APVAHPPYINMIK	3	y12	3	light	N2_Day1A	1	BBM_393_P108_12_03_ISS_006.raw	3469703
HIS-24	APVAHPPYINMIK	3	y12	3	light	N2_Day1A	2	BBM_393_P108_12_03_ISS_007.raw	6595934
HIS-24	APVAHPPYINMIK	3	y12	3	light	N2_Day1A	3	BBM_393_P108_12_03_ISS_001.raw	2214625
HIS-24	APVAHPPYINMIK	3	y12	3	light	N2_Day1A	4	BBM_393_P108_12_03_ISS_012.raw	4151243
HIS-24	FISQNYK	2	y6	1	light	N2_Day1A	1	BBM_393_P108_12_03_ISS_006.raw	960606
HIS-24	FISQNYK	2	y6	1	light	N2_Day1A	2	BBM_393_P108_12_03_ISS_007.raw	6644006
HIS-24	FISQNYK	2	y6	1	light	N2_Day1A	3	BBM_393_P108_12_03_ISS_001.raw	770267
HIS-24	FISQNYK	2	y6	1	light	N2_Day1A	4	BBM_393_P108_12_03_ISS_012.raw	2870857
HIS-24	FISQNYK	2	y5	1	light	N2_Day1A	1	BBM_393_P108_12_03_ISS_006.raw	6274540
HIS-24	FISQNYK	2	y5	1	light	N2_Day1A	2	BBM_393_P108_12_03_ISS_007.raw	47620904
HIS-24	FISQNYK	2	y5	1	light	N2_Day1A	3	BBM_393_P108_12_03_ISS_001.raw	5176136
HIS-24	FISQNYK	2	y5	1	light	N2_Day1A	4	BBM_393_P108_12_03_ISS_012.raw	20094198
HIS-24	FISQNYK	2	y4	1	light	N2_Day1A	1	BBM_393_P108_12_03_ISS_006.raw	170378
HIS-24	FISQNYK	2	y4	1	light	N2_Day1A	2	BBM_393_P108_12_03_ISS_007.raw	1471784
HIS-24	FISQNYK	2	y4	1	light	N2_Day1A	3	BBM_393_P108_12_03_ISS_001.raw	133545
HIS-24	FISQNYK	2	y4	1	light	N2_Day1A	4	BBM_393_P108_12_03_ISS_012.raw	551392
HIS-24	FISQNYK	2	y3	1	light	N2_Day1A	1	BBM_393_P108_12_03_ISS_006.raw	975900
HIS-24	FISQNYK	2	y3	1	light	N2_Day1A	2	BBM_393_P108_12_03_ISS_007.raw	8592213
HIS-24	FISQNYK	2	y3	1	light	N2_Day1A	3	BBM_393_P108_12_03_ISS_001.raw	810407
HIS-24	FISQNYK	2	y3	1	light	N2_Day1A	4	BBM_393_P108_12_03_ISS_012.raw	3622036
HIS-24	FISQNYK	2	b3	1	light	N2_Day1A	1	BBM_393_P108_12_03_ISS_006.raw	12326
HIS-24	FISQNYK	2	b3	1	light	N2_Day1A	2	BBM_393_P108_12_03_ISS_007.raw	259853
HIS-24	FISQNYK	2	b3	1	light	N2_Day1A	3	BBM_393_P108_12_03_ISS_001.raw	6690
HIS-24	FISQNYK	2	b3	1	light	N2_Day1A	4	BBM_393_P108_12_03_ISS_012.raw	88987
HIS-24	FISQNYK	2	b6	1	light	N2_Day1A	1	BBM_393_P108_12_03_ISS_006.raw	844
HIS-24	FISQNYK	2	b6	1	light	N2_Day1A	2	BBM_393_P108_12_03_ISS_007.raw	18450
HIS-24	FISQNYK	2	b6	1	light	N2_Day1A	3	BBM_393_P108_12_03_ISS_001.raw	0
HIS-24	FISQNYK	2	b6	1	light	N2_Day1A	4	BBM_393_P108_12_03_ISS_012.raw	2620
HIS-24	LGDNVIQINAHLR	3	y8	1	light	N2_Day1A	1	BBM_393_P108_12_03_ISS_006.raw	11323153
HIS-24	LGDNVIQINAHLR	3	y8	1	light	N2_Day1A	2	BBM_393_P108_12_03_ISS_007.raw	16836418
HIS-24	LGDNVIQINAHLR	3	y8	1	light	N2_Day1A	3	BBM_393_P108_12_03_ISS_001.raw	8906278
HIS-24	LGDNVIQINAHLR	3	y8	1	light	N2_Day1A	4	BBM_393_P108_12_03_ISS_012.raw	12678769
HIS-24	LGDNVIQINAHLR	3	y7	1	light	N2_Day1A	1	BBM_393_P108_12_03_ISS_006.raw	18218018
HIS-24	LGDNVIQINAHLR	3	y7	1	light	N2_Day1A	2	BBM_393_P108_12_03_ISS_007.raw	26951612
HIS-24	LGDNVIQINAHLR	3	y7	1	light	N2_Day1A	3	BBM_393_P108_12_03_ISS_001.raw	15032559
HIS-24	LGDNVIQINAHLR	3	y7	1	light	N2_Day1A	4	BBM_393_P108_12_03_ISS_012.raw	20302352
HIS-24	LGDNVIQINAHLR	3	y6	1	light	N2_Day1A	1	BBM_393_P108_12_03_ISS_006.raw	16616711
HIS-24	LGDNVIQINAHLR	3	y6	1	light	N2_Day1A	2	BBM_393_P108_12_03_ISS_007.raw	25104700
HIS-24	LGDNVIQINAHLR	3	y6	1	light	N2_Day1A	3	BBM_393_P108_12_03_ISS_001.raw	13386447
HIS-24	LGDNVIQINAHLR	3	y6	1	light	N2_Day1A	4	BBM_393_P108_12_03_ISS_012.raw	18697844
HIS-24	LGDNVIQINAHLR	3	y5	1	light	N2_Day1A	1	BBM_393_P108_12_03_ISS_006.raw	16550206
HIS-24	LGDNVIQINAHLR	3	y5	1	light	N2_Day1A	2	BBM_393_P108_12_03_ISS_007.raw	24692040
HIS-24	LGDNVIQINAHLR	3	y5	1	light	N2_Day1A	3	BBM_393_P108_12_03_ISS_001.raw	13015452
HIS-24	LGDNVIQINAHLR	3	y5	1	light	N2_Day1A	4	BBM_393_P108_12_03_ISS_012.raw	18741514
HIS-24	LGDNVIQINAHLR	3	y4	1	light	N2_Day1A	1	BBM_393_P108_12_03_ISS_006.raw	5141971
HIS-24	LGDNVIQINAHLR	3	y4	1	light	N2_Day1A	2	BBM_393_P108_12_03_ISS_007.raw	7525213
HIS-24	LGDNVIQINAHLR	3	y4	1	light	N2_Day1A	3	BBM_393_P108_12_03_ISS_001.raw	3987681
HIS-24	LGDNVIQINAHLR	3	y4	1	light	N2_Day1A	4	BBM_393_P108_12_03_ISS_012.raw	5840897
HIS-24	LGDNVIQINAHLR	3	y8	2	light	N2_Day1A	1	BBM_393_P108_12_03_ISS_006.raw	6271253
HIS-24	LGDNVIQINAHLR	3	y8	2	light	N2_Day1A	2	BBM_393_P108_12_03_ISS_007.raw	9357194
HIS-24	LGDNVIQINAHLR	3	y8	2	light	N2_Day1A	3	BBM_393_P108_12_03_ISS_001.raw	4903266
HIS-24	LGDNVIQINAHLR	3	y8	2	light	N2_Day1A	4	BBM_393_P108_12_03_ISS_012.raw	6945054
HIS-24	ALVQAAGSGANGR	2	y10	1	light	N2_Day1A	1	BBM_393_P108_12_03_ISS_006.raw	2558215
HIS-24	ALVQAAGSGANGR	2	y10	1	light	N2_Day1A	2	BBM_393_P108_12_03_ISS_007.raw	4709707
HIS-24	ALVQAAGSGANGR	2	y10	1	light	N2_Day1A	3	BBM_393_P108_12_03_ISS_001.raw	1829436
HIS-24	ALVQAAGSGANGR	2	y10	1	light	N2_Day1A	4	BBM_393_P108_12_03_ISS_012.raw	3011861
HIS-24	ALVQAAGSGANGR	2	y9	1	light	N2_Day1A	1	BBM_393_P108_12_03_ISS_006.raw	4571622
HIS-24	ALVQAAGSGANGR	2	y9	1	light	N2_Day1A	2	BBM_393_P108_12_03_ISS_007.raw	9350551
HIS-24	ALVQAAGSGANGR	2	y9	1	light	N2_Day1A	3	BBM_393_P108_12_03_ISS_001.raw	3515987
HIS-24	ALVQAAGSGANGR	2	y9	1	light	N2_Day1A	4	BBM_393_P108_12_03_ISS_012.raw	5768232
HIS-24	ALVQAAGSGANGR	2	y8	1	light	N2_Day1A	1	BBM_393_P108_12_03_ISS_006.raw	4149266
HIS-24	ALVQAAGSGANGR	2	y8	1	light	N2_Day1A	2	BBM_393_P108_12_03_ISS_007.raw	8042731
HIS-24	ALVQAAGSGANGR	2	y8	1	light	N2_Day1A	3	BBM_393_P108_12_03_ISS_001.raw	3000498
HIS-24	ALVQAAGSGANGR	2	y8	1	light	N2_Day1A	4	BBM_393_P108_12_03_ISS_012.raw	4863588
HIS-24	ALVQAAGSGANGR	2	y7	1	light	N2_Day1A	1	BBM_393_P108_12_03_ISS_006.raw	3570000
HIS-24	ALVQAAGSGANGR	2	y7	1	light	N2_Day1A	2	BBM_393_P108_12_03_ISS_007.raw	6999368
HIS-24	ALVQAAGSGANGR	2	y7	1	light	N2_Day1A	3	BBM_393_P108_12_03_ISS_001.raw	2635032
HIS-24	ALVQAAGSGANGR	2	y7	1	light	N2_Day1A	4	BBM_393_P108_12_03_ISS_012.raw	4462721
HIS-24	ALVQAAGSGANGR	2	y6	1	light	N2_Day1A	1	BBM_393_P108_12_03_ISS_006.raw	743897
HIS-24	ALVQAAGSGANGR	2	y6	1	light	N2_Day1A	2	BBM_393_P108_12_03_ISS_007.raw	1318298
HIS-24	ALVQAAGSGANGR	2	y6	1	light	N2_Day1A	3	BBM_393_P108_12_03_ISS_001.raw	525089
HIS-24	ALVQAAGSGANGR	2	y6	1	light	N2_Day1A	4	BBM_393_P108_12_03_ISS_012.raw	795476
HIS-24	ALVQAAGSGANGR	2	y5	1	light	N2_Day1A	1	BBM_393_P108_12_03_ISS_006.raw	921864
HIS-24	ALVQAAGSGANGR	2	y5	1	light	N2_Day1A	2	BBM_393_P108_12_03_ISS_007.raw	1891864
HIS-24	ALVQAAGSGANGR	2	y5	1	light	N2_Day1A	3	BBM_393_P108_12_03_ISS_001.raw	670854
HIS-24	ALVQAAGSGANGR	2	y5	1	light	N2_Day1A	4	BBM_393_P108_12_03_ISS_012.raw	1085651
Spike-in	EAVSEILETSR	2	y8	1	light	LSC1898_Day1A	1	BBM_393_P108_12_03_ISS_016.raw	7134146
Spike-in	EAVSEILETSR	2	y8	1	light	LSC1898_Day1A	2	BBM_393_P108_12_03_ISS_015.raw	11956523
Spike-in	EAVSEILETSR	2	y8	1	light	LSC1898_Day1A	3	BBM_393_P108_12_03_ISS_003.raw	7820091
Spike-in	EAVSEILETSR	2	y8	1	light	LSC1898_Day1A	4	BBM_393_P108_12_03_ISS_005.raw	3075912
Spike-in	EAVSEILETSR	2	y7	1	light	LSC1898_Day1A	1	BBM_393_P108_12_03_ISS_016.raw	2288157
Spike-in	EAVSEILETSR	2	y7	1	light	LSC1898_Day1A	2	BBM_393_P108_12_03_ISS_015.raw	3708918
Spike-in	EAVSEILETSR	2	y7	1	light	LSC1898_Day1A	3	BBM_393_P108_12_03_ISS_003.raw	2456320
Spike-in	EAVSEILETSR	2	y7	1	light	LSC1898_Day1A	4	BBM_393_P108_12_03_ISS_005.raw	925315
Spike-in	EAVSEILETSR	2	y6	1	light	LSC1898_Day1A	1	BBM_393_P108_12_03_ISS_016.raw	3919613
Spike-in	EAVSEILETSR	2	y6	1	light	LSC1898_Day1A	2	BBM_393_P108_12_03_ISS_015.raw	6571752
Spike-in	EAVSEILETSR	2	y6	1	light	LSC1898_Day1A	3	BBM_393_P108_12_03_ISS_003.raw	4591580
Spike-in	EAVSEILETSR	2	y6	1	light	LSC1898_Day1A	4	BBM_393_P108_12_03_ISS_005.raw	1646578
Spike-in	EAVSEILETSR	2	y5	1	light	LSC1898_Day1A	1	BBM_393_P108_12_03_ISS_016.raw	4983605
Spike-in	EAVSEILETSR	2	y5	1	light	LSC1898_Day1A	2	BBM_393_P108_12_03_ISS_015.raw	8449790
Spike-in	EAVSEILETSR	2	y5	1	light	LSC1898_Day1A	3	BBM_393_P108_12_03_ISS_003.raw	5643264
Spike-in	EAVSEILETSR	2	y5	1	light	LSC1898_Day1A	4	BBM_393_P108_12_03_ISS_005.raw	2132092
Spike-in	EAVSEILETSR	2	y4	1	light	LSC1898_Day1A	1	BBM_393_P108_12_03_ISS_016.raw	2649953
Spike-in	EAVSEILETSR	2	y4	1	light	LSC1898_Day1A	2	BBM_393_P108_12_03_ISS_015.raw	4566617
Spike-in	EAVSEILETSR	2	y4	1	light	LSC1898_Day1A	3	BBM_393_P108_12_03_ISS_003.raw	3196404
Spike-in	EAVSEILETSR	2	y4	1	light	LSC1898_Day1A	4	BBM_393_P108_12_03_ISS_005.raw	1111670
Spike-in	EAVSEILETSR	2	y3	1	light	LSC1898_Day1A	1	BBM_393_P108_12_03_ISS_016.raw	1569278
Spike-in	EAVSEILETSR	2	y3	1	light	LSC1898_Day1A	2	BBM_393_P108_12_03_ISS_015.raw	2616226
Spike-in	EAVSEILETSR	2	y3	1	light	LSC1898_Day1A	3	BBM_393_P108_12_03_ISS_003.raw	1687196
Spike-in	EAVSEILETSR	2	y3	1	light	LSC1898_Day1A	4	BBM_393_P108_12_03_ISS_005.raw	611550
Spike-in	EAVSEILETSR	2	y8	1	light	N2_Day1A	1	BBM_393_P108_12_03_ISS_006.raw	4858319
Spike-in	EAVSEILETSR	2	y8	1	light	N2_Day1A	2	BBM_393_P108_12_03_ISS_007.raw	9547015
Spike-in	EAVSEILETSR	2	y8	1	light	N2_Day1A	3	BBM_393_P108_12_03_ISS_001.raw	3395896
Spike-in	EAVSEILETSR	2	y8	1	light	N2_Day1A	4	BBM_393_P108_12_03_ISS_012.raw	7694493
Spike-in	EAVSEILETSR	2	y7	1	light	N2_Day1A	1	BBM_393_P108_12_03_ISS_006.raw	1357437
Spike-in	EAVSEILETSR	2	y7	1	light	N2_Day1A	2	BBM_393_P108_12_03_ISS_007.raw	2875128
Spike-in	EAVSEILETSR	2	y7	1	light	N2_Day1A	3	BBM_393_P108_12_03_ISS_001.raw	1058788
Spike-in	EAVSEILETSR	2	y7	1	light	N2_Day1A	4	BBM_393_P108_12_03_ISS_012.raw	2351954
Spike-in	EAVSEILETSR	2	y6	1	light	N2_Day1A	1	BBM_393_P108_12_03_ISS_006.raw	2517267
Spike-in	EAVSEILETSR	2	y6	1	light	N2_Day1A	2	BBM_393_P108_12_03_ISS_007.raw	5220788
Spike-in	EAVSEILETSR	2	y6	1	light	N2_Day1A	3	BBM_393_P108_12_03_ISS_001.raw	1830501
Spike-in	EAVSEILETSR	2	y6	1	light	N2_Day1A	4	BBM_393_P108_12_03_ISS_012.raw	4169912
Spike-in	EAVSEILETSR	2	y5	1	light	N2_Day1A	1	BBM_393_P108_12_03_ISS_006.raw	3242138
Spike-in	EAVSEILETSR	2	y5	1	light	N2_Day1A	2	BBM_393_P108_12_03_ISS_007.raw	6704128
Spike-in	EAVSEILETSR	2	y5	1	light	N2_Day1A	3	BBM_393_P108_12_03_ISS_001.raw	2384840
Spike-in	EAVSEILETSR	2	y5	1	light	N2_Day1A	4	BBM_393_P108_12_03_ISS_012.raw	4912862
Spike-in	EAVSEILETSR	2	y4	1	light	N2_Day1A	1	BBM_393_P108_12_03_ISS_006.raw	1538396
Spike-in	EAVSEILETSR	2	y4	1	light	N2_Day1A	2	BBM_393_P108_12_03_ISS_007.raw	3870088
Spike-in	EAVSEILETSR	2	y4	1	light	N2_Day1A	3	BBM_393_P108_12_03_ISS_001.raw	1295927
Spike-in	EAVSEILETSR	2	y4	1	light	N2_Day1A	4	BBM_393_P108_12_03_ISS_012.raw	2816420
Spike-in	EAVSEILETSR	2	y3	1	light	N2_Day1A	1	BBM_393_P108_12_03_ISS_006.raw	977015
Spike-in	EAVSEILETSR	2	y3	1	light	N2_Day1A	2	BBM_393_P108_12_03_ISS_007.raw	2215767
Spike-in	EAVSEILETSR	2	y3	1	light	N2_Day1A	3	BBM_393_P108_12_03_ISS_001.raw	756982
Spike-in	EAVSEILETSR	2	y3	1	light	N2_Day1A	4	BBM_393_P108_12_03_ISS_012.raw	1707305
Spike-in	EAVSEILETSR	2	y8	1	light	N2_Day1A	1	BBM_393_P108_12_03_ISS_006.raw	4858319
Spike-in	EAVSEILETSR	2	y8	1	light	N2_Day1A	2	BBM_393_P108_12_03_ISS_007.raw	9547015
Spike-in	EAVSEILETSR	2	y8	1	light	N2_Day1A	3	BBM_393_P108_12_03_ISS_001.raw	3395896
Spike-in	EAVSEILETSR	2	y8	1	light	N2_Day1A	4	BBM_393_P108_12_03_ISS_012.raw	7694493
Spike-in	EAVSEILETSR	2	y7	1	light	N2_Day1A	1	BBM_393_P108_12_03_ISS_006.raw	1357437
Spike-in	EAVSEILETSR	2	y7	1	light	N2_Day1A	2	BBM_393_P108_12_03_ISS_007.raw	2875128
Spike-in	EAVSEILETSR	2	y7	1	light	N2_Day1A	3	BBM_393_P108_12_03_ISS_001.raw	1058788
Spike-in	EAVSEILETSR	2	y7	1	light	N2_Day1A	4	BBM_393_P108_12_03_ISS_012.raw	2351954
Spike-in	EAVSEILETSR	2	y6	1	light	N2_Day1A	1	BBM_393_P108_12_03_ISS_006.raw	2517267
Spike-in	EAVSEILETSR	2	y6	1	light	N2_Day1A	2	BBM_393_P108_12_03_ISS_007.raw	5220788
Spike-in	EAVSEILETSR	2	y6	1	light	N2_Day1A	3	BBM_393_P108_12_03_ISS_001.raw	1830501
Spike-in	EAVSEILETSR	2	y6	1	light	N2_Day1A	4	BBM_393_P108_12_03_ISS_012.raw	4169912
Spike-in	EAVSEILETSR	2	y5	1	light	N2_Day1A	1	BBM_393_P108_12_03_ISS_006.raw	3242138
Spike-in	EAVSEILETSR	2	y5	1	light	N2_Day1A	2	BBM_393_P108_12_03_ISS_007.raw	6704128
Spike-in	EAVSEILETSR	2	y5	1	light	N2_Day1A	3	BBM_393_P108_12_03_ISS_001.raw	2384840
Spike-in	EAVSEILETSR	2	y5	1	light	N2_Day1A	4	BBM_393_P108_12_03_ISS_012.raw	4912862
Spike-in	EAVSEILETSR	2	y4	1	light	N2_Day1A	1	BBM_393_P108_12_03_ISS_006.raw	1538396
Spike-in	EAVSEILETSR	2	y4	1	light	N2_Day1A	2	BBM_393_P108_12_03_ISS_007.raw	3870088
Spike-in	EAVSEILETSR	2	y4	1	light	N2_Day1A	3	BBM_393_P108_12_03_ISS_001.raw	1295927
Spike-in	EAVSEILETSR	2	y4	1	light	N2_Day1A	4	BBM_393_P108_12_03_ISS_012.raw	2816420
Spike-in	EAVSEILETSR	2	y3	1	light	N2_Day1A	1	BBM_393_P108_12_03_ISS_006.raw	977015
Spike-in	EAVSEILETSR	2	y3	1	light	N2_Day1A	2	BBM_393_P108_12_03_ISS_007.raw	2215767
Spike-in	EAVSEILETSR	2	y3	1	light	N2_Day1A	3	BBM_393_P108_12_03_ISS_001.raw	756982
Spike-in	EAVSEILETSR	2	y3	1	light	N2_Day1A	4	BBM_393_P108_12_03_ISS_012.raw	1707305
ZYX-1	ANLQQLAQPK	2	y8	1	light	LSC1898_Day1A	1	BBM_393_P108_12_03_ISS_016.raw	845370
ZYX-1	ANLQQLAQPK	2	y8	1	light	LSC1898_Day1A	2	BBM_393_P108_12_03_ISS_015.raw	1227905
ZYX-1	ANLQQLAQPK	2	y8	1	light	LSC1898_Day1A	3	BBM_393_P108_12_03_ISS_003.raw	1020816
ZYX-1	ANLQQLAQPK	2	y8	1	light	LSC1898_Day1A	4	BBM_393_P108_12_03_ISS_005.raw	326142
ZYX-1	ANLQQLAQPK	2	y7	1	light	LSC1898_Day1A	1	BBM_393_P108_12_03_ISS_016.raw	1519217
ZYX-1	ANLQQLAQPK	2	y7	1	light	LSC1898_Day1A	2	BBM_393_P108_12_03_ISS_015.raw	2257752
ZYX-1	ANLQQLAQPK	2	y7	1	light	LSC1898_Day1A	3	BBM_393_P108_12_03_ISS_003.raw	1934651
ZYX-1	ANLQQLAQPK	2	y7	1	light	LSC1898_Day1A	4	BBM_393_P108_12_03_ISS_005.raw	588372
ZYX-1	ANLQQLAQPK	2	y6	1	light	LSC1898_Day1A	1	BBM_393_P108_12_03_ISS_016.raw	2222123
ZYX-1	ANLQQLAQPK	2	y6	1	light	LSC1898_Day1A	2	BBM_393_P108_12_03_ISS_015.raw	3451913
ZYX-1	ANLQQLAQPK	2	y6	1	light	LSC1898_Day1A	3	BBM_393_P108_12_03_ISS_003.raw	2797055
ZYX-1	ANLQQLAQPK	2	y6	1	light	LSC1898_Day1A	4	BBM_393_P108_12_03_ISS_005.raw	844150
ZYX-1	ANLQQLAQPK	2	y4	1	light	LSC1898_Day1A	1	BBM_393_P108_12_03_ISS_016.raw	1181641
ZYX-1	ANLQQLAQPK	2	y4	1	light	LSC1898_Day1A	2	BBM_393_P108_12_03_ISS_015.raw	1781168
ZYX-1	ANLQQLAQPK	2	y4	1	light	LSC1898_Day1A	3	BBM_393_P108_12_03_ISS_003.raw	1426378
ZYX-1	ANLQQLAQPK	2	y4	1	light	LSC1898_Day1A	4	BBM_393_P108_12_03_ISS_005.raw	431893
ZYX-1	ANLQQLAQPK	2	y3	1	light	LSC1898_Day1A	1	BBM_393_P108_12_03_ISS_016.raw	496476
ZYX-1	ANLQQLAQPK	2	y3	1	light	LSC1898_Day1A	2	BBM_393_P108_12_03_ISS_015.raw	863005
ZYX-1	ANLQQLAQPK	2	y3	1	light	LSC1898_Day1A	3	BBM_393_P108_12_03_ISS_003.raw	661726
ZYX-1	ANLQQLAQPK	2	y3	1	light	LSC1898_Day1A	4	BBM_393_P108_12_03_ISS_005.raw	184873
ZYX-1	ANLQQLAQPK	2	b7	2	light	LSC1898_Day1A	1	BBM_393_P108_12_03_ISS_016.raw	350100
ZYX-1	ANLQQLAQPK	2	b7	2	light	LSC1898_Day1A	2	BBM_393_P108_12_03_ISS_015.raw	577326
ZYX-1	ANLQQLAQPK	2	b7	2	light	LSC1898_Day1A	3	BBM_393_P108_12_03_ISS_003.raw	420537
ZYX-1	ANLQQLAQPK	2	b7	2	light	LSC1898_Day1A	4	BBM_393_P108_12_03_ISS_005.raw	85055
ZYX-1	EALLSSTSPTSNYSPINK	2	y14	1	light	LSC1898_Day1A	1	BBM_393_P108_12_03_ISS_016.raw	1239824
ZYX-1	EALLSSTSPTSNYSPINK	2	y14	1	light	LSC1898_Day1A	2	BBM_393_P108_12_03_ISS_015.raw	1708675
ZYX-1	EALLSSTSPTSNYSPINK	2	y14	1	light	LSC1898_Day1A	3	BBM_393_P108_12_03_ISS_003.raw	1344882
ZYX-1	EALLSSTSPTSNYSPINK	2	y14	1	light	LSC1898_Day1A	4	BBM_393_P108_12_03_ISS_005.raw	681037
ZYX-1	EALLSSTSPTSNYSPINK	2	y11	1	light	LSC1898_Day1A	1	BBM_393_P108_12_03_ISS_016.raw	1091618
ZYX-1	EALLSSTSPTSNYSPINK	2	y11	1	light	LSC1898_Day1A	2	BBM_393_P108_12_03_ISS_015.raw	1334053
ZYX-1	EALLSSTSPTSNYSPINK	2	y11	1	light	LSC1898_Day1A	3	BBM_393_P108_12_03_ISS_003.raw	1360880
ZYX-1	EALLSSTSPTSNYSPINK	2	y11	1	light	LSC1898_Day1A	4	BBM_393_P108_12_03_ISS_005.raw	776320
ZYX-1	EALLSSTSPTSNYSPINK	2	y10	1	light	LSC1898_Day1A	1	BBM_393_P108_12_03_ISS_016.raw	2093848
ZYX-1	EALLSSTSPTSNYSPINK	2	y10	1	light	LSC1898_Day1A	2	BBM_393_P108_12_03_ISS_015.raw	2958788
ZYX-1	EALLSSTSPTSNYSPINK	2	y10	1	light	LSC1898_Day1A	3	BBM_393_P108_12_03_ISS_003.raw	2606349
ZYX-1	EALLSSTSPTSNYSPINK	2	y10	1	light	LSC1898_Day1A	4	BBM_393_P108_12_03_ISS_005.raw	1321218
ZYX-1	EALLSSTSPTSNYSPINK	2	y5	1	light	LSC1898_Day1A	1	BBM_393_P108_12_03_ISS_016.raw	757568
ZYX-1	EALLSSTSPTSNYSPINK	2	y5	1	light	LSC1898_Day1A	2	BBM_393_P108_12_03_ISS_015.raw	935570
ZYX-1	EALLSSTSPTSNYSPINK	2	y5	1	light	LSC1898_Day1A	3	BBM_393_P108_12_03_ISS_003.raw	894964
ZYX-1	EALLSSTSPTSNYSPINK	2	y5	1	light	LSC1898_Day1A	4	BBM_393_P108_12_03_ISS_005.raw	402646
ZYX-1	EALLSSTSPTSNYSPINK	2	y4	1	light	LSC1898_Day1A	1	BBM_393_P108_12_03_ISS_016.raw	1740756
ZYX-1	EALLSSTSPTSNYSPINK	2	y4	1	light	LSC1898_Day1A	2	BBM_393_P108_12_03_ISS_015.raw	2371315
ZYX-1	EALLSSTSPTSNYSPINK	2	y4	1	light	LSC1898_Day1A	3	BBM_393_P108_12_03_ISS_003.raw	2205331
ZYX-1	EALLSSTSPTSNYSPINK	2	y4	1	light	LSC1898_Day1A	4	BBM_393_P108_12_03_ISS_005.raw	960393
ZYX-1	EALLSSTSPTSNYSPINK	2	b3	1	light	LSC1898_Day1A	1	BBM_393_P108_12_03_ISS_016.raw	1891696
ZYX-1	EALLSSTSPTSNYSPINK	2	b3	1	light	LSC1898_Day1A	2	BBM_393_P108_12_03_ISS_015.raw	2498041
ZYX-1	EALLSSTSPTSNYSPINK	2	b3	1	light	LSC1898_Day1A	3	BBM_393_P108_12_03_ISS_003.raw	2294819
ZYX-1	EALLSSTSPTSNYSPINK	2	b3	1	light	LSC1898_Day1A	4	BBM_393_P108_12_03_ISS_005.raw	1108017
ZYX-1	HSYPTNFR	2	y7	1	light	LSC1898_Day1A	1	BBM_393_P108_12_03_ISS_016.raw	4776525
ZYX-1	HSYPTNFR	2	y7	1	light	LSC1898_Day1A	2	BBM_393_P108_12_03_ISS_015.raw	6081825
ZYX-1	HSYPTNFR	2	y7	1	light	LSC1898_Day1A	3	BBM_393_P108_12_03_ISS_003.raw	4856253
ZYX-1	HSYPTNFR	2	y7	1	light	LSC1898_Day1A	4	BBM_393_P108_12_03_ISS_005.raw	1475934
ZYX-1	HSYPTNFR	2	y6	1	light	LSC1898_Day1A	1	BBM_393_P108_12_03_ISS_016.raw	3271738
ZYX-1	HSYPTNFR	2	y6	1	light	LSC1898_Day1A	2	BBM_393_P108_12_03_ISS_015.raw	4291711
ZYX-1	HSYPTNFR	2	y6	1	light	LSC1898_Day1A	3	BBM_393_P108_12_03_ISS_003.raw	3374884
ZYX-1	HSYPTNFR	2	y6	1	light	LSC1898_Day1A	4	BBM_393_P108_12_03_ISS_005.raw	1010294
ZYX-1	HSYPTNFR	2	y5	1	light	LSC1898_Day1A	1	BBM_393_P108_12_03_ISS_016.raw	3782488
ZYX-1	HSYPTNFR	2	y5	1	light	LSC1898_Day1A	2	BBM_393_P108_12_03_ISS_015.raw	4813778
ZYX-1	HSYPTNFR	2	y5	1	light	LSC1898_Day1A	3	BBM_393_P108_12_03_ISS_003.raw	3769313
ZYX-1	HSYPTNFR	2	y5	1	light	LSC1898_Day1A	4	BBM_393_P108_12_03_ISS_005.raw	1069973
ZYX-1	HSYPTNFR	2	y4	1	light	LSC1898_Day1A	1	BBM_393_P108_12_03_ISS_016.raw	159201
ZYX-1	HSYPTNFR	2	y4	1	light	LSC1898_Day1A	2	BBM_393_P108_12_03_ISS_015.raw	245045
ZYX-1	HSYPTNFR	2	y4	1	light	LSC1898_Day1A	3	BBM_393_P108_12_03_ISS_003.raw	168769
ZYX-1	HSYPTNFR	2	y4	1	light	LSC1898_Day1A	4	BBM_393_P108_12_03_ISS_005.raw	29522
ZYX-1	HSYPTNFR	2	b3	1	light	LSC1898_Day1A	1	BBM_393_P108_12_03_ISS_016.raw	579923
ZYX-1	HSYPTNFR	2	b3	1	light	LSC1898_Day1A	2	BBM_393_P108_12_03_ISS_015.raw	753195
ZYX-1	HSYPTNFR	2	b3	1	light	LSC1898_Day1A	3	BBM_393_P108_12_03_ISS_003.raw	581636
ZYX-1	HSYPTNFR	2	b3	1	light	LSC1898_Day1A	4	BBM_393_P108_12_03_ISS_005.raw	144843
ZYX-1	ANLQQLAQPK	2	y8	1	light	N2_Day1A	1	BBM_393_P108_12_03_ISS_006.raw	155257
ZYX-1	ANLQQLAQPK	2	y8	1	light	N2_Day1A	2	BBM_393_P108_12_03_ISS_007.raw	315874
ZYX-1	ANLQQLAQPK	2	y8	1	light	N2_Day1A	3	BBM_393_P108_12_03_ISS_001.raw	121253
ZYX-1	ANLQQLAQPK	2	y8	1	light	N2_Day1A	4	BBM_393_P108_12_03_ISS_012.raw	264796
ZYX-1	ANLQQLAQPK	2	y7	1	light	N2_Day1A	1	BBM_393_P108_12_03_ISS_006.raw	291687
ZYX-1	ANLQQLAQPK	2	y7	1	light	N2_Day1A	2	BBM_393_P108_12_03_ISS_007.raw	574995
ZYX-1	ANLQQLAQPK	2	y7	1	light	N2_Day1A	3	BBM_393_P108_12_03_ISS_001.raw	197933
ZYX-1	ANLQQLAQPK	2	y7	1	light	N2_Day1A	4	BBM_393_P108_12_03_ISS_012.raw	497720
ZYX-1	ANLQQLAQPK	2	y6	1	light	N2_Day1A	1	BBM_393_P108_12_03_ISS_006.raw	405071
ZYX-1	ANLQQLAQPK	2	y6	1	light	N2_Day1A	2	BBM_393_P108_12_03_ISS_007.raw	927009
ZYX-1	ANLQQLAQPK	2	y6	1	light	N2_Day1A	3	BBM_393_P108_12_03_ISS_001.raw	313429
ZYX-1	ANLQQLAQPK	2	y6	1	light	N2_Day1A	4	BBM_393_P108_12_03_ISS_012.raw	717772
ZYX-1	ANLQQLAQPK	2	y4	1	light	N2_Day1A	1	BBM_393_P108_12_03_ISS_006.raw	200322
ZYX-1	ANLQQLAQPK	2	y4	1	light	N2_Day1A	2	BBM_393_P108_12_03_ISS_007.raw	523046
ZYX-1	ANLQQLAQPK	2	y4	1	light	N2_Day1A	3	BBM_393_P108_12_03_ISS_001.raw	146307
ZYX-1	ANLQQLAQPK	2	y4	1	light	N2_Day1A	4	BBM_393_P108_12_03_ISS_012.raw	399480
ZYX-1	ANLQQLAQPK	2	y3	1	light	N2_Day1A	1	BBM_393_P108_12_03_ISS_006.raw	83318
ZYX-1	ANLQQLAQPK	2	y3	1	light	N2_Day1A	2	BBM_393_P108_12_03_ISS_007.raw	223443
ZYX-1	ANLQQLAQPK	2	y3	1	light	N2_Day1A	3	BBM_393_P108_12_03_ISS_001.raw	82783
ZYX-1	ANLQQLAQPK	2	y3	1	light	N2_Day1A	4	BBM_393_P108_12_03_ISS_012.raw	193415
ZYX-1	ANLQQLAQPK	2	b7	2	light	N2_Day1A	1	BBM_393_P108_12_03_ISS_006.raw	50555
ZYX-1	ANLQQLAQPK	2	b7	2	light	N2_Day1A	2	BBM_393_P108_12_03_ISS_007.raw	193875
ZYX-1	ANLQQLAQPK	2	b7	2	light	N2_Day1A	3	BBM_393_P108_12_03_ISS_001.raw	15650
ZYX-1	ANLQQLAQPK	2	b7	2	light	N2_Day1A	4	BBM_393_P108_12_03_ISS_012.raw	131308
ZYX-1	EALLSSTSPTSNYSPINK	2	y14	1	light	N2_Day1A	1	BBM_393_P108_12_03_ISS_006.raw	176164
ZYX-1	EALLSSTSPTSNYSPINK	2	y14	1	light	N2_Day1A	2	BBM_393_P108_12_03_ISS_007.raw	419849
ZYX-1	EALLSSTSPTSNYSPINK	2	y14	1	light	N2_Day1A	3	BBM_393_P108_12_03_ISS_001.raw	160102
ZYX-1	EALLSSTSPTSNYSPINK	2	y14	1	light	N2_Day1A	4	BBM_393_P108_12_03_ISS_012.raw	505231
ZYX-1	EALLSSTSPTSNYSPINK	2	y11	1	light	N2_Day1A	1	BBM_393_P108_12_03_ISS_006.raw	238751
ZYX-1	EALLSSTSPTSNYSPINK	2	y11	1	light	N2_Day1A	2	BBM_393_P108_12_03_ISS_007.raw	426179
ZYX-1	EALLSSTSPTSNYSPINK	2	y11	1	light	N2_Day1A	3	BBM_393_P108_12_03_ISS_001.raw	158343
ZYX-1	EALLSSTSPTSNYSPINK	2	y11	1	light	N2_Day1A	4	BBM_393_P108_12_03_ISS_012.raw	407955
ZYX-1	EALLSSTSPTSNYSPINK	2	y10	1	light	N2_Day1A	1	BBM_393_P108_12_03_ISS_006.raw	427105
ZYX-1	EALLSSTSPTSNYSPINK	2	y10	1	light	N2_Day1A	2	BBM_393_P108_12_03_ISS_007.raw	704969
ZYX-1	EALLSSTSPTSNYSPINK	2	y10	1	light	N2_Day1A	3	BBM_393_P108_12_03_ISS_001.raw	347194
ZYX-1	EALLSSTSPTSNYSPINK	2	y10	1	light	N2_Day1A	4	BBM_393_P108_12_03_ISS_012.raw	828749
ZYX-1	EALLSSTSPTSNYSPINK	2	y5	1	light	N2_Day1A	1	BBM_393_P108_12_03_ISS_006.raw	115772
ZYX-1	EALLSSTSPTSNYSPINK	2	y5	1	light	N2_Day1A	2	BBM_393_P108_12_03_ISS_007.raw	276612
ZYX-1	EALLSSTSPTSNYSPINK	2	y5	1	light	N2_Day1A	3	BBM_393_P108_12_03_ISS_001.raw	69043
ZYX-1	EALLSSTSPTSNYSPINK	2	y5	1	light	N2_Day1A	4	BBM_393_P108_12_03_ISS_012.raw	261353
ZYX-1	EALLSSTSPTSNYSPINK	2	y4	1	light	N2_Day1A	1	BBM_393_P108_12_03_ISS_006.raw	301113
ZYX-1	EALLSSTSPTSNYSPINK	2	y4	1	light	N2_Day1A	2	BBM_393_P108_12_03_ISS_007.raw	642940
ZYX-1	EALLSSTSPTSNYSPINK	2	y4	1	light	N2_Day1A	3	BBM_393_P108_12_03_ISS_001.raw	257061
ZYX-1	EALLSSTSPTSNYSPINK	2	y4	1	light	N2_Day1A	4	BBM_393_P108_12_03_ISS_012.raw	668478
ZYX-1	EALLSSTSPTSNYSPINK	2	b3	1	light	N2_Day1A	1	BBM_393_P108_12_03_ISS_006.raw	346895
ZYX-1	EALLSSTSPTSNYSPINK	2	b3	1	light	N2_Day1A	2	BBM_393_P108_12_03_ISS_007.raw	732760
ZYX-1	EALLSSTSPTSNYSPINK	2	b3	1	light	N2_Day1A	3	BBM_393_P108_12_03_ISS_001.raw	275005
ZYX-1	EALLSSTSPTSNYSPINK	2	b3	1	light	N2_Day1A	4	BBM_393_P108_12_03_ISS_012.raw	711049
ZYX-1	HSYPTNFR	2	y7	1	light	N2_Day1A	1	BBM_393_P108_12_03_ISS_006.raw	878734
ZYX-1	HSYPTNFR	2	y7	1	light	N2_Day1A	2	BBM_393_P108_12_03_ISS_007.raw	1849143
ZYX-1	HSYPTNFR	2	y7	1	light	N2_Day1A	3	BBM_393_P108_12_03_ISS_001.raw	738672
ZYX-1	HSYPTNFR	2	y7	1	light	N2_Day1A	4	BBM_393_P108_12_03_ISS_012.raw	1636880
ZYX-1	HSYPTNFR	2	y6	1	light	N2_Day1A	1	BBM_393_P108_12_03_ISS_006.raw	611473
ZYX-1	HSYPTNFR	2	y6	1	light	N2_Day1A	2	BBM_393_P108_12_03_ISS_007.raw	1268160
ZYX-1	HSYPTNFR	2	y6	1	light	N2_Day1A	3	BBM_393_P108_12_03_ISS_001.raw	485720
ZYX-1	HSYPTNFR	2	y6	1	light	N2_Day1A	4	BBM_393_P108_12_03_ISS_012.raw	1129245
ZYX-1	HSYPTNFR	2	y5	1	light	N2_Day1A	1	BBM_393_P108_12_03_ISS_006.raw	697769
ZYX-1	HSYPTNFR	2	y5	1	light	N2_Day1A	2	BBM_393_P108_12_03_ISS_007.raw	1456309
ZYX-1	HSYPTNFR	2	y5	1	light	N2_Day1A	3	BBM_393_P108_12_03_ISS_001.raw	544974
ZYX-1	HSYPTNFR	2	y5	1	light	N2_Day1A	4	BBM_393_P108_12_03_ISS_012.raw	1337032
ZYX-1	HSYPTNFR	2	y4	1	light	N2_Day1A	1	BBM_393_P108_12_03_ISS_006.raw	8593
ZYX-1	HSYPTNFR	2	y4	1	light	N2_Day1A	2	BBM_393_P108_12_03_ISS_007.raw	74266
ZYX-1	HSYPTNFR	2	y4	1	light	N2_Day1A	3	BBM_393_P108_12_03_ISS_001.raw	13624
ZYX-1	HSYPTNFR	2	y4	1	light	N2_Day1A	4	BBM_393_P108_12_03_ISS_012.raw	57069
ZYX-1	HSYPTNFR	2	b3	1	light	N2_Day1A	1	BBM_393_P108_12_03_ISS_006.raw	86464
ZYX-1	HSYPTNFR	2	b3	1	light	N2_Day1A	2	BBM_393_P108_12_03_ISS_007.raw	224608
ZYX-1	HSYPTNFR	2	b3	1	light	N2_Day1A	3	BBM_393_P108_12_03_ISS_001.raw	51136
ZYX-1	HSYPTNFR	2	b3	1	light	N2_Day1A	4	BBM_393_P108_12_03_ISS_012.raw	189761
ZYX-1	LEGQGC[+57]YPIDNHLLC[+57]K	3	y10	1	light	LSC1898_Day1A	1	BBM_393_P108_12_03_ISS_016.raw	279827
ZYX-1	LEGQGC[+57]YPIDNHLLC[+57]K	3	y10	1	light	LSC1898_Day1A	2	BBM_393_P108_12_03_ISS_015.raw	284079
ZYX-1	LEGQGC[+57]YPIDNHLLC[+57]K	3	y10	1	light	LSC1898_Day1A	3	BBM_393_P108_12_03_ISS_003.raw	323756
ZYX-1	LEGQGC[+57]YPIDNHLLC[+57]K	3	y10	1	light	LSC1898_Day1A	4	BBM_393_P108_12_03_ISS_005.raw	269404
ZYX-1	LEGQGC[+57]YPIDNHLLC[+57]K	3	y9	1	light	LSC1898_Day1A	1	BBM_393_P108_12_03_ISS_016.raw	1752821
ZYX-1	LEGQGC[+57]YPIDNHLLC[+57]K	3	y9	1	light	LSC1898_Day1A	2	BBM_393_P108_12_03_ISS_015.raw	1920805
ZYX-1	LEGQGC[+57]YPIDNHLLC[+57]K	3	y9	1	light	LSC1898_Day1A	3	BBM_393_P108_12_03_ISS_003.raw	2142906
ZYX-1	LEGQGC[+57]YPIDNHLLC[+57]K	3	y9	1	light	LSC1898_Day1A	4	BBM_393_P108_12_03_ISS_005.raw	1632050
ZYX-1	LEGQGC[+57]YPIDNHLLC[+57]K	3	y7	1	light	LSC1898_Day1A	1	BBM_393_P108_12_03_ISS_016.raw	469076
ZYX-1	LEGQGC[+57]YPIDNHLLC[+57]K	3	y7	1	light	LSC1898_Day1A	2	BBM_393_P108_12_03_ISS_015.raw	445789
ZYX-1	LEGQGC[+57]YPIDNHLLC[+57]K	3	y7	1	light	LSC1898_Day1A	3	BBM_393_P108_12_03_ISS_003.raw	608389
ZYX-1	LEGQGC[+57]YPIDNHLLC[+57]K	3	y7	1	light	LSC1898_Day1A	4	BBM_393_P108_12_03_ISS_005.raw	465801
ZYX-1	LEGQGC[+57]YPIDNHLLC[+57]K	3	y12	2	light	LSC1898_Day1A	1	BBM_393_P108_12_03_ISS_016.raw	435515
ZYX-1	LEGQGC[+57]YPIDNHLLC[+57]K	3	y12	2	light	LSC1898_Day1A	2	BBM_393_P108_12_03_ISS_015.raw	306593
ZYX-1	LEGQGC[+57]YPIDNHLLC[+57]K	3	y12	2	light	LSC1898_Day1A	3	BBM_393_P108_12_03_ISS_003.raw	456224
ZYX-1	LEGQGC[+57]YPIDNHLLC[+57]K	3	y12	2	light	LSC1898_Day1A	4	BBM_393_P108_12_03_ISS_005.raw	387140
ZYX-1	LEGQGC[+57]YPIDNHLLC[+57]K	3	y10	2	light	LSC1898_Day1A	1	BBM_393_P108_12_03_ISS_016.raw	548325
ZYX-1	LEGQGC[+57]YPIDNHLLC[+57]K	3	y10	2	light	LSC1898_Day1A	2	BBM_393_P108_12_03_ISS_015.raw	549014
ZYX-1	LEGQGC[+57]YPIDNHLLC[+57]K	3	y10	2	light	LSC1898_Day1A	3	BBM_393_P108_12_03_ISS_003.raw	566323
ZYX-1	LEGQGC[+57]YPIDNHLLC[+57]K	3	y10	2	light	LSC1898_Day1A	4	BBM_393_P108_12_03_ISS_005.raw	508667
ZYX-1	LEGQGC[+57]YPIDNHLLC[+57]K	3	y9	2	light	LSC1898_Day1A	1	BBM_393_P108_12_03_ISS_016.raw	1520305
ZYX-1	LEGQGC[+57]YPIDNHLLC[+57]K	3	y9	2	light	LSC1898_Day1A	2	BBM_393_P108_12_03_ISS_015.raw	2075677
ZYX-1	LEGQGC[+57]YPIDNHLLC[+57]K	3	y9	2	light	LSC1898_Day1A	3	BBM_393_P108_12_03_ISS_003.raw	1733107
ZYX-1	LEGQGC[+57]YPIDNHLLC[+57]K	3	y9	2	light	LSC1898_Day1A	4	BBM_393_P108_12_03_ISS_005.raw	1157185
ZYX-1	LEGQGC[+57]YPIDNHLLC[+57]K	3	y10	1	light	N2_Day1A	1	BBM_393_P108_12_03_ISS_006.raw	270804
ZYX-1	LEGQGC[+57]YPIDNHLLC[+57]K	3	y10	1	light	N2_Day1A	2	BBM_393_P108_12_03_ISS_007.raw	265945
ZYX-1	LEGQGC[+57]YPIDNHLLC[+57]K	3	y10	1	light	N2_Day1A	3	BBM_393_P108_12_03_ISS_001.raw	166330
ZYX-1	LEGQGC[+57]YPIDNHLLC[+57]K	3	y10	1	light	N2_Day1A	4	BBM_393_P108_12_03_ISS_012.raw	183951
ZYX-1	LEGQGC[+57]YPIDNHLLC[+57]K	3	y9	1	light	N2_Day1A	1	BBM_393_P108_12_03_ISS_006.raw	1396874
ZYX-1	LEGQGC[+57]YPIDNHLLC[+57]K	3	y9	1	light	N2_Day1A	2	BBM_393_P108_12_03_ISS_007.raw	1576035
ZYX-1	LEGQGC[+57]YPIDNHLLC[+57]K	3	y9	1	light	N2_Day1A	3	BBM_393_P108_12_03_ISS_001.raw	1190525
ZYX-1	LEGQGC[+57]YPIDNHLLC[+57]K	3	y9	1	light	N2_Day1A	4	BBM_393_P108_12_03_ISS_012.raw	1615293
ZYX-1	LEGQGC[+57]YPIDNHLLC[+57]K	3	y7	1	light	N2_Day1A	1	BBM_393_P108_12_03_ISS_006.raw	374769
ZYX-1	LEGQGC[+57]YPIDNHLLC[+57]K	3	y7	1	light	N2_Day1A	2	BBM_393_P108_12_03_ISS_007.raw	440362
ZYX-1	LEGQGC[+57]YPIDNHLLC[+57]K	3	y7	1	light	N2_Day1A	3	BBM_393_P108_12_03_ISS_001.raw	304127
ZYX-1	LEGQGC[+57]YPIDNHLLC[+57]K	3	y7	1	light	N2_Day1A	4	BBM_393_P108_12_03_ISS_012.raw	440846
ZYX-1	LEGQGC[+57]YPIDNHLLC[+57]K	3	y12	2	light	N2_Day1A	1	BBM_393_P108_12_03_ISS_006.raw	413055
ZYX-1	LEGQGC[+57]YPIDNHLLC[+57]K	3	y12	2	light	N2_Day1A	2	BBM_393_P108_12_03_ISS_007.raw	335699
ZYX-1	LEGQGC[+57]YPIDNHLLC[+57]K	3	y12	2	light	N2_Day1A	3	BBM_393_P108_12_03_ISS_001.raw	290227
ZYX-1	LEGQGC[+57]YPIDNHLLC[+57]K	3	y12	2	light	N2_Day1A	4	BBM_393_P108_12_03_ISS_012.raw	383136
ZYX-1	LEGQGC[+57]YPIDNHLLC[+57]K	3	y10	2	light	N2_Day1A	1	BBM_393_P108_12_03_ISS_006.raw	352688
ZYX-1	LEGQGC[+57]YPIDNHLLC[+57]K	3	y10	2	light	N2_Day1A	2	BBM_393_P108_12_03_ISS_007.raw	633437
ZYX-1	LEGQGC[+57]YPIDNHLLC[+57]K	3	y10	2	light	N2_Day1A	3	BBM_393_P108_12_03_ISS_001.raw	343056
ZYX-1	LEGQGC[+57]YPIDNHLLC[+57]K	3	y10	2	light	N2_Day1A	4	BBM_393_P108_12_03_ISS_012.raw	466560
ZYX-1	LEGQGC[+57]YPIDNHLLC[+57]K	3	y9	2	light	N2_Day1A	1	BBM_393_P108_12_03_ISS_006.raw	1009636
ZYX-1	LEGQGC[+57]YPIDNHLLC[+57]K	3	y9	2	light	N2_Day1A	2	BBM_393_P108_12_03_ISS_007.raw	1587213
ZYX-1	LEGQGC[+57]YPIDNHLLC[+57]K	3	y9	2	light	N2_Day1A	3	BBM_393_P108_12_03_ISS_001.raw	790924
ZYX-1	LEGQGC[+57]YPIDNHLLC[+57]K	3	y9	2	light	N2_Day1A	4	BBM_393_P108_12_03_ISS_012.raw	1255098
ZYX-1	EITGDQPGC[+57]NAMNQIFHVDC[+57]FK	3	y7	1	light	LSC1898_Day1A	1	BBM_393_P108_12_03_ISS_016.raw	1401084
ZYX-1	EITGDQPGC[+57]NAMNQIFHVDC[+57]FK	3	y7	1	light	LSC1898_Day1A	2	BBM_393_P108_12_03_ISS_015.raw	2296837
ZYX-1	EITGDQPGC[+57]NAMNQIFHVDC[+57]FK	3	y7	1	light	LSC1898_Day1A	3	BBM_393_P108_12_03_ISS_003.raw	1844583
ZYX-1	EITGDQPGC[+57]NAMNQIFHVDC[+57]FK	3	y7	1	light	LSC1898_Day1A	4	BBM_393_P108_12_03_ISS_005.raw	958420
ZYX-1	EITGDQPGC[+57]NAMNQIFHVDC[+57]FK	3	y6	1	light	LSC1898_Day1A	1	BBM_393_P108_12_03_ISS_016.raw	1230867
ZYX-1	EITGDQPGC[+57]NAMNQIFHVDC[+57]FK	3	y6	1	light	LSC1898_Day1A	2	BBM_393_P108_12_03_ISS_015.raw	2067078
ZYX-1	EITGDQPGC[+57]NAMNQIFHVDC[+57]FK	3	y6	1	light	LSC1898_Day1A	3	BBM_393_P108_12_03_ISS_003.raw	1593006
ZYX-1	EITGDQPGC[+57]NAMNQIFHVDC[+57]FK	3	y6	1	light	LSC1898_Day1A	4	BBM_393_P108_12_03_ISS_005.raw	770478
ZYX-1	EITGDQPGC[+57]NAMNQIFHVDC[+57]FK	3	y4	1	light	LSC1898_Day1A	1	BBM_393_P108_12_03_ISS_016.raw	1068670
ZYX-1	EITGDQPGC[+57]NAMNQIFHVDC[+57]FK	3	y4	1	light	LSC1898_Day1A	2	BBM_393_P108_12_03_ISS_015.raw	2124570
ZYX-1	EITGDQPGC[+57]NAMNQIFHVDC[+57]FK	3	y4	1	light	LSC1898_Day1A	3	BBM_393_P108_12_03_ISS_003.raw	1641694
ZYX-1	EITGDQPGC[+57]NAMNQIFHVDC[+57]FK	3	y4	1	light	LSC1898_Day1A	4	BBM_393_P108_12_03_ISS_005.raw	752335
ZYX-1	EITGDQPGC[+57]NAMNQIFHVDC[+57]FK	3	y3	1	light	LSC1898_Day1A	1	BBM_393_P108_12_03_ISS_016.raw	1144852
ZYX-1	EITGDQPGC[+57]NAMNQIFHVDC[+57]FK	3	y3	1	light	LSC1898_Day1A	2	BBM_393_P108_12_03_ISS_015.raw	1733486
ZYX-1	EITGDQPGC[+57]NAMNQIFHVDC[+57]FK	3	y3	1	light	LSC1898_Day1A	3	BBM_393_P108_12_03_ISS_003.raw	1327188
ZYX-1	EITGDQPGC[+57]NAMNQIFHVDC[+57]FK	3	y3	1	light	LSC1898_Day1A	4	BBM_393_P108_12_03_ISS_005.raw	666115
ZYX-1	EITGDQPGC[+57]NAMNQIFHVDC[+57]FK	3	y16	2	light	LSC1898_Day1A	1	BBM_393_P108_12_03_ISS_016.raw	8093882
ZYX-1	EITGDQPGC[+57]NAMNQIFHVDC[+57]FK	3	y16	2	light	LSC1898_Day1A	2	BBM_393_P108_12_03_ISS_015.raw	12838161
ZYX-1	EITGDQPGC[+57]NAMNQIFHVDC[+57]FK	3	y16	2	light	LSC1898_Day1A	3	BBM_393_P108_12_03_ISS_003.raw	10191557
ZYX-1	EITGDQPGC[+57]NAMNQIFHVDC[+57]FK	3	y16	2	light	LSC1898_Day1A	4	BBM_393_P108_12_03_ISS_005.raw	5604733
ZYX-1	EITGDQPGC[+57]NAMNQIFHVDC[+57]FK	3	y16	3	light	LSC1898_Day1A	1	BBM_393_P108_12_03_ISS_016.raw	775730
ZYX-1	EITGDQPGC[+57]NAMNQIFHVDC[+57]FK	3	y16	3	light	LSC1898_Day1A	2	BBM_393_P108_12_03_ISS_015.raw	1401676
ZYX-1	EITGDQPGC[+57]NAMNQIFHVDC[+57]FK	3	y16	3	light	LSC1898_Day1A	3	BBM_393_P108_12_03_ISS_003.raw	953801
ZYX-1	EITGDQPGC[+57]NAMNQIFHVDC[+57]FK	3	y16	3	light	LSC1898_Day1A	4	BBM_393_P108_12_03_ISS_005.raw	478695
ZYX-1	SFHVDC[+57]YK	2	y6	1	light	LSC1898_Day1A	1	BBM_393_P108_12_03_ISS_016.raw	1738950
ZYX-1	SFHVDC[+57]YK	2	y6	1	light	LSC1898_Day1A	2	BBM_393_P108_12_03_ISS_015.raw	2428073
ZYX-1	SFHVDC[+57]YK	2	y6	1	light	LSC1898_Day1A	3	BBM_393_P108_12_03_ISS_003.raw	1799892
ZYX-1	SFHVDC[+57]YK	2	y6	1	light	LSC1898_Day1A	4	BBM_393_P108_12_03_ISS_005.raw	498401
ZYX-1	SFHVDC[+57]YK	2	y5	1	light	LSC1898_Day1A	1	BBM_393_P108_12_03_ISS_016.raw	3019823
ZYX-1	SFHVDC[+57]YK	2	y5	1	light	LSC1898_Day1A	2	BBM_393_P108_12_03_ISS_015.raw	4354436
ZYX-1	SFHVDC[+57]YK	2	y5	1	light	LSC1898_Day1A	3	BBM_393_P108_12_03_ISS_003.raw	2953979
ZYX-1	SFHVDC[+57]YK	2	y5	1	light	LSC1898_Day1A	4	BBM_393_P108_12_03_ISS_005.raw	834328
ZYX-1	SFHVDC[+57]YK	2	y4	1	light	LSC1898_Day1A	1	BBM_393_P108_12_03_ISS_016.raw	1939959
ZYX-1	SFHVDC[+57]YK	2	y4	1	light	LSC1898_Day1A	2	BBM_393_P108_12_03_ISS_015.raw	2730933
ZYX-1	SFHVDC[+57]YK	2	y4	1	light	LSC1898_Day1A	3	BBM_393_P108_12_03_ISS_003.raw	2026718
ZYX-1	SFHVDC[+57]YK	2	y4	1	light	LSC1898_Day1A	4	BBM_393_P108_12_03_ISS_005.raw	514933
ZYX-1	SFHVDC[+57]YK	2	y3	1	light	LSC1898_Day1A	1	BBM_393_P108_12_03_ISS_016.raw	1166283
ZYX-1	SFHVDC[+57]YK	2	y3	1	light	LSC1898_Day1A	2	BBM_393_P108_12_03_ISS_015.raw	1608537
ZYX-1	SFHVDC[+57]YK	2	y3	1	light	LSC1898_Day1A	3	BBM_393_P108_12_03_ISS_003.raw	1204033
ZYX-1	SFHVDC[+57]YK	2	y3	1	light	LSC1898_Day1A	4	BBM_393_P108_12_03_ISS_005.raw	289506
ZYX-1	SFHVDC[+57]YK	2	y6	2	light	LSC1898_Day1A	1	BBM_393_P108_12_03_ISS_016.raw	6811627
ZYX-1	SFHVDC[+57]YK	2	y6	2	light	LSC1898_Day1A	2	BBM_393_P108_12_03_ISS_015.raw	9546996
ZYX-1	SFHVDC[+57]YK	2	y6	2	light	LSC1898_Day1A	3	BBM_393_P108_12_03_ISS_003.raw	7072396
ZYX-1	SFHVDC[+57]YK	2	y6	2	light	LSC1898_Day1A	4	BBM_393_P108_12_03_ISS_005.raw	1879623
ZYX-1	SFHVDC[+57]YK	2	b3	1	light	LSC1898_Day1A	1	BBM_393_P108_12_03_ISS_016.raw	1711138
ZYX-1	SFHVDC[+57]YK	2	b3	1	light	LSC1898_Day1A	2	BBM_393_P108_12_03_ISS_015.raw	2601551
ZYX-1	SFHVDC[+57]YK	2	b3	1	light	LSC1898_Day1A	3	BBM_393_P108_12_03_ISS_003.raw	1834747
ZYX-1	SFHVDC[+57]YK	2	b3	1	light	LSC1898_Day1A	4	BBM_393_P108_12_03_ISS_005.raw	429116
ZYX-1	EITGDQPGC[+57]NAMNQIFHVDC[+57]FK	3	y7	1	light	N2_Day1A	1	BBM_393_P108_12_03_ISS_006.raw	803436
ZYX-1	EITGDQPGC[+57]NAMNQIFHVDC[+57]FK	3	y7	1	light	N2_Day1A	2	BBM_393_P108_12_03_ISS_007.raw	1627139
ZYX-1	EITGDQPGC[+57]NAMNQIFHVDC[+57]FK	3	y7	1	light	N2_Day1A	3	BBM_393_P108_12_03_ISS_001.raw	627140
ZYX-1	EITGDQPGC[+57]NAMNQIFHVDC[+57]FK	3	y7	1	light	N2_Day1A	4	BBM_393_P108_12_03_ISS_012.raw	1613725
ZYX-1	EITGDQPGC[+57]NAMNQIFHVDC[+57]FK	3	y6	1	light	N2_Day1A	1	BBM_393_P108_12_03_ISS_006.raw	618581
ZYX-1	EITGDQPGC[+57]NAMNQIFHVDC[+57]FK	3	y6	1	light	N2_Day1A	2	BBM_393_P108_12_03_ISS_007.raw	1336131
ZYX-1	EITGDQPGC[+57]NAMNQIFHVDC[+57]FK	3	y6	1	light	N2_Day1A	3	BBM_393_P108_12_03_ISS_001.raw	537328
ZYX-1	EITGDQPGC[+57]NAMNQIFHVDC[+57]FK	3	y6	1	light	N2_Day1A	4	BBM_393_P108_12_03_ISS_012.raw	1306407
ZYX-1	EITGDQPGC[+57]NAMNQIFHVDC[+57]FK	3	y4	1	light	N2_Day1A	1	BBM_393_P108_12_03_ISS_006.raw	598049
ZYX-1	EITGDQPGC[+57]NAMNQIFHVDC[+57]FK	3	y4	1	light	N2_Day1A	2	BBM_393_P108_12_03_ISS_007.raw	1329799
ZYX-1	EITGDQPGC[+57]NAMNQIFHVDC[+57]FK	3	y4	1	light	N2_Day1A	3	BBM_393_P108_12_03_ISS_001.raw	513675
ZYX-1	EITGDQPGC[+57]NAMNQIFHVDC[+57]FK	3	y4	1	light	N2_Day1A	4	BBM_393_P108_12_03_ISS_012.raw	1299901
ZYX-1	EITGDQPGC[+57]NAMNQIFHVDC[+57]FK	3	y3	1	light	N2_Day1A	1	BBM_393_P108_12_03_ISS_006.raw	502896
ZYX-1	EITGDQPGC[+57]NAMNQIFHVDC[+57]FK	3	y3	1	light	N2_Day1A	2	BBM_393_P108_12_03_ISS_007.raw	1029084
ZYX-1	EITGDQPGC[+57]NAMNQIFHVDC[+57]FK	3	y3	1	light	N2_Day1A	3	BBM_393_P108_12_03_ISS_001.raw	476808
ZYX-1	EITGDQPGC[+57]NAMNQIFHVDC[+57]FK	3	y3	1	light	N2_Day1A	4	BBM_393_P108_12_03_ISS_012.raw	1078521
ZYX-1	EITGDQPGC[+57]NAMNQIFHVDC[+57]FK	3	y16	2	light	N2_Day1A	1	BBM_393_P108_12_03_ISS_006.raw	4515390
ZYX-1	EITGDQPGC[+57]NAMNQIFHVDC[+57]FK	3	y16	2	light	N2_Day1A	2	BBM_393_P108_12_03_ISS_007.raw	9087656
ZYX-1	EITGDQPGC[+57]NAMNQIFHVDC[+57]FK	3	y16	2	light	N2_Day1A	3	BBM_393_P108_12_03_ISS_001.raw	4228796
ZYX-1	EITGDQPGC[+57]NAMNQIFHVDC[+57]FK	3	y16	2	light	N2_Day1A	4	BBM_393_P108_12_03_ISS_012.raw	8922633
ZYX-1	EITGDQPGC[+57]NAMNQIFHVDC[+57]FK	3	y16	3	light	N2_Day1A	1	BBM_393_P108_12_03_ISS_006.raw	383123
ZYX-1	EITGDQPGC[+57]NAMNQIFHVDC[+57]FK	3	y16	3	light	N2_Day1A	2	BBM_393_P108_12_03_ISS_007.raw	952605
ZYX-1	EITGDQPGC[+57]NAMNQIFHVDC[+57]FK	3	y16	3	light	N2_Day1A	3	BBM_393_P108_12_03_ISS_001.raw	324862
ZYX-1	EITGDQPGC[+57]NAMNQIFHVDC[+57]FK	3	y16	3	light	N2_Day1A	4	BBM_393_P108_12_03_ISS_012.raw	755872
ZYX-1	SFHVDC[+57]YK	2	y6	1	light	N2_Day1A	1	BBM_393_P108_12_03_ISS_006.raw	810303
ZYX-1	SFHVDC[+57]YK	2	y6	1	light	N2_Day1A	2	BBM_393_P108_12_03_ISS_007.raw	1752433
ZYX-1	SFHVDC[+57]YK	2	y6	1	light	N2_Day1A	3	BBM_393_P108_12_03_ISS_001.raw	424287
ZYX-1	SFHVDC[+57]YK	2	y6	1	light	N2_Day1A	4	BBM_393_P108_12_03_ISS_012.raw	1605649
ZYX-1	SFHVDC[+57]YK	2	y5	1	light	N2_Day1A	1	BBM_393_P108_12_03_ISS_006.raw	1359134
ZYX-1	SFHVDC[+57]YK	2	y5	1	light	N2_Day1A	2	BBM_393_P108_12_03_ISS_007.raw	3196987
ZYX-1	SFHVDC[+57]YK	2	y5	1	light	N2_Day1A	3	BBM_393_P108_12_03_ISS_001.raw	732857
ZYX-1	SFHVDC[+57]YK	2	y5	1	light	N2_Day1A	4	BBM_393_P108_12_03_ISS_012.raw	2954005
ZYX-1	SFHVDC[+57]YK	2	y4	1	light	N2_Day1A	1	BBM_393_P108_12_03_ISS_006.raw	855920
ZYX-1	SFHVDC[+57]YK	2	y4	1	light	N2_Day1A	2	BBM_393_P108_12_03_ISS_007.raw	2061076
ZYX-1	SFHVDC[+57]YK	2	y4	1	light	N2_Day1A	3	BBM_393_P108_12_03_ISS_001.raw	499729
ZYX-1	SFHVDC[+57]YK	2	y4	1	light	N2_Day1A	4	BBM_393_P108_12_03_ISS_012.raw	1830785
ZYX-1	SFHVDC[+57]YK	2	y3	1	light	N2_Day1A	1	BBM_393_P108_12_03_ISS_006.raw	517923
ZYX-1	SFHVDC[+57]YK	2	y3	1	light	N2_Day1A	2	BBM_393_P108_12_03_ISS_007.raw	1170945
ZYX-1	SFHVDC[+57]YK	2	y3	1	light	N2_Day1A	3	BBM_393_P108_12_03_ISS_001.raw	265706
ZYX-1	SFHVDC[+57]YK	2	y3	1	light	N2_Day1A	4	BBM_393_P108_12_03_ISS_012.raw	1115185
ZYX-1	SFHVDC[+57]YK	2	y6	2	light	N2_Day1A	1	BBM_393_P108_12_03_ISS_006.raw	3100509
ZYX-1	SFHVDC[+57]YK	2	y6	2	light	N2_Day1A	2	BBM_393_P108_12_03_ISS_007.raw	7151555
ZYX-1	SFHVDC[+57]YK	2	y6	2	light	N2_Day1A	3	BBM_393_P108_12_03_ISS_001.raw	1595406
ZYX-1	SFHVDC[+57]YK	2	y6	2	light	N2_Day1A	4	BBM_393_P108_12_03_ISS_012.raw	6381883
ZYX-1	SFHVDC[+57]YK	2	b3	1	light	N2_Day1A	1	BBM_393_P108_12_03_ISS_006.raw	761993
ZYX-1	SFHVDC[+57]YK	2	b3	1	light	N2_Day1A	2	BBM_393_P108_12_03_ISS_007.raw	1886522
ZYX-1	SFHVDC[+57]YK	2	b3	1	light	N2_Day1A	3	BBM_393_P108_12_03_ISS_001.raw	451142
ZYX-1	SFHVDC[+57]YK	2	b3	1	light	N2_Day1A	4	BBM_393_P108_12_03_ISS_012.raw	1739708

[truncated: 2 more sheets: Fig. S4, Fig. S5]
